# Supplementary material for: Comparative Antennal Transcriptome Analysis of Phenacoccus solenopsis and Expression Profiling of Candidate Odorant Receptor Genes
Source: Int J Mol Sci. 2025 Nov 10;26(22):10901. doi: 10.3390/ijms262210901 (PMC12652395; doi:10.3390/ijms262210901)
Supplement: Supplementary file 1 [file ijms-26-10901-s001.zip]

Archive with 13 entries (13 files):
- Supplementary file8 Table S6 GenBank accession numbers references of chemosensory genes used in phylogenetic analyses.xlsx
- Supplementary file11 Table S7 Amino acid sequences of chemosensory genes identified in Phenacoccus solenopsis.xlsx
- Supplementary file5 Table S3 The complete list of enriched GO terms.xlsx
- Supplementary file6 Table S4 The complete list of enriched KEGG pathways.xlsx
- Supplementary file1 Table S1 The summary data of antennal transcriptome of Phenacoccus solenopsis adults.pdf
- Supplementary file2 Figure S1.pdf
- Supplementary file3 Table S2 The results of unigene annotation of the antennal transcriptome of Phenacoccus solenopsis.pdf
- Supplementary file4 Figure S2.pdf
- Supplementary file7 Table S5 Candidate Phenacoccus solenopsis antennal chemosensory genes.pdf
- Supplementary file9 Figure S3 Amino acid sequence identities of the classic odorant binding proteins from Phenacoccus solenopsis.pdf
- Supplementary file10 Figure S4 Amino acid sequence identities of chemosensory proteins from Phenacoccus solenopsis.pdf
- Supplementary file12 Table S8 List of primers used in real-time PCR for PsolORs.pdf
- Supplementary file13 Table S9 Genorm results for selecting reference genes.pdf
