# Supplementary material for: Comparative Antennal Transcriptome Analysis of Phenacoccus solenopsis and Expression Profiling of Candidate Odorant Receptor Genes
Source: Int J Mol Sci. 2025 Nov 10;26(22):10901. doi: 10.3390/ijms262210901 (PMC12652395; doi:10.3390/ijms262210901)
Supplement: Supplementary file 1 [file ijms-26-10901-s001.zip › Supplementary file8 Table S6 GenBank accession numbers references of chemosensory genes used in phylogenetic analyses.xlsx]

## Sheet: OR
ORs
Number	Protein name	Accession number/Reference
1	PcitOR2	XP_065203008.1
2	PcitOR2a	XP_065223122.1
3	PcitOR4	XP_065215928.1
4	PcitOR7a	XP_065213269.1
5	PcitOR10a.3	XP_065203044.1
6	PcitOR22c	XP_065205950.1
7	PcitOR24	XP_065218080.1
8	PcitOR24a	XP_065218507.1
9	PcitOR24b	XP_065217158.1
10	PcitOR43a.1	XP_065225220.1
11	PcitOR43a.2	XP_065225221.1
12	PcitOR63a.1	XP_065202166.1
13	PcitOR63a.2	XP_065205608.1
14	PcitOR85f	XP_065223676.1
15	PcitORco	XP_065201681.1
16	PficOR1a	Corcoran et al., 2024
17	PficOR1b	Corcoran et al., 2024
18	PficOR2	Corcoran et al., 2024
19	PficOR3	Corcoran et al., 2024
20	PficOR4	Corcoran et al., 2024
21	PficOR5	Corcoran et al., 2024
22	PficOR6	Corcoran et al., 2024
23	PficOR7a	Corcoran et al., 2024
24	PficOR7b	Corcoran et al., 2024
25	PficOR8	Corcoran et al., 2024
26	PficOR9	Corcoran et al., 2024
27	PficOR10	Corcoran et al., 2024
28	PficOR11	Corcoran et al., 2024
29	PficOR12	Corcoran et al., 2024
30	PficOR13	Corcoran et al., 2024
31	PficOR14	Corcoran et al., 2024
32	PficOR15	Corcoran et al., 2024
33	PficOR16	Corcoran et al., 2024
34	PficOR17	Corcoran et al., 2024
35	PficOR18	Corcoran et al., 2024
36	PficOR19	Corcoran et al., 2024
37	PficOR20	Corcoran et al., 2024
38	PficOR21	Corcoran et al., 2024
39	PficOR22	Corcoran et al., 2024
40	PficOR23	Corcoran et al., 2024
41	PficOR24	Corcoran et al., 2024
42	PficOR25	Corcoran et al., 2024
43	PficOR26	Corcoran et al., 2024
44	PficOR27	Corcoran et al., 2024
45	PficOR28	Corcoran et al., 2024
46	PficOR29	Corcoran et al., 2024
47	PficOR30	Corcoran et al., 2024
48	PficOR31	Corcoran et al., 2024
49	PficOR32	Corcoran et al., 2024
50	PficOR33	Corcoran et al., 2024
51	PficOR34	Corcoran et al., 2024
52	PficOR35	Corcoran et al., 2024
53	PficOR36	Corcoran et al., 2024
54	PficOR37	Corcoran et al., 2024
55	PficOR38	Corcoran et al., 2024
56	PficOR39	Corcoran et al., 2024
57	PficOR40	Corcoran et al., 2024
58	PficOR41	Corcoran et al., 2024
59	PficOR42	Corcoran et al., 2024
60	PficOR43	Corcoran et al., 2024
61	PficOR44	Corcoran et al., 2024
62	PficOR45	Corcoran et al., 2024
63	PficOR46	Corcoran et al., 2024
64	PficOR47	Corcoran et al., 2024
65	PficOR48	Corcoran et al., 2024
66	PficOR49	Corcoran et al., 2024
67	PficOR50	Corcoran et al., 2024
68	PficORco	Corcoran et al., 2024
69	DcorOR1	ALV87616.1
70	DcorOR2	ALV87617.1
71	DcorOR3	ALV87618.1
72	DcorOR4	ALV87619.1
73	DcorOR5	ALV87620.1
74	DcorOR6	ALV87621.1
75	DcorOR7	ALV87622.1
76	DcorOR8	ALV87623.1
77	DcorOR9	ALV87624.1
78	DcorOR10	ALV87625.1
79	DcorOR11	ALV87626.1
80	DcorOR12	ALV87627.1
81	DcorOR13	ALV87628.1
82	DcorOR14	ALV87629.1
83	DcorOR15	ALV87630.1
84	DcorOR16	ALV87631.1
85	DcorOR17	ALV87632.1
86	DcorOR18	ALV87633.1
87	DcorOR19	ALV87634.1
88	DcorOR20	ALV87635.1
89	DcorOR21	ALV87636.1
90	DcitOR1	QPZ88914.1
91	DcitOR2	QPZ88915.1
92	DcitOR3	QPZ88916.1
93	DcitOR4	QPZ88917.1
94	DcitOR5	QPZ88918.1
95	DcitOR6	QPZ88919.1
96	DcitOR7	QPZ88920.1
97	DcitOR8	QPZ88921.1
98	DcitOR9	QPZ88922.1
99	DcitOR10	QPZ88923.1
100	DcitOR11	QPZ88924.1
101	DcitOR12	QPZ88925.1
102	DcitOR13	QPZ88926.1
103	DcitOR14	QPZ88927.1
104	DcitOR15	QPZ88928.1
105	DcitOR16	QPZ88929.1
106	DcitOR17	QPZ88930.1
107	DcitOR18	QPZ88931.1
108	DcitOR19	QPZ88932.1
109	DcitOR20	QPZ88933.1
110	DcitOR21	QPZ88934.1
111	DcitOR22	QPZ88935.1
112	DcitOR23	QPZ88936.1
113	DcitOR24	QPZ88937.1
114	DcitOR25	QPZ88938.1
115	DcitOR26	QPZ88939.1
116	DcitOR27	QPZ88940.1
117	DcitOR28	QPZ88941.1
118	DcitOR29	QPZ88942.1
119	DcitOR30	QPZ88943.1
120	DcitOR31	QPZ88944.1
121	DcitOR32	QPZ88945.1
122	DcitOR33	QPZ88946.1
123	DcitOR34	QPZ88947.1
124	DcitOR35	QPZ88948.1
125	DcitOR36	QPZ88949.1
126	DcitOR37	QPZ88950.1
127	DcitOR38	QPZ88951.1
128	DcitOR39	QPZ88952.1
129	DcitOR40	QPZ88953.1
130	DcitOR41	QPZ88954.1
131	DcitOR42	QPZ88955.1
132	DcitOR43	QPZ88956.1
133	DcitOR44	QPZ88957.1
134	DcitOR45	QPZ88958.1
135	DcitOR46	QPZ88959.1
136	DcitOR47	QPZ88960.1
137	DcitOR48	QPZ88961.1
138	DcitOR49	QPZ88962.1
139	DcitOR50	QPZ88963.1
140	DcitOR51	QPZ88964.1
141	DcitORco	QPZ88913.1
142	ApisORco	Robertson et al., 2019
143	ApisOR2	Robertson et al., 2019
144	ApisOR3	Robertson et al., 2019
145	ApisOR4	Robertson et al., 2019
146	ApisOR5	Robertson et al., 2019
147	ApisOR6	Robertson et al., 2019
148	ApisOR7	Robertson et al., 2019
149	ApisOR8	Robertson et al., 2019
150	ApisOR9	Robertson et al., 2019
151	ApisOR10	Robertson et al., 2019
152	ApisOR11	Robertson et al., 2019
153	ApisOR12	Robertson et al., 2019
154	ApisOR13	Robertson et al., 2019
155	ApisOR14	Robertson et al., 2019
156	ApisOR15	Robertson et al., 2019
157	ApisOR16	Robertson et al., 2019
158	ApisOR17	Robertson et al., 2019
159	ApisOR18	Robertson et al., 2019
160	ApisOR20	Robertson et al., 2019
161	ApisOR21	Robertson et al., 2019
162	ApisOR22	Robertson et al., 2019
163	ApisOR23	Robertson et al., 2019
164	ApisOR24	Robertson et al., 2019
165	ApisOR25	Robertson et al., 2019
166	ApisOR26	Robertson et al., 2019
167	ApisOR27	Robertson et al., 2019
168	ApisOR28	Robertson et al., 2019
169	ApisOR29	Robertson et al., 2019
170	ApisOR30	Robertson et al., 2019
171	ApisOR31	Robertson et al., 2019
172	ApisOR32	Robertson et al., 2019
173	ApisOR33	Robertson et al., 2019
174	ApisOR34	Robertson et al., 2019
175	ApisOR35	Robertson et al., 2019
176	ApisOR36	Robertson et al., 2019
177	ApisOR37	Robertson et al., 2019
178	ApisOR38	Robertson et al., 2019
179	ApisOR39	Robertson et al., 2019
180	ApisOR40	Robertson et al., 2019
181	ApisOR41	Robertson et al., 2019
182	ApisOR42	Robertson et al., 2019
183	ApisOR43	Robertson et al., 2019
184	ApisOR44	Robertson et al., 2019
185	ApisOR45	Robertson et al., 2019
186	ApisOR46	Robertson et al., 2019
187	ApisOR48	Robertson et al., 2019
188	ApisOR49	Robertson et al., 2019
189	ApisOR50	Robertson et al., 2019
190	ApisOR51	Robertson et al., 2019
191	ApisOR52	Robertson et al., 2019
192	ApisOR53	Robertson et al., 2019
193	ApisOR54	Robertson et al., 2019
194	ApisOR55	Robertson et al., 2019
195	ApisOR56	Robertson et al., 2019
196	ApisOR57	Robertson et al., 2019
197	ApisOR58	Robertson et al., 2019
198	ApisOR59	Robertson et al., 2019
199	ApisOR60	Robertson et al., 2019
200	ApisOR61	Robertson et al., 2019
201	ApisOR62	Robertson et al., 2019
202	ApisOR64	Robertson et al., 2019
203	ApisOR65	Robertson et al., 2019
204	ApisOR67	Robertson et al., 2019
205	ApisOR68	Robertson et al., 2019
206	ApisOR69	Robertson et al., 2019
207	ApisOR70	Robertson et al., 2019
208	ApisOR71	Robertson et al., 2019
209	ApisOR72	Robertson et al., 2019
210	ApisOR73	Robertson et al., 2019
211	ApisOR76	Robertson et al., 2019
212	ApisOR77	Robertson et al., 2019
213	ApisOR78	Robertson et al., 2019
214	ApisOR79	Robertson et al., 2019
215	ApisOR80	Robertson et al., 2019
216	ApisOR81	Robertson et al., 2019
217	ApisOR82	Robertson et al., 2019
218	ApisOR83	Robertson et al., 2019
219	ApisOR84	Robertson et al., 2019
220	ApisOR85	Robertson et al., 2019
221	ApisOR86	Robertson et al., 2019
222	ApisOR87	Robertson et al., 2019
223	ApisOR88	Robertson et al., 2019
224	ApisOR89	Robertson et al., 2019
225	ApisOR90	Robertson et al., 2019

## Sheet: GR
GRs
Number	Protein name	Accession number/Reference
1	DcitGR28a	XP_017299075.1
2	DcitGR28b	XP_026677973.1
3	DcitGR28b.1	XP_017298914.1
4	DcitGR28b.2	XP_017298915.1
5	DcitGR28b.3	XP_026686496.1
6	DcitGR28b.4	XP_026686497.1
7	DcitGR64e	XP_026676326.1
8	DcitGR64f	XP_026676331.1
9	DcitGR64f.1	XP_026680691.1
10	DcitGR64f.2	XP_017300309.2
11	DcitGR64f.3	XP_026683553.1
12	DcitGR64f.4	XP_026683554.1
13	DcitGR64f.5	XP_008485205.2
14	DcitGR66a	XP_026678861.1
15	DcitGR68a	XP_026685103.1
16	DcitGR68a.1	XP_026679389.1
17	DcitGR68a.2	XP_026679397.1
18	DcitGR68a.3	XP_026679405.1
19	DcitGR68a.4	XP_026685253.1
20	DcitGR68a.5	XP_026685254.1
21	DcorGR1	ALV87610.1
22	DcorGR2	ALV87611.1
23	DcorGR3	ALV87612.1
24	DcorGR4	ALV87613.1
25	DcorGR5	ALV87614.1
26	DcorGR6	ALV87615.1
27	PcitGR24a	XP_065218507.1
28	PcitGR24b	XP_065218080.1
29	PcitGR24c	XP_065217158.1
30	PcitGR28b.1	XP_065221543.1
31	PcitGR28b.2	XP_065205651.1
32	PcitGR43a	XP_065201128.1
33	PcitGR63a.1	XP_065202166.1
34	PcitGR63a.2	XP_065205608.1
35	PcitGR64e	XP_065216618.1
36	PcitGR64f.1	XP_065215626.1
37	PcitGR64f.2	XP_065199960.1
38	PcitGR66a	XP_065211431.1
39	ApisGR1	Robertson et al., 2019
40	ApisGR2	Robertson et al., 2019
41	ApisGR3	Robertson et al., 2019
42	ApisGR4	Robertson et al., 2019
43	ApisGR5	Robertson et al., 2019
44	ApisGR6	Robertson et al., 2019
45	ApisGR7	Robertson et al., 2019
46	ApisGR8	Robertson et al., 2019
47	ApisGR9	Robertson et al., 2019
48	ApisGR10	Robertson et al., 2019
49	ApisGR11	Robertson et al., 2019
50	ApisGR12	Robertson et al., 2019
51	ApisGR13	Robertson et al., 2019
52	ApisGR14	Robertson et al., 2019
53	ApisGR15	Robertson et al., 2019
54	ApisGR16	Robertson et al., 2019
55	ApisGR17	Robertson et al., 2019
56	ApisGR18	Robertson et al., 2019
57	ApisGR19	Robertson et al., 2019
58	ApisGR20	Robertson et al., 2019
59	ApisGR21a	Robertson et al., 2019
60	ApisGR21b	Robertson et al., 2019
61	ApisGR22	Robertson et al., 2019
62	ApisGR24	Robertson et al., 2019
63	ApisGR25	Robertson et al., 2019
64	ApisGR26	Robertson et al., 2019
65	ApisGR27	Robertson et al., 2019
66	ApisGR28	Robertson et al., 2019
67	ApisGR29	Robertson et al., 2019
68	ApisGR30	Robertson et al., 2019
69	ApisGR31	Robertson et al., 2019
70	ApisGR32	Robertson et al., 2019
71	ApisGR33	Robertson et al., 2019
72	ApisGR34	Robertson et al., 2019
73	ApisGR35	Robertson et al., 2019
74	ApisGR36	Robertson et al., 2019
75	ApisGR37	Robertson et al., 2019
76	ApisGR38	Robertson et al., 2019
77	ApisGR39	Robertson et al., 2019
78	ApisGR40	Robertson et al., 2019
79	ApisGR41	Robertson et al., 2019
80	ApisGR42	Robertson et al., 2019
81	ApisGR43	Robertson et al., 2019
82	ApisGR44	Robertson et al., 2019
83	ApisGR45	Robertson et al., 2019
84	ApisGR46	Robertson et al., 2019
85	ApisGR47	Robertson et al., 2019
86	ApisGR48	Robertson et al., 2019
87	ApisGR50	Robertson et al., 2019
88	ApisGR51	Robertson et al., 2019
89	ApisGR53	Robertson et al., 2019
90	ApisGR54	Robertson et al., 2019
91	ApisGR55	Robertson et al., 2019
92	ApisGR56	Robertson et al., 2019
93	ApisGR57	Robertson et al., 2019
94	ApisGR58	Robertson et al., 2019
95	ApisGR59	Robertson et al., 2019
96	ApisGR60	Robertson et al., 2019
97	ApisGR62	Robertson et al., 2019
98	ApisGR63	Robertson et al., 2019
99	ApisGR64	Robertson et al., 2019
100	ApisGR65	Robertson et al., 2019
101	ApisGR66	Robertson et al., 2019
102	ApisGR67	Robertson et al., 2019
103	ApisGR68	Robertson et al., 2019
104	ApisGR69	Robertson et al., 2019
105	ApisGR70	Robertson et al., 2019
106	ApisGR71	Robertson et al., 2019
107	ApisGR72	Robertson et al., 2019
108	ApisGR73	Robertson et al., 2019
109	ApisGR74	Robertson et al., 2019
110	ApisGR75	Robertson et al., 2019
111	ApisGR77	Robertson et al., 2019
112	ApisGR78	Robertson et al., 2019
113	ApisGR79	Robertson et al., 2019
114	ApisGR80	Robertson et al., 2019
115	ApisGR81	Robertson et al., 2019
116	ApisGR82	Robertson et al., 2019
117	DmGR2a	Robertson et al., 2003
118	DmGR5a	Robertson et al., 2003
119	DmGR8a	Robertson et al., 2003
120	DmGR9a	Robertson et al., 2003
121	DmGR10a	Robertson et al., 2003
122	DmGR21a	Robertson et al., 2003
123	DmGR22a	Robertson et al., 2003
124	DmGR22b	Robertson et al., 2003
125	DmGR22cNEW	Robertson et al., 2003
126	DmGR22d	Robertson et al., 2003
127	DmGR22e	Robertson et al., 2003
128	DmGR22f	Robertson et al., 2003
129	DmGR23aA	Robertson et al., 2003
130	DmGR23aB	Robertson et al., 2003
131	DmGR28a	Robertson et al., 2003
132	DmGR28bA	Robertson et al., 2003
133	DmGR28bB	Robertson et al., 2003
134	DmGR28bC	Robertson et al., 2003
135	DmGR28bD	Robertson et al., 2003
136	DmGR28bE	Robertson et al., 2003
137	DmGR32aNEW	Robertson et al., 2003
138	DmGR33aNEW	Robertson et al., 2003
139	DmGR36a	Robertson et al., 2003
140	DmGR36b	Robertson et al., 2003
141	DmGR36c	Robertson et al., 2003
142	DmGR39aA	Robertson et al., 2003
143	DmGR39aB	Robertson et al., 2003
144	DmGR39aC	Robertson et al., 2003
145	DmGR39aD	Robertson et al., 2003
146	DmGR39b	Robertson et al., 2003
147	DmGR43aNEW	Robertson et al., 2003
148	DmGR47a	Robertson et al., 2003
149	DmGR47bNEW	Robertson et al., 2003
150	DmGR57a	Robertson et al., 2003
151	DmGR58a	Robertson et al., 2003
152	DmGR58b	Robertson et al., 2003
153	DmGR58c	Robertson et al., 2003
154	DmGR59a	Robertson et al., 2003
155	DmGR59b	Robertson et al., 2003
156	DmGR59c	Robertson et al., 2003
157	DmGR59d	Robertson et al., 2003
158	DmGR59e	Robertson et al., 2003
159	DmGR59f	Robertson et al., 2003
160	DmGR61a	Robertson et al., 2003
161	DmGR63a	Robertson et al., 2003
162	DmGR64a	Robertson et al., 2003
163	DmGR64b	Robertson et al., 2003
164	DmGR64c	Robertson et al., 2003
165	DmGR64d	Robertson et al., 2003
166	DmGR64eNEW	Robertson et al., 2003
167	DmGR64fNEW	Robertson et al., 2003
168	DmGR66aNEW	Robertson et al., 2003
169	DmGR68a	Robertson et al., 2003
170	DmGR77a	Robertson et al., 2003
171	DmGR85a	Robertson et al., 2003
172	DmGR89a	Robertson et al., 2003
173	DmGR92a	Robertson et al., 2003
174	DmGR93a	Robertson et al., 2003
175	DmGR93b	Robertson et al., 2003
176	DmGR93c	Robertson et al., 2003
177	DmGR93d	Robertson et al., 2003
178	DmGR94a	Robertson et al., 2003
179	DmGR97a	Robertson et al., 2003
180	DmGR98a	Robertson et al., 2003
181	DmGR98b	Robertson et al., 2003
182	DmGR98c	Robertson et al., 2003
183	DmGR98d	Robertson et al., 2003

## Sheet: IR
IRs
Number	Protein name	Accession number/Reference
1	DmelIR8a	Croset et al., 2010
2	DmelIR25a	Croset et al., 2010
3	DmelIR21a	Croset et al., 2010
4	DmelIR31a	Croset et al., 2010
5	DmelIR40a	Croset et al., 2010
6	DmelIR64a	Croset et al., 2010
7	DmelIR75a	Croset et al., 2010
8	DmelIR75b	Croset et al., 2010
9	DmelIR75c	Croset et al., 2010
10	DmelIR75d	Croset et al., 2010
11	DmelIR76a	Croset et al., 2010
12	DmelIR76b	Croset et al., 2010
13	DmelIR84a	Croset et al., 2010
14	DmelIR92a	Croset et al., 2010
15	DmelIR93a	Croset et al., 2010
16	DmelIR7a	Croset et al., 2010
17	DmelIR7b	Croset et al., 2010
18	DmelIR7c	Croset et al., 2010
19	DmelIR7d	Croset et al., 2010
20	DmelIR7e	Croset et al., 2010
21	DmelIR7f	Croset et al., 2010
22	DmelIR7g	Croset et al., 2010
23	DmelIR10a	Croset et al., 2010
24	DmelIR11a	Croset et al., 2010
25	DmelIR20a	Croset et al., 2010
26	DmelIR41a	Croset et al., 2010
27	DmelIR47a	Croset et al., 2010
28	DmelIR47b	Croset et al., 2010
29	DmelIR48a	Croset et al., 2010
30	DmelIR48b	Croset et al., 2010
31	DmelIR48c	Croset et al., 2010
32	DmelIR51a	Croset et al., 2010
33	DmelIR51b	Croset et al., 2010
34	DmelIR52a	Croset et al., 2010
35	DmelIR52b	Croset et al., 2010
36	DmelIR52c	Croset et al., 2010
37	DmelIR52d	Croset et al., 2010
38	DmelIR54a	Croset et al., 2010
39	DmelIR56a	Croset et al., 2010
40	DmelIR56b	Croset et al., 2010
41	DmelIR56c	Croset et al., 2010
42	DmelIR56d	Croset et al., 2010
43	DmelIR56e	Croset et al., 2010
44	DmelIR60a	Croset et al., 2010
45	DmelIR60b	Croset et al., 2010
46	DmelIR60c	Croset et al., 2010
47	DmelIR60d	Croset et al., 2010
48	DmelIR60e	Croset et al., 2010
49	DmelIR60f	Croset et al., 2010
50	DmelIR62a	Croset et al., 2010
51	DmelIR67a	Croset et al., 2010
52	DmelIR67b	Croset et al., 2010
53	DmelIR67c	Croset et al., 2010
54	DmelIR68a	Croset et al., 2010
55	DmelIR68b	Croset et al., 2010
56	DmelIR85a	Croset et al., 2010
57	DmelIR87a	Croset et al., 2010
58	DmelIR94a	Croset et al., 2010
59	DmelIR94b	Croset et al., 2010
60	DmelIR94c	Croset et al., 2010
61	DmelIR94d	Croset et al., 2010
62	DmelIR94e	Croset et al., 2010
63	DmelIR94f	Croset et al., 2010
64	DmelIR94g	Croset et al., 2010
65	DmelIR94h	Croset et al., 2010
66	DmelIR100a	Croset et al., 2010
67	ApisIR8a	Robertson et al., 2019
68	ApisIR25a	Robertson et al., 2019
69	ApisIR76b	Robertson et al., 2019
70	ApisIR21a	Robertson et al., 2019
71	ApisIR40a	Robertson et al., 2019
72	ApisIR68a	Robertson et al., 2019
73	ApisIR93a	Robertson et al., 2019
74	ApisIR75d1	Robertson et al., 2019
75	ApisIR75d2M	Robertson et al., 2019
76	ApisIR75d3	Robertson et al., 2019
77	ApisIR75d4M	Robertson et al., 2019
78	ApisIR75jM	Robertson et al., 2019
79	ApisIR100aM	Robertson et al., 2019
80	ApisIR322	Robertson et al., 2019
81	ApisIR323F	Robertson et al., 2019
82	ApisIR324M	Robertson et al., 2019
83	ApisIR325	Robertson et al., 2019
84	ApisIR326	Robertson et al., 2019
85	ApisIR327	Robertson et al., 2019
86	AglyIR8a	Robertson et al., 2019
87	AglyIR25aF	Robertson et al., 2019
88	AglyIR76b	Robertson et al., 2019
89	AglyIR21a	Robertson et al., 2019
90	AglyIR40a	Robertson et al., 2019
91	AglyIR68a	Robertson et al., 2019
92	AglyIR93a	Robertson et al., 2019
93	AglyIR75d1	Robertson et al., 2019
94	AglyIR75d2	Robertson et al., 2019
95	AglyIR75d3	Robertson et al., 2019
96	AglyIR75d4	Robertson et al., 2019
97	AglyIR75j	Robertson et al., 2019
98	AglyIR100aF	Robertson et al., 2019
99	AglyIR322	Robertson et al., 2019
100	AglyIR323	Robertson et al., 2019
101	AglyIR324	Robertson et al., 2019
102	AglyIR325	Robertson et al., 2019
103	AglyIR326 Fv2	Robertson et al., 2019
104	AglyIR327	Robertson et al., 2019

## Sheet: OBP
OBPs
Number	Protein name	Accession number/Reference
1	DcitOBP1	QPZ88893.1
2	DcitOBP3	QGX89947.1
3	DcitOBP4	QPZ88895.1
4	DcitOBP5	QPZ88896.1
5	DcitOBP6	QPZ89948.1
6	DcitOBP7	QPZ88897.1
7	DcitOBP8	QPZ88898.1
8	DcitOBP9	QPZ88899.1
9	DcitOBP10	ARR95844.1
10	DcorOBP1	ALV87597.1
11	DcorOBP3	ALV87599.1
12	DcorOBP4	ALV87600.1
13	DcorOBP5	ALV87601.1
14	DcorOBP6	ALV87602.1
15	DcorOBP7	ALV87603.1
16	DcorOBP8	ALV87637.1
17	DcorOBP9	ALV87604.1
18	DcorOBP10	ALV87605.1
19	DcorOBP12	ALV87606.1
20	DcorOBP13	ALV87607.1
21	DcorOBP14	ALV87638.1
22	DcorOBP15	ALV87608.1
23	DcorOBP16	ALV87609.1
24	ApisOBP1	Robertson et al., 2019
25	ApisOBP3	Robertson et al., 2019
26	ApisOBP4	Robertson et al., 2019
27	ApisOBP5	Robertson et al., 2019
28	ApisOBP6	Robertson et al., 2019
29	ApisOBP7	Robertson et al., 2019
30	ApisOBP8	Robertson et al., 2019
31	ApisOBP10	Robertson et al., 2019
32	ApisOBP11	Robertson et al., 2019
33	ApisOBP12	Robertson et al., 2019
34	ApisOBP13	Robertson et al., 2019
35	ApisOBP14	Robertson et al., 2019
36	ApisOBP15	Robertson et al., 2019
37	ApisOBP16	Robertson et al., 2019
38	ApisOBP17	Robertson et al., 2019
39	ApisOBP18	Robertson et al., 2019
40	PmarOBP1	WMY18662.1
41	PmarOBP2	WMY18660.1
42	PmarOBP3	WMY18661.1
43	PmarOBP4	WMY18659.1
44	PmarOBP5	WMY18658.1
45	PmarOBP6	WMY18657.1
46	PmarOBP7	WMY18656.1
47	PmarOBP8	WMY18663.1
48	PmarOBP9	WMY18664.1
49	PcitOBP5.5	XP_065218593.1
50	PcitOBP5.9	XP_065217531.1
51	PcitOBP19d	XP_065203412.1
52	PcitOBP19d.1	XP_065205260.1
53	PcitOBP19d.2	XP_065205261.1
54	PcitOBP19d.3	XP_065203050.1
55	PcitOBP56d	XP_065201135.1
56	PcitOBP57c	XP_065201326.1
57	PcitOBP57c.1	XP_065201137.1
58	PcitOBP59a	XP_065215456.1
59	PcitOBP70	XP_065212853.1
60	PcitOBP83a	XP_065219351.1
61	PcitOBP83a.1	XP_065219350.1

## Sheet: CSP
CSPs
Number	Protein name	Accession number/Reference
1	DcitCSP1	QPZ88900.1
2	DcitCSP2	QPZ88901.1
3	DcitCSP3	QPZ88902.1
4	DcitCSP4	QPZ88903.1
5	DcitCSP5	QPZ88904.1
6	DcitCSP6	QPZ88905.1
7	DcitCSP7	QPZ88906.1
8	DcitCSP8	QPZ88907.1
9	DcitCSP9	QPZ88908.1
10	DcitCSP10	QPZ88909.1
11	DcitCSP11	QPZ88910.1
12	DcitCSP12	QPZ88911.1
13	DcitCSP13	QPZ88912.1
14	DcitCSP14	ARR95843.1
15	DcorCSP1	ALV87594.1
16	DcorCSP2	ALV87595.1
17	ApisCSP1	ULF48242.1
18	ApisCSP2	ULF48243.1
19	ApisCSP3	ULF48244.1
20	ApisCSP4	ULF48245.1
21	ApisCSP5	ULF48246.1
22	ApisCSP6	ULF48247.1
23	ApisCSP7	ULF48248.1
24	ApisCSP8	ULF48249.1
25	ApisCSP9	ULF48250.1
26	ApisCSP10	ULF48251.1
27	PmarCSP3	XRQ85979.1

## Sheet: SNMP
SNMPs
Number	Protein name	Accession number/Reference
1	DmelSNMP1	NP_650953
2	DmelSNMP2	ABW70129.1
3	PcitSNMP1	XP_065212463.1
4	PcitSNMP2	XP_065206241.1
5	NlugSNMP1	XP_039293409.1
6	NlugSNMP2	XP_022188528.1
7	LdelSNMP1	XP_075232893.1
8	LdelSNMP2	XP_075219278.1
9	RproSNMP1	XP_073981560.1
10	RproSNMP2	XP_073989397.1
11	AgamSNMP1	Q7QC49.3
12	AgamSNMP2	Q7Q6R1.5
