# Supplementary material for: Comparative Antennal Transcriptome Analysis of Phenacoccus solenopsis and Expression Profiling of Candidate Odorant Receptor Genes
Source: Int J Mol Sci. 2025 Nov 10;26(22):10901. doi: 10.3390/ijms262210901 (PMC12652395; doi:10.3390/ijms262210901)
Supplement: Supplementary file 1 [file ijms-26-10901-s001.zip › Supplementary file11 Table S7 Amino acid sequences of chemosensory genes identified in Phenacoccus solenopsis.xlsx]

## Sheet: PsolORs AA Sequences
Name	Sequence																										MA_1_fpkm	MA_2_fpkm	MA_3_fpkm	FA_1_fpkm	FA_2_fpkm	FA_3_fpkm
PsolOR1	MSIKKMLNLLFHMDFFDYQKPVTKHLYLLHTLMTGIYHESYVCKWFRYFTNVYLIIAVFFLEACCSVTLFQYKMMDISVSLLCAAILVGSPNILLIIFCGHYWRENLHKSFEIINEYSKSYENYDKGMVPEDGNNYTIIDYNKYFKHYYPFLLILSIAFCFFIKLIAICTTLEASSDIDPLYDYNYPMPFFTHANWLAYVLIYLLQTVLLLPFTITNFVSVLIHLLFSIIIRNQVILLTKEIKFESNLITKFLDTFYERETKILEAETCPMNKNLKFSNISKERELCYNRLADHIKKWIFRHQKLFTAMYLLKGYFEAILSLTLLWYITLCTSVAYISVMAPNTKSVEHFFYIVMLIPSMFACCMSGYLYDSMMDELEKEIYALPWYYLPSTHRKLILN…																										4.42196	1.19458	3.15507	0.106839	0.281736	0.293467
PsolORco	MQKLRKQGLVADLWPNIRLMQLSGLFITQYYEDNSTLMRLIRKIYSWITAILVFTQYILLVIWALTESYDADQRAAYSVTILFFTHPLIKFIYFSTKTNRFYRTLSAWNNANSHPLFAESNARHRASTLARMRKLLMYVGSITIFATVAWTVITFIGESVRTVPDPESENGTITIEAPRLMVPAWYPWDVMGGLTYYLTLVYQFYWLFITMSHANLCDILFCSLVLHSCEQLKHLKEIMGPLIELSAALDTQVPNAEALFRVPSSGSKAPLMENAGGGGSGPNGLTKKQEILVRSAIKYWVERHKHIVRYVASVSEMYGMALLFHMLITTFTLTLLAYQATKIDGVNVYAFSTIGYLVYTLGQIYTFCIYGNELIDESSSVMEAAYSCSWYDGSEEAKT…																										368.237	483.463	427.231	15.55	7.37714	24.8493
PsolOR2	MATKKILEVLFHMDFFKNQKLTTKHLYLLYTLMAGIYYESYVHKWFRYFTKIFFIIALLDGIVNCSITISQWKDIDIPLFIICVSTITILLCTSLVVLMNYYWREDLRTSFEMIDEYSKSHEENNGMVGEEEQSYTSIDYNKYLKFHYIFLMSVLHILCWYGKLIKVCLTVKESSDINSYYTFTYPVQYLTHLNWSEYVFMYFLQIIFLLPFFTILLISIIIQVLFSIIIRNQVILLVNEIKFESNSITMLLDRFYEQEIEILGAKTSIKNKNLELSNISRERKSCYERFTNHTKKWIFRYQKLFTAMSLLKNYFAAISSIILLGLTISGMCVAYASIMTLDAKSTEYFFYIVFAIFGIFAFCMTGHLYDSMMDELEKEIYAMPWYYLPPTQRKLILNF…																										5.80267	2.76544	3.81564	0	0	0
PsolOR3	MFIEKILNLLFHMDFFKHQQPETKHLYLLYTLMTGIYHESYVRQWFRYFTNIYMIIALLFLELCCSITLSHYNTNDTPVTLFCAIFLISSPFVLLIIFYGYFLRGNVYKSFEIINEYSKSYENYDKGMVLEDGNNYTIIDYNKYFKYNNTLSLILLLTFFCFIKLILVYVTSETSSDINPLYDFTYPMPLTHVNWLAYVLIYIMQLVLLYPLPFTDIVTIFIHVLFSIIIRNKVVSLTKEIKYESYLLTKSLDSFYEQEINILETETRPMNKNRKFKNISKERNLCYDRLGNHTKKWIFRYQKLFAATRLMEGYFEAISSINLLWNILLCTCFAYVSVMDPDSNNIEHVVYVVITGLGIFICCVSGHLYESMMDELEKEIYAMPWYYMPLTHRKLILNF…																										2.61777	1.25231	1.82862	0.0477875	0.094512	0.0656316
PsolOR4	MDFFEHQKLEIKLLYLLYTLVAGVFYETYICKWLRYFARMIYILALLSLTACCSIVVFYYNSVDMSVSLFCATLLISSPIEVLIIFYCYYWRENLHKSFEIINKYSKSYENCDKGMVQKGKNNYAIIDYNKYLKNKYAFPLILLFTLCFFIKLISVCITLEASSGINALYDYNYPIPFPTHVNWFEYVLIYVLQTLLLIPISLTNFISILILLLFSIIMRNQVALLIKEIKFESSLMTKSLDNFYEQETKILKAETCLMTKNHKLSNILKERKLCFDRLTNLTKKWIFHYQKLFTAMCLLKGHFEVISSLNLLYHTILCMSFGYISVMAPGTKSIEHFIYIIIMIPCIFTCCMSGHLYISMMDELEKEIYAMPWYYLPTTDRKLILNFLSIVQRPCGLK…																										1.60369	0.276186	0.767122	0	0	0.271397
PsolOR5	MSTEKILDFFFHMDFFEDKKLISKRFYLLYTLIGGIYYESYVRQWFRYCTKTYLIVSIIFTVTNCLITLHQVGTRNLTVTLYSITTSYGMLTTLLNVLICYYWRESLRSFIESINKYSGMYENYNVEKYFKFRYAFLLILFSLFNSFSRFITFCLTMKDSSEVDPLYNYLYPLAFPKEVSWLEYILLSFLISLFLMPLSISFFVSVIIISLTSIYLKNIAISLTTEMKLASNYISKSLDISYEHEMTALEAQTSMQHKYEEFRNIGETRKLCYEKLESYVREWIQRHQKLILEMNLINGFLTGVSSLWLMGITISLLTISYGAIMTVGGKSFELSSLIPCHMFFLLILCTDGHLYGSMTDDLEKQIYEIPWYYLLPRQRRLVLNFLTVVQKSLVLKAFK…																										3.59354	3.49799	4.24402	0.0641741	0.0846137	0.132205
PsolOR6	MLSKLHWKMANMRTTPNNSHFPINATNITTLLLKYIFIPFGIFMEPSYRKIERFYSTMFLLIFFALFLGQVKAYDSLDSFLFVLDNTMYVIATLVATVFLLMVFRGKHIFQQFYHYVVFDKYASSEFFDETNIRLKTLAIHIGPMIFIGLGGTIVYPILNAAFTDVQLGSPSTLIYLSYYPWTVDSVSKYCGTIALQLCSGSVVCSVVGCMILFILYCIVVLEAHCNILDRKIKHIDSKKQINDASRRIYRLGIHNSSYEALNAKKGNKNDDKTFDELFEVMKYHQFVSRFTNNIIACCTRIVDTTTAGVFSCIILLITMFLMSRGNYMYQLKVLSMSIITFCLFIIQCYMGEALYEVNLKLLQQAYNLKWYKRPVRYRKLLLTFMIRCQQPYQIKAFN…																										4.88914	2.73082	2.79922	0.289464	0.333952	1.29204
PsolOR7	MMNISRLNNPNFKCTNCTSPASKTNQTIILFLRLSIEMPFFASLVKTYLFFVGILPDEKNRWKEKYLFSGLIICNIILIVGIIIGVFATNDSGYKTETLSHLFSILFVFGIRCTSYANREILIKVGRKLCGEFNDGFSLEYDITSEAEEKVKRALWPLSIFISFLIVSVSVPILRSIFEDIDYNSPDMYAVPYWFAHGEVKSLAEYLIMIISLNFLSMIDIVTFWCFTIFLVGVVFTFRFHLNEINSRIKTRINNVWSDEGTRNKCFGMYNDECRTDELRYLIRYQQLFHGYIQDFMKYLQWPFSLVLIWFTFTTVLVTYAFFQVMGNAAFIVKIMALNGNLLVAFFIFCNIAEITSHQGELLLDTLYQMHWYLLSPRLRKFIVISMMHCHQKFNIKAF…																										2.00824	1.38343	1.28085	0.109982	0.0725055	0.453148
PsolOR8	MNILQDVVKIVMQIRGKRNMFKYQSTEVNQLYLMYVLTYKIYLSADHFHWQTTYYIRGCHLIGIINAYGASVCCMLYGDKSDILFLLYVGFILSLSICINFLIPFGMHWYSSAIETMLDRIDEILIQRAHTLQHHNLNARRIRSVATKEIVLLLISYFMFSFICMLDVIVFYEEHKVKNYMYYLCPLPLMNEYGSKIMYFITNCWIAFGAFLPVTNSIAELIFFHTWATICHEEVTNICNDIISASEALQQYYASNENVISTREKMAIERRFVRILIDSLEALNAIKSVIECQKQHFEILGSIIVVTMFICELAHSYVILVTDLEPAIKGKEICIYLTTAIVTFIVCQVGEVLDDISDLTSFAIYSTPWYLISPQYRKDILQILCQTQETVCVKLSSIY…																										11.1084	8.26638	9.18412	0	0.0742698	0
PsolOR9	MNIIRDMEKMVKQIQGKENIFKYQSTQINQLYLMYTVTYKIYTGVHFHWQTRYYWITSNILGTIMAYVVSILCLMYGDIRDLLFLLYVSFIVSLVTCICLLIPFGMHWYSSTIEKMFNFMDAIIVKRALKQSQQNHTSRNRKNIATEKILPLIISYSLFCFICFFDVLIFFEQRKVENYMYYLVPLPYLDKYASKMIYFSTNIFILFTTTLISLGTIAEIKFFDMWATICHDEALCICEDIAIASKCFEEEYSNEEITISTPEKMSIDWRFIKEVIANFRALNHIKSIIDCQTQHFEILGSVMVVTFFICQLVHSYVILVTDLDPAIKCKEVSLYVGTAILTFLVCNVGETLYNISANTSVAIYNTPWYLVAPQYRKDILQMLCQTQATICVKLSSVYP…																										7.24004	3.2232	3.02908	0	0	0
PsolOR10	MNIIRDMVKILKQVQGKENIFKYQSTEINQLYLMYVVTYKIYTGAHFHWQTRYYWITSNILGTILVYVVSTLCLMYGDISDPLFLLYISFLSSLATCVCLLLPFGMHWYSSTIEKMFDRMDAIMVNRALKRSQQNQNSRSRKNIATEKILPLIISFLVLCFICFFDVLIFFEQRKVENYMYYLFPLPFLDKYGSRKLFFSTNVLIFSTTTLITLGCIAEIKFFDMWATICHDEALCICEDIAIVSKYFEEEYSNEEITISTPEKMAIDWRFIREVIANFRALNHIKSIIDCQTQHFEILGSVMVVTFFISQLVHSYVILVTDLDPAIKCKEVSVYVGTAILTFLVCNVGETLYNISANTSMAIYNTPWYLVAPQYRKDILQMLCQTQRTICVKLSSVYP…																										5.24612	3.77454	5.25793	0.114922	0.151524	0.078917
PsolOR11	MNIIRDMVKIVKQIQGKENIFKYQSTEINQLYLMYVVTYKIYAGVHFHWQTRYYWITTNFLGTIYAYIASTLSLMYGDISDLLFLLYVSFLSSLATCVCLLIPFGMHWYSSTIEKMFDRMDAIMVKRALKRSQQNHNSRNKKNIATEKTLLFSISILFFFFICFFDVLIFFEQRKVENYMYYLFPLPHLDKYGSKVFYITINLLVILTTTPLALASIAIVKFFDMWATICHDEALYICEDIATASQFLEEEYNNKEIVIPTTEKVAIDRIFTRRLIASLEALNEIKSIIDSQMQYFEILSSIIVVTMFICQLVHTYVVLMTDLDPAIKCKEVSIYVSAAIITFLVCHVGETLNNMSDHTSFAIYNTSWYLVTPQYRKDILQILCQTQRTICVKLSSIYP…																										4.31455	2.90386	2.49085	0	0	0
PsolOR12	MNAFRDLMKIIKQILGEENMFKYKSTEVNQLYLMYMGSCKIFTTEYLHWETKLFWATSNIMGMVIAYGASILCLLYGDRGDLLMLLYVGFVASILTYTAFIIPLSMRWYASKIEAMLDHLDEIVTRRNLILIEQNRKPRYTNNLVTANISLSFYSYVVFNLICLLDIVFFYKPRKVKDYTFYLIPFPRLEEYGTREIFFTINILLTYSTMLYIIVLFAELKFFDIWARLSHNEALYICDDIAIASKDYETRYSKNETTISTNEKLLIDRKLIRNMIASLKGLEDIKTMIGYQKQHFEILSTFVIITMFVCELAHSYILLVVDLEPAVKGKEASIYVSTAAIVWIFCQIGEALDDISGHTSFSIYSTPWYLVAPQYRKDILQILCQTQEPTSVKLSSIYP…																										344.223	239.272	245.992	0.0908208	0	0.0623669
PsolOR13	MNIIRDMEKMVKQIQGKENIFKYQSTQINQLYLMYTVTYKIYTGVHFHWQTRYYWITSNILGTIMAYVVSILCLMYGDIRDLLFLLYVSFIVSLVTCICLLIPFGMHWYSSTIEKMFDLMDAIMVKRALKRSQQNHTSRNRKNIATEKILPLIISYFLFCFICFFDVLIFFEQRKVENYMYYLVPLPYLEKYGSKMVYFSTNIFILFTTTLISLGTIAEIKFFDMWATICHDEALCICKDIAIASECFEEEYSNEEIIISTPEKMAIDWRFIRKLTANLKALNHIKSIIDCQTQHFEILGSICVITFFISELVHSYVILVTDLDYAIKGKELSVYVTTAVLTFLVCNVGQTLNNISANTSMAIYNTPWYLVAPQYRKDLQQMLCQTQETICVKLSSVYP…																										11.7981	4.25967	8.01159	0	0	0
PsolOR14	MNIIRDMVKIVKQIQGKENIFKYQSTEINQLYLMYVVTYKIYAGVHFHWQTRYCWITTNFLGTIYAYVASVLSLMYGDISDLLFLLYVSFLSSLATCVCLLLPFGMHWYSSTIEKMFDRMDEIMVKRALNQSQQNHNSQNKKNIATEKTLLFIISLFLFFFICFFDVLIFFEQRKVENYMYYLFPLPHLDKYGSKVLYITTNILVIFTTTPLCLASIAEMKFFDMWATICHDEALYICEDIAIASEYLEEEYNNKVIVISTTEKMAIDRMFSRKLIASLEALNEIKSIIDCQMQHFEILGSIIVVTMFICELVHSYVVLMTDLDPAIKCKEVSIYVTTAIITFLVCHVGETLNNMSPHTSFAIYNTPWYLVAPQYRKDILQILCQTQETICVKLSSVYP…																										1.89597	1.08841	1.64444	0	0	0
PsolOR15	MNIIRDVVRIVKQIQGKENIFKYQSTQVNQLYLMYVATYKIYTGVHFYWQTRYYWITSNILGTILVYIVSTLCLMYGDTSDLLFLLYISFISSLATCTSFLLPFGMHWYSSTIERMFDLMDIIMVKRALKRSQQNHNSENKRNIATERTLLCCVAYFVFCLICTFDVLIFFEQRKVENYMYYMFPLPFLDKYGSRKLFFLTNVLIFSTTTLITVGCIAEMKFFDMWATICHDEALYIGEDIIAASKSFEEEYNNEEIAISTTEKMAIDHMFITELKASLKALNHIKTIIDCQIQHFEILGSAIVVTMFICALVHSYVVLLTDLDPAIKCKEVSIYVTTIIITYFVCYVGETLNNISRHTSFAIYNTPWHLMAPQYRKDILQMLCQTQETICVKLSSIYP…																										1.81232	1.40226	1.27435	0	0.0284487	0
PsolOR16	MKTISLKKQSVKTMAWFFQTIGIDVLSSADKCQITWKFFLFHFALLFTTAGIIMFAFTNRRNFEEAIIIAAFLGSMIIIDIAIPNILRNKNKIRKLLFQMDDNIFTYSDETEIHVKYNPIMEDTYSRKLTILIFCYVCFGFSLSGVSPFIGLYLTGKFKTVIYPAWYPWKEDDIISSSITYSIQMVTSTCVFWSYYLFQMYAIYVIIEFLRQYKRLCTALCTMNNRTQKCFLKRICANGEKCAVDDINHINYINSNFSIAHRKIYNDIYRRKLIDCVMHHQLLLKSFNLFKQWFNVLFSVELATSMVTFALVFYNLLQMTNYERSFTIVGSSFNVMTNLFSRCVVGEIFSEMNAMVTDTIFHEVNWYDQVTSNQQLLTMLHLLTKRPNIIFAFSLFECS…																										1.75193	1.48995	1.81795	1.70568	2.45978	1.39091
PsolOR17	MMLISQKYADYFHKMMKPYLDFGYRSPRVNYLYLMFCWLGAIYFTDKISKRNKVIYAILSITTFSAYSVHLYMYYAYHKEYNKDMIVYAVAGTATMLYSHLFLPLSTYFYREEMNRIFPLLDEMSVPHFDSYFQKEESYSKALVVMIFVEFIGNTCFSLYCVVYLLLNYNEPDIFHEPYLYPLQTYYEMVETLNQYMIMLGSQAYGCTVLFFVGSIIPIFTMMVTAEFYNRFEYIISTLNEESERITKCIESGFETNKLYVVDDSYLESLHTKYAQIMKLSVTIRWFQSFAEVTFSLIVVIFFLLEVVYFSIFLDAKTILRKFKYVPVMITTLVILLTYCNVGEIFTDTVDLLPDSIYNAPWHYFSAKDKKKIFSYLQLSQQRVNFSAFGLYPLNANMF…																										16.6143	10.828	14.7929	0	0	0.0551311
PsolOR18	MKKCLVDFLLNVHIILLGIIKNGGKYQKFETYLFILFTIHDLIVFVGLCFAFIRAETYAHRTWIVSLIPLPISNIVLHVVAHKKRSLLLSIMKRFKFDSSYFSMNKMENNTYLILEKNFGLVLNIFFSSSVIFGMVPYMRSFFVSDGNYNNPDLYLVPHFFHFWDIHSFWENLALTFLINVVLGFSVILPASGLLSFAYISSNINAHVKEMNEQFNCLINTNVVPISTKENEKSLEWIIVLAKSRQYESLYEGLMAIIKYQQFLQRYVKDFIDYVDLILSSYMTACVFVAFFTVLSIKEVHGSQNVHVAMIFCGSICCLYVHSCIGQAINDVNDDLLEMLYHTKWYMLPVEFRKLLLTSMILAHEEVKLTLFGIHKMDLDFYASILKALYSVVNLVSLK…																										0.0587649	0.236143	0.762986	0	0	0
PsolOR19	MKREMINFLATILTETGIQVLRGEEHGYKTCRLVSGFVFISVGFVSTSLYSIVNFNDFDKFVAPILQSTAMASVLTNLVIIFRCRRAISETLYQMDDNMYTYPDEHVLNVRYKWYLKEEKIIFVMTVILISQYGAFFSMISVSVVEFITNGKISVYVYPGWTPWKTDDPKFQLLTLIIQILQGLDGIWFLYIVMATMFMIVFEFLRQCERLREAIGSLERRSTSVLTLQKKFDDRCFVISNSHDRSFDEILRMNIIHCIKHHQMLYKNFHVFKIWFSVLFSVELGMSAFSFAFGMYILTNASNISTLLIFFGASIIISTNFLSRCFLGEAVSNLNDELRDTLFFELEWYKWNDENRQLIVMFHHMLSRPFQLFGFSIFPASRKTFGNVMRRTYAAFNVI…																										13.6239	7.773	6.96818	0	0	0
PsolOR20	MRLSVKLMKNAFHIAGLYPLSETKIIHKFHGHICTISLIFLLTSISIQAIFYTEGFARLLPFTYAVCSIHALNKRFSMFYHKDSITKFLTLIDNPYIYSDKDYMKDVEFSEKTMLLIYQVVTSLLIQLFFSAYVSPFFRLVIGGTLDYDVIMYPMYVPWEVKTLPVYILTYIVQAILVSPALMLIYSTTIYIVFSMILFKFEFDKICEAVKTLETRTDFKVAKINYKQVHNTFSQNAIITEAELTRRYNLTYHSSLRECIVHYQHLVRTFQAFSTWYNLFFTAELLESTSTICLLFFCTLKMNDLSIFLNILSICFHVVVSLFFRCYTGEFFMEMNERLKFCLYDVGWYHKPKEIMTSFHIFHMHLEKPLTLHGFKHFPSSYKTFSGVVRTSYSYCNFL…																										8.62209	5.41158	6.16688	0.944378	1.36968	1.94552
PsolOR21	MTRKNTPAPTPSIVYYLEKVLFVLCVSARPEYEKYVNIYFSFQSILIYFVSLTLYFPYLFFKANLYSLIITSVVFINGGTLLYLILVAVRLNKRDFVKCFRNILPDDKYVDDAFYAITHQKNTRLLKQLVLILFVLIVGMSGNPALAAALSDVPLGSLDTLIVPQMFPWDTSTTHGYIAAIMYQAIFCSFSISSSTAMGVFVFINWIVITSQYEMLKRRIESLDNIVNNYEAGGDQQTVKCSNSYDHIMLDELAAVIEHHRHLNEISTDFIHAIKGSVILSIFFFFSTSVLLLSSLLLLDDVSFFGKTKMVNLVIISMSFFIIKCYMGEYLNELNDDVKFLLYNSNWFEQSIPYRKRMLTFILLLQNPLKIQFMGTYDINLSLLMSLLQKIYVGIQLIL…																										35.582	21.1072	26.1676	0.278379	0.367043	0.191163
PsolOR22	MTYVQSFLKFFLFSVGLFPVNNVKSKTLISSIICLHSVLTIGEINAFIHTPKSIHRYEIAYQVLCYIYIGLTQYISWRNRKFLLHICDRLEGNCWQKFAYENITLRAENTFKKIVDTFALMYFITMAIYSSAPWMNFFVKKMDYNDPLSYPMPYWFAILQIDSVYEYFLMNTVQTILCTMAFTSYASNFGFIICILINIKAHLKEFEERTLQLGKKMNILHDTSRGYAYTNNVQHEEILLEELKEFIEYKQLLYVYLKDISQYCQWIFSAAIGWFILVCVLTIFMTTQIVSDIVFKMKIISVVTNVTVSFFFFCYVAEVISHVNEKCMKDFYNLPWYHNNIIKFRKILFMSLLHSQHAIKIKAFKMYVMNLGLFFQVQRLIYSFVNVLLMMQRK*																										2.55604	1.64519	2.01133	0.763537	0.0838938	0.174774
PsolOR23	MKRRFIHRLAAALESNGIKIFKETSSDVIVWRFVLNMVFLDSSLVSLFIFSIQNRENFIKILNPLISFSALMLLSGGALILFLRRKMISQILHQIDDHIYVYHEELNIRYKWYLREENFETFMSAIQRFHYFLITFVCLPSAMELVFFGEVIHYAYPCWTPWSRKDTKMQIFTLVLQSIQAFIACRFNYLILTIIFMVLFEYLRQYERLKIAISTLNQRSLCDEGKKEIIGIQDHVINVRIRKNIIECIKHHQLLQQNFVLFKTLFQTIFSFQLTLTMLSFSLGFYIVFKAPTEQMSLYLGATVVTATNILCLCFIGEIFLDLNDGIKNTLFFETQFWEMNAENRRLFSIFHFLLNQPFYLYGFSIFGATLHTFASIIQKTYSIFSVLNVSIK*																										1.70744	1.44447	1.96511	0	0	0
PsolOR24	MVTVIEMLGCSVGFTNAAEVAHRVEILIQVSAHVYFLSLHWIVKWHKKSLLICAKHLRGEINDETGREAADLTETLFKRIIVVISSIFILFLSLIAFTSIFIPLVTDFDFKDKYIYVMPFWFTCTDSGINHFPVKFLCWNIDTYMKYFIMNSTEIVLFQLEVFVYITSFIFYACVQAHTKAHLMVIERKISNMGEEMVKYYENCKLSASKAPRKTAALERAQDDIVCERFQRVVKYHQFIFKVEHNIIPFLCWIVTASLSVFCAISTFSAFIVVTEAKSDKQGEMMFRMKIASVIANAGVMFFLYCHGAEVTMHINEDIADAIYDTPWYFQSTRFKKLVVSFMIQIQRSLQISAFGMYKLNLNFFMSVCRTIYQALNMLLMAFTGKRM*																										1.56533	1.71906	2.65093	0.223631	0.368573	0.537489
PsolOR25	MFKYRSTEVNQLYLMYVVTSKIYTTEYLHWQTKCFWMSSNLTGLVLAYGASILCLCYGDESDILMLLYIGFVSTLATCVAILIPFGMYWYSNAIETMLDRMDEIMVQRTLTLFQQNRKAHNTKYLAIKRTLLSFSSYVMFCVVCTLNVTFFYEPQKVKNYTYYMMPLPKLEEYGTKQLFFTINILGFFGTLLYIIALFAELKFFDIWATLCRNEAIYIRDDIIIASKEYEQHYSENQMTIHTNKKLLIDRELLRKLMAGLKGLEDVKSLINYQKQHFEILSTLITITMFICELAHSYVLLAIDLDPAVKAKEVSIYIATAAIVWIICKTGDALDDISSHTSFSVYCTPWYIMTHQYRKDVLQILCYTQASISVKLYHPFIQLI*																										1.64951	2.17792	2.31076	0	0	0
PsolOR26	MILGSLLCVTFSIALQTTTKLHEKKLRRIIKGLFSEHPSFPDFVDKSITRKTETETEQKFRSRILALVFSLSSYLICPFIYYLIKPEVSFEDPNLQTTPYFYSFWKPHTAIQFIIKTILEMLTSSTSIIAYLNVVIFMIYVVYNAEMHIEHMYCFFKNAIEESTKVYMEKAELELNDDRICDSFIIKHLDSKHKHDFEKSVNKEFIKLIKHQQFFHSYISDITSFLNKPITSVFVWYISSTILFSYAFLQVRDNYLFILKMILLLVHNNWALFVFCDAAEAIYHMVQSKLIFFSRATSPSIVHTFVVFLFQNEQIIDSLYNTEWYYLSPKLRKDLLLILTLCQRKYKVRCFGMYVVN*																										0	0.0558272	0	1.27821	0.947993	2.9624
PsolOR27	MSTIAYQLNVCSNIIVTYRWRKHVRYLLKMVNTLEPLVHMRTDHTNKYKVYYDFVKILKIFSKYFLVSSILMLWFGKIFFTLVIKGTSNEIDYLYDYVYPFPFAKSTRFWDYVLMYNLQAISMLLPTLNIFSSAILLLSYPSFFKNQSLLLKQEISSESKSAFKIFEQFYYEQELTSKSAEFAKNQKILCEKISGDIAKWIQLYQKLISCINVMRSYFEAILNMNIAATMVPIMFLTFVLSQNWNDIPTLYLVYLADVLVLLLVNCMFGNILQQINDGLADEIYSFPWYYLPPKQRKVLLNFLTLTRNIEKVRIFKVYPISLELYPKILSKLFSYAQVMHAWRQA*																										3.91107	0.585705	0.174303	0	0	0
PsolOR28	METVAVSCCAIGVLFFKIIAHSNKICLLTITSKLCENSAFNATDILHKVQIKIKNKFLLLYSIAFVSFVGFLIVTFLFFFTKFEIDYDDPDLYVIPHLFKFSPVNSFKGYLKIVFLEMLICIPEIMAYMSLSFFTCYIMASIEVLLDEFGLCVQRAIHYACAIEKELDAEGETIQMLEDKFEDLIMFQQHICRYLQDFTRFEKWIFSAMLTWFFTAIIIFTFLSTQLANDMVTAMKCFGVVVNFVIIFYIQCYIGEIICQVNKRILRSIYNTSWYNLTPKMRKQLLFPMIQCQHDFQIRAFDMYRVDLSLYVQALKSVYSVVNVMVLTQEER*																										1.8367	0.131798	0.941337	0.943004	0.746012	1.0361
PsolOR29	MITLQIGRYHETFLRNLYEEIKHYQESEEEFLRLSDMEIRKRIKIVSITFFVLALSVFVIPLYAFLFTDAQTDDYMVLIYPMWYPWKRDTTVKYLYALFMQYASMLVAFYLLIFSVGSFVFAAMYIHIRFVMLAQKILLLREYWSSHQLARVLSDRELHLVLVNKFVMIVEEHQTLIRFTRKSMSCFITTATIVITYAFVAAILLITLFFKTDVSMLMKAKLLSSSTVALLALMACCYCGQLILNVNELLKDTMYSVPWYRFPIKMRKFIVIFMMQCQNQFQMKCYGLFLLCVPCIGNAFKFCYTCIQFLLKCTG*																										1.51153	1.15695	2.68556	0.0827788	0.163716	0.568444
PsolOR30	MKKFRSTTHLVHNRIESKTNIKLMRNFSSFVVLIFISLTISSIPYTHFFTGQSINFNDPDLYVIPYMFHYWDINSVTNFVSLTIMQNVTVTLLSGTYFSFIAFVIYALSNIEAHINELNEQLNEAIDAHIIYTRINNDKNEKSFGWIPTVVKENSNSRLRKQLVEIIGYQQFLQRYLIDFNKYLDVFLSIYILIFISAAFFLTIELVEVILLRLNTDTRRFTAGLLTLVLALYGFYIWCYVGETINHLDEDIQHSLYLSRWYMLPTEMRKLLVVSMIYAHQEEKITVFGISKINYNFYVDVLKVFYSV*																										1.83315	0.855027	2.27049	0.564707	0.868662	2.58524
PsolOR31	MFLLFYNVLTTNVKIHAELINDKCKLLAEESKKSRVQEADADEQEWFEQSNEKIEILFKDIVQHQQFIRSFAIDVTRLLQWMVMINMIGIFTSLTMTIFFTLVEKTTDTFVTSKLAIMSLIMIITFFVYCYNAQIITDLNASICDGMLDIPWFRYGMSFRKKYVIASTLNQTSVDVKACGMYEVNLPLFQSFMKAIYSVINLMKVKY*																										0.460516	0.264365	0.104898	2.01761	0.665057	2.94419
PsolOR32	MTIIVLYYACFGFMLAALSPFFGFLVTGVYEVSLYPSWFPWSQEGLLLQCFTLVYEGCVASVVFWICYTFELFLIFLVVEFLKQYKRLCVAISTIHSRTNKVLLLQSRNDVGPSSINTTNFSLKNNPCDNEIYNQIYRRKIIQCIEHYQEIQRLFKLFKPWFIVFFSIELFFSMLTFAVVFTIY*																										3.40844	0.333048	0.89202	0.119147	0.235643	0.654547
PsolOR33	MRMNIMHCIKHHQILYKNFHVFKIWFSVLFSVELGISVFSLAFGTYILANASNISTLIIFFGASTIVSTNFFSRCFLGEVVSGLNDKLRDTLFFELEWYECNDENRQLIVMFHFMLSRPFRLFGISIFPASRNTFAKVMRHTYGAFNVINASLKK																										1.66056	0.606623	0.515794	0	0	0.170316
PsolOR34	MMSYGALLNIKNLGVCAKYLSVLFLYTGHAYVQCSSGEKIYQMNEDLSNEVYNLPWHRQPAPRRKLLYIMLCETQKPIRLFGFLIYPASLTIFSSIMKLSYSYLNLLRTYGSSFRGR*																										25.757	15.0982	19.9155	3.84704	4.52887	2.71254
PsolOR35	MASLIGVAFVAIANLFAKCLVGEIFSAMNEKIAYEIFYHTNWPNQSFENKRLLSIFHSQARRPLNLYGYVIFQASLLIFSNIIRTSYSYLNLIRASLNK*																										0.879581	0.364675	0.500887	0	0.0529272	0.551311
PsolOR36	MQTLFEFMIVFPYFFVYCYIGEIFQEMNSTLKDLIYDIKWYNKSIKFRKLILLLLSMTSQDISLKFSQKMVASYALFASVLRASYTYANLMLNMQR*																										0.924629	1.27391	1.51643	0.303824	0.600889	0
PsolOR37	MTFLMCNVGQTLNDISANTSMAIYNTPWYLVAPQYRKDLQQMLCQTQETICVKLSSVYPLNMNYYIRWINLVYSSTNLLANTVDK*																										3.75008	1.98056	2.87014	0	0	0
PsolOR38	MNVVMLQSFYNVPWYNLNPKIRKDIITLLIQSHQECKMKVFGMYTINLDLYSRTLKCVYSIVSVIMLQRKK*																										0	0	0	2.51712	0	0.864256
PsolOR39	MEQSESNKKLLRLFHMFAKQQHSLTAFSIFPASFYTFAWLMRSSYSYFNLLKTTLGKSRQTD*																										1.8753	0.358847	2.70538	0.684674	0	1.4105

## Sheet: PsolGRs AA Sequences
Name		Sequence
PsolGR1	Psol005628	MHGYHTYTHNESSHTEREADEILTVSYDDGRWSKPYYDCGGGNIWMLTYTVPFFGYRNGTYFFKGTSGIDIDLRRVDIDQCPLPEGEKNLNIFAASDKCKKATTYCVSIKGLGFRRGSYKCVCQKGFYFLNKSADHDYFDGTIIEEEYEKLMLGEESIYNTSGSFECLPCAEGCDSCVDSRPCVLALNWFLRTIILTLSCLIILCLLIVEFFTWRYRNVKVVRAASPVLLRVIAVGAFFIYCTTIVMYPTPTIITCTVKIWLREIGFSLTYGALMLKTWRISVIFRIRSARAVKITDMDLLKKLGVIVLVFSTFLLIRTLVAPPLVMTMRTADDLKAYLCETSWWDHWFSIMEALFLAWGIRLCIVVRKAPSEFNESRFISMAIYNEFLLSIFLNVSMF…
PsolGR2	Psol005930	MAHEGWLFGAANHSRLEMSTEFFMVPTSAVYSLPTTEQTDSIISVSVHRSPVPYQNGLFRREIWVPPLLILSILTMVLIVLFEIFVLCKTWRTVPSRRHLFLGQMLLTGLFICSAVSAVLTAEPTIGTCAVVRFGIGFGYSLIFATLLVKCIFLISLNGGVYLPAPYQALLLFFAVAIQIAIDVQWLINTPPKLVQGSFLYPTCQVSYHHILTSLVYVIFLIIVVTVLSLKSRTIRDNYREAMFIAITMCCVIPVWLGWAISGLMVLEKNRDACLAFGLSITSIIVFLIMFMPKSRQLAAMGREGMYIEDREEKFSTLSRAASPSFFHFKPVKPVYTFGKHQASALNTFGVNRVALVAAPPTYAHHYYPCCYFPQPHTHTRNPTAGSGILETNMYTTVE…
PsolGR3	Psol004755	MAHEGWLFGAANHSRLEMSTEFFMVPTSAVYSLPTTEQTDSIISVSVHRSPVPYQNGLFRREIWVPPLLILSILTMVLIVLFEIFVLCKTWRTVPSRRHLFLGQMLLTGLFICSAVSAVLTAEPTIGTCAVVRFGIGFGYSLIFATLLVKCIFLISLNGGVYLPAPYQALLLFFAVAIQIAIDVQWLINTPPKLVQGSFLYPTCQVSYHHILTSLVYVIFLIIVVTVLSLKSRTIRDNYREAMFIAITMCCVIPVWLGWAISGLMVLEKNRDACLAFGLSITSIIVFLIMFMPKSRQLAAMGREGMYIEDREEKFSTLSRAASPSFFHFKPVKPVYTFGKHQASALNTFGDRVALVAAPPTYAHHYYPCCYFPQPHTHTRNPTAGSGILETNMYTTVEP…
PsolGR4	Psol007398	MITQKLHRKRRVWSIPEHALANYSIFKYKNNLQKDVVFGNDLADTIEVYRYCHRLLCELVRYLNRMYRLHLLMTLAACFLKSLFNIYFAMFGYVIGTAMKHGSKAESELFSTVWWNVYYVVRFLIVTGMAHITAEQMLFPAVVFVTSCVSKVSCLFLLRPNIINYARLLSHIDANLHIKKQDIRRHAWFSIKVICVICLLTFPINLIRLRMFYDVSSGWAYVLLFANMYCQNISTCFHEVQFTTCTYSLFIRVRKVNRSLTILLQKQDLFSRVKYNKLLGMVSEFKHDEPINLILDDLNDTTKSQHVENSVNPETSLFNFGFAEGIKTRYLISALNNRFLDANTKEE
PsolGR5	Psol001173	MILSLLFLTYSICIDVLSIVRTVQTGVTYYNTVNFAFLASLTCIYILFIQLASKWPKFVCEWEKVEKHMNSFGSTKRLGRRFQLLTLIIMILALIEHCSSIATKVVDALPCTNKNTDIIKAYFVNAHHHIFAFINYSPTIAFGIATITLLMSCAWNFMDVFIIIMSAAMTERYKQFNRLLQAVNGKIMPATFWRTMRETYNLLSCLTKMLDELLSPIVLLSLKPMASTWHATYFVYSFTYLVLRTIVVSLFAAAVYDESKQPKAVLFCVPSESYCTEVARLLNQVTSDDLALTGCRFFSVTRTLVLTVAGTIVTYEIVLVQFNAVSGDDTRQNTTITCLE
PsolGR6	novel.84	MTCKITWTIAMAIYLFNVAVTWDYVFEQLYYLSNNYSLKQLVLTVLRLISKTIIITVPINLWNKTKELSNYWTKWKELQNLYEEISEEIFVSRIKNKVKWATMICISLSLWSQLLGQVYLYHGTFTVIYLSEHLVYFIVYLVGTYWFANCLYIRSMAGNIIDLGEKIITKGEDQRKLYKVFDLWLKLCELSDEFNKAHSLLFFFYFNNVNVAFIFFAYITMNNSTYEDTVNRLMQATALFTCASIIYMICETAFSVYERINRKPKEMLLRENTMHLNNNMLQTVSFFLQMTHVREPEISLNGLVVLNRSLFPTIWATGINYLIVLRQFSST
PsolGR7	Psol009287	MTMGQIICLIPFMEPFQWRSCRIYSSFVVIICQIIIALLCLLWIHRGGISVFKTGYVLFFAGAAIMMMLMIRLMYMWSKLVQKWEEIESYFGYQKGLKRMFAIITIFITLFSTDSIFAVEYLSSLIIGMLTTSQQTSKVLKSYSIRMFPQVFEVIKYTIWRALPIMYVNSVSTLIYTFGDQLIIMISLALSNYFKMYNKELFSVKGKNLSVEEWKRLRTKYMKLSELVYMVDDCVCHLLCLTFLMHLYVICVELHQGMV
PsolGR8	Psol009789	MSHTSDTNDQNVTYLIDQSVTFKGYLERFSLKTHWYLFNEPTDYNPIKGFIVMWLSLSATFLWNFTDLFIMLVSSALAAQFQMLTKALKSVRAQVLSLPEWREYRETYTLLTHLVKNVDDHINSIIVLSIANNVYFICAQLITEIESIRHSYFRTLFYMYSFLFLVFRTTAVVMQAAAIHDESKHIVPELFLCPTRGYCAEVAGAILTYEIVLIQLQNKNNEGTQLQHHTDVSFTTTPTT
PsolGR9	Psol009286	MTMGQIICLIPFMEPFQWRSCRIYSSFVVIICQIIIALLCLLWIHRGGISVFKTGYVLFFAGAAIMMMLMIRLMYMWSKLVQKWEEIESYFGYQKGLKRMFAIITIFITLFSTVLKSYSIRMFPQVFEVIKYTIWRALPIMYVNSVSTLIYTFGDQLIIMISLALSNYFKMYNKELFSVKGKNLSVEEWKRLRTKYMKLSELVYMVDDCVCHLLCLTFLMHLYVICVELHQGMV
PsolGR10	Psol010267	MITQKLHRKRRVWSIPEHALANYSIFKYKNNLQKDVVFGNDLADTIEVYRYCHRLLCELVRYLNRMYRLHLLMTLAACFLKSLFNIYFAMFGYVIGTAMKHGSKAESELFSTVWWNVYYVVRFLIVTGMAHITAEQGIKTRYLISALNNRFLDANTKE
PsolGR11	Psol010481	MYRLHLLMTLAACFLKSLFNIYFAMFGYVIGTAMKHGSKAESELFSTVWWNVYYVVRFLIVTGMAHITAEQGIKTRYLISALNNRFLDANTK
PsolGR12	Psol009039	MWHSLRKYRITASNFNLLLKCIRRNKYPPSLYKTLCSLYNLDRIKGAQWGKTHEELPSHLLKRKRS
PsolGR13	Psol006381	MHIVSPSGFYLHESGVLGASPDGISSDYVLEIKCPYKYRKSENLIETLGQGEK

## Sheet: PsolIRs AA Sequences
Name	Sequence
PsolIR40a	MFRRKIYVLLFCLFFSHVFCEKKDEDESNVEELVQITTEAEEPIVEVVETVDVIKIVPAPDLSKEKPRFKVETHEKDAQDESKIRKKINSLDTELVKMFYKNLKHKYPLYTTNIEYQNILPKFINANHEEKNTEESDESNQNDQAETYYKEAIEMFKEVRPRKAEGLQSLLKANELGHKKAKALIAWEHLFGTELPQNITYAKETFEELASLGVAEAHMGLGFLYATGIGVNASQPRALVHYTFAALSENPWAQMVLGYRHWSGVTLPSDCENALNYYRLVANKVASEVSLSGGPVVQRIRLLEETENPSYSTGIMDKDLLDYYQMLADKGDVQAQVGLGQLHYQGGRGVELDSQKALHYFMNAADAGNPVAVAFLGKMYLEGNEYVQQDNKTAFEYFK…
PsolIR93a	MFITAVKNVQITNVLNHIMKLTRLRVVDNSAIGKQAMAEGKPPYCIHIYNKKGIGTIGDVILVAIKGEKKKGIIVGCVKTQKPNIPRFDTNNLVLIEHNGTPIAIIADPIFIASKDILLNDVIATYKNSLKGTHIEHGMLSVEFSTSMDIKVTKDNQCKRLPVNEAITIPLANDGAELPQLIMDLHFSNAVNWKSTMLIYDNSMNDDLLNDIAAALSGKQSVKDVSIMIFKIIEAETDWERRKIVYDIFYKFPKSEESHNFMVIVKFDAVSLIIETAKRFGLTTPVHQWLIIIPDMNAGSFSLDTFSGLISEGENISFIVNKSSTGKNCIYGLLCHIQELLKILISGLETNIFEELELSQHVSEEEWETIKPSKSDRRESIISYIKLKLSESGACGNCT…
PsolIR68a	MAKHHPDLIFCRKQPGVDQSNSYRFIAIGRLCEKCDGKCVICDSYVRPCTLVRICDECNYGSYQGRCVICGGPGVSDAYYCKECTIQEKDRDGCPKIVNLGSSKTDLFYERKKYGLNSNLLERYNEILFNLDIRWVTMDLLRDVMNFTNCFVMVLDDYYQEIIGSVFNQPLDSKPYFKILVNESEDLLSPNYETVRVILQAKKNSCNLYVVFIANGEQVARFLTFGDRHRTVDSRARFVLMKDRRIFSQKYNVLWKKIINVLFVKQYKNTKRFELSTVPFPPPLSGPIIPYKINTWDRGFQKNKILFQDKTSNLKGQTLKVVTFEHMPTTALITVSNYSKMEDNAPEYAGLEIEVLKTLSRAMNFHFTIYEPPNANIEMWGRKQTNGSFSGLLGEMCEG…
PsolIR25a	MAAFYFDFIYRGLLAAKSMVEAGEWPKNFSYITCNEYKEENQPFRKNFDLRKHLRQITEPTSYGNFLIETNGHSYEEFTMKLEKVSILNSQSVSSESIGSWKASLNSPILVKDVASLANLSAVTIYRVVTVLQHPFMMRVIDENNVEHFEGYCVDLIEEIKKLVGFEYEIYVAPDNKFGNMDENGQWNVVQFYDDSMHRADIGLGSLSVMAERENVVDFTVPYYDLFSFTSFLMWIFDRWSPYSYQNNREKYKDDEEKREFNLKECLWFCMTSLTPQGGGEAPKNLSGRLVAATWWLFGFIIIASYTANLAAFLTVSRLDTPIESLDDLSKQYKITYAPLNGSAAMTYFERMAEIEAKFYEIWKDMSLNDSLNEVERAKLAVWDYPVSDKYTKMWQAMK…
PsolIR323	MLYLFIDYVGNKKQNKSFQDKDFLFLDLSSSKYNTYRQSRHFSRLESVNINSSTPFFSPGVRAQRLVNYEQRVAKVVTFHCPAFGSIKEGSQKNLGDGVETRMFKEVMRRLNLTWQVIVPEDGKRWGTAYPNKTISGGILKYLYEGEADIGFCSLWIERSKFPYMIMSTYWNILCLRFLVPKPKVMSNHLRTIFKPLPLNLWIMIFLSTILTTAVSTVLRYIQRLIKPNYYEETSTISSFITIIGTLVMAKNLNKYEGNNASKHLFLWWSIFALIITSLYSSSLVSHLTYPQHHPMVDTIEGLVEGGYYWGTPYEPPIKYIFNSKVIFVKCIGNEHFMEVHDVPNKILHDLRAPRSCLNYFYLGFGFRKALPYADDINRIIAALVESGITEYWLNRVFE…
PsolIR21a	MSKEVNELPELLYFITINYLGDCPPYILYDEFFYETHLHKDALFKTLNKLKPIPSTHGFIEKFNITSLNQIVGRQFCYHYIIFSNDEELAVNKLNFQLTSKVVIVSTFSKYQLTEFLASPTARNVINLLMISDPLLARDDFKTKQVRYKEINLYTHKLHVDGIGSSALIILSSWKNNKLTRPQVNLFPPKLDDGFNGHQLTVSAFEQPPFVYRSMAGSCLTWTFEFKCRSTGAEEVISTVSTGKADIGISGLYITRRHYDEVYFSLSHVQDCAVFITLSSTAIPKDWKVWFNDTKDYKTNKLVKHMDVVNTTVLGMINVRKKEKYALLGSEHQLTHIVRTNFSDFSKKKSVFHIASQCVAPFMVSFAMKKNSDFLIKIDQQIQRLQENGLIEKIKRDLD…
PsolIR325	MGINRPPESTITRLADNTWQLRGTGNKVFRFIEKHMNFTARIALFQKTDQKKGYKVKNSTSPNYSRFDIAFGKFIRILDSEPSADFISENKMDCFTWAVPHGIGRQPSIWTNYVIEYSAYTWLIIIFNIILSSLVIRWMVYHLHITHPDWSTYRYILFYTFSTFIGATVKLRSKSLILRIVASQWLLYSLVITAAYQAYLGSLMTIPRTEPEINQQSDLLNTSLNLVGRQEMFNVLNESAANSGEFKAIIERFFILPPIEFDIIVNRMIYKRDLAVFTSRRELIYYAQRRRNRFSERRKIHVFSDCVINSYSSAFMLRKGSPFQHPIHSVISRLFETGIYNNWDKDNKRDEIYHNIIFSKETALGIRELSSAFIILFSGLGISTVVFVME
PsolIR100a	MSNMNGYPIKVVMFPTRLKAIPQPDGTYKGSDGIILQTLAKHMNFTPIIRVPRDGHKYGYKEPNGTFTGAIGEIVNNRVDIAFNGVFIKDYHTDNIQFTMPVHFDQVCFVVPKSTPKPQWKTVFLAFDSTIWLSLLITYWITFLVWYEIKTISRKQFDATLLGINLYAILLMIPVNKNPRICSERIIMFIVIIFGFIVASSFQGSMVKYLAYETYEPDISTIEELAESELSIFTASLNLKELIETDENPIMSRLLAKFSWDEFKDILGEIATLRNGASIGRKSDLQEKIATSYVKNNQVQLHIVEECPRSFYIAYLVPKKSPYIAIFNDIINYFVEAGITSSWFIHSKPFRPLSDYHQSKKHAHVVFTMENVIIAFIIL
PsolIR8a	MVLYPKNGKDWTGFCIDLIHALADKMKFDYELVVSKDPDTLEEGDTSEGILQDIMTEKIDIAVAPLTMTATKAELVDFVTPYFENSGLSIVIRKPVQKSSYFVFLTVLNKEVWLSIMNTIIITAVAIWLIQRYSPTCKKISQYGESRRYASSCIQGTGEIPSSPPHKVLIAAYWVFVLVMMSTFTANLAAFLTVERLQVLDNEKGEFALIHDASEIRYYVYRDCRLIEVGDIFGERPFSVAIKKGIVNLFCLKYFTDYRYH
PsolIR68a.1	MKVLLTKPKVKFSTYLSRVVEAGLVIKWLNDVMFKIRTTEAKQDKLEIKALMNLSKLYGAFAALLAGYVVSIIVLILEVFMWFCVEKRRPDFDKYNMQ
PsolIR1	MHTHLVLLLIVAHSATIKTQEFKIGGLFHQKNVGVESLEEIIFRIAIDLANDETEKDLQLSWEMEAIDEYDSIAVKAAVCSLLDKQVIAIFGPQLSESSPVVKSACDAKEIPNVQTRYDSNQYRGSCGINLYPHPKALAKAYGDVIKKWEWKSFLIIYEDNESLLRISNLLKSENNGDANVRIMQLPDTNNYINLFREIRRSKENNILLDCSIEKLPYVLMQAQQTGLMIENYNYIITCLDLHTIDLEPYKYSGVNITGFRIINPTKPYVSSVLESIRRNLPAGYNETEILVDAALTYDAINLYKKTLRQFKINANSNANTFTEELSSNSVPKCDHSASWKFGTSLVNMMKVTEMNGLTGLIKFDHEGYRTNIELQIIELQEKGIVEKGIWNSSETVRT…
PsolIR2	MFTPVTSETENITYRNMFCALCHSQTKFKFWHLTLSYASIVSSNNDSQPLEISVDESSSSEEAHYADGGMTEVISRVDNNSTYKRYINAIMPMDVVRGVRFCRHADAGESVESLVRWSALAEFVVDVNSTLLQPLIVNHCDYLPAGNTGWELLCGRNSNRKIMALKTEGEPDVESCFFKTSEPHGKLCMINKKLKEGADFVYVDSYTIAVKKYGVEFKSDEWFRRSDRTVFLCGTEIPYSNERRRFFQQIIALMTEVLVKLSIAFLVPHLILSSTGGKLQSLPNKIMFSYSVTLFVIYITWEMALRLHSSTRSCTMIAVVQHYLCLCCFAWLLIASYDCWLVVCRTSQKFQNCARKSRTKRYLCYCFWGWISPLS
PsolIR3	MITREEFHEFTGIDDPRLQKPLSHKPPIRFGTVPFSHTDSTLSKYFKEMHTYMSQYNKSTVKEGVDAVLSRELDAFVYDGTVLDYLVEQDEACRLLTVGDLERLRRYWMTGSCNPGKHQHKSSDPLAMEQFLSAFVLLMFGILIAFALLGFESGYFKYARKRMYRKKKKPCCCGCCRLISVSMGKVLESEFEEFQTQSRQANPVGCKNKGCVYYVKELERYLDKSQLRIQYLEMELNRHGVKIQPYPFFKDVRKRHDMTRIKSTTEYLGNFHSTPRKN
PsolIR4	MYSSQLVNHFNTPEIIKKAQTVTSVRSLAKPIRHFGINPEIAVDSDYNNGSTLIFRFISLAKFNDGLESLPFSVQQNQLVTALKLSFSGGVTLQCKEKSAVYPVIQFTFERNGLEVRESACDTLIQGYIMNNCWYKEVRTLDGDSNTHPHYFCKDVNYIIIGFKTTDVKYNQALLDSWKDWTGARYIYINFPEQLNLIKMTLYHKQMSDDASANLFSYIVIVKCEGVDTKEKEMILLDFVQRFRAQKTSNFISVYEEVLQ
PsolIR5	MFLNEVENLDRWSNKYIVLDCSMEMAKEIIISHVGNVFLGKRTYHYLLSGLVMDDRWESEITEYGAVNITGFRIVDNDRPIVKEFLKEWARFDLPGKDQLRQSISAQAALIHDAVYVLVEAFNKLLRKKPDIFRGTKKNNSGLLSTLPTARNNGSTIDCNASNGWITPWEHGDKISRFLRKF
PsolIR6	MLTTSKLNRYYGMSSRRGIDCSEVKILNLEFYFCSRYASSSSSSTPSASASTSSSSSSSASPSPSSNSSSSSPNSSSSSSSPSTISSSSTSLSSPFSSFFCFLTSSVLSSAGLFDPFTSDLASELLLSLASTLSTATAELFSLALIFKKF
PsolIR7	MRLNLCITVFLIGTISGWRNHSGIRLNIKPTQASSAYGNRGRSSIQIGKGFGLKDMTTTVMSTTVEEVSATTYVIKPQIRNHRNAFNLTIGIVVPFKTFGTREYTKALTNAINSLKKKDHEKQFKMNFRIDMLNLTPSPIRK
PsolIR8	MLKPYISGDQSGLTYQTTLSEPFDTASWFLVGVVAIHAATFTIFLFEWLSPSGFNMKTKLPSPTLSIFYSSFVLVGMGGIVSSSCACGLSARINFKFAFHEGEKRWKRDEAKGIELLNGSNFIDKSDI
PsolIR9	MIFFFRLNPCLYLKKGSIFTKYLDDIQMRIHENGMFQKWEKDYRSLNKNNQNFPFSRNHYYNDKILSLTLTELSGSFYILLSGLIISFVVFVLENFIFLIQNRAHQ

## Sheet: PsolOBPs AA Sequences
Name	Sequence																								MA_1_fpkm	MA_2_fpkm	MA_3_fpkm	FA_1_fpkm	FA_2_fpkm	FA_3_fpkm
PsolOBP1	MSGMFKNCLLILSFVCLTCYVNCEGELPTKGISQRCKTPAIAPQKLERIIGQCQEEIKSLLLQEALDVIGIENQDGSLTTPIRNKRQTKEQTASFTNEERRVAGCLLQCVYKKVKAVDESGFPQVDGLVRLYSEGVQDRNYYLAAYTAVQQCIGIAEAVKQQQPSQKFDGGQICDLAYEMFDCVSDKIDQFCGLTPERV																								16.9523	5.40651	5.22015	3.95428	2.38018	1.65286
PsolOBP2	MTAAKFIAIFLGVLVLAIIDIASCSEEDERIKAIYSKCKEETQIDENEMETFRRMELPNSTKGKCMMGCLMREASIIVNGRFYKDGAVRVAERYYADRRDELEKAKMVIDICEKRIEYETEECEIAGQLASCVIEEAQKVSINMNPQKVFYGYIQQQ																								20.9124	20.1075	16.0603	2.34018	2.59465	3.43315
PsolOBP3	MNSLGICVIFSCCLFVLTQAAWEKAHIREAISKCNATEKDADVLLTKFSAPDTPSGKCLMLCVLKFYNMIDSLGKYDEAAGLARLRERWTEIDDAEVVAANSNCVAFGKTIPDASACEYGYQIMKCLIQEVTNGKFYEKSMKKLAEKKEATTSN																								24.1301	15.1715	18.6269	661.688	946.281	572.93
PsolOBP4	MYTNIIIFVIAISYGPLCQSQDFLEKEAQVAGSEYMQGIVRYCTALHDTNTEDIVKTYNYEVSDNKAKCAVMCILQSVQIMDQNGQFREDELQSFLEKVPEPEKREEIVTTLNDCVDTGGNNPCEKAFVFTKCLNKLRDMLPQSMVPAL																								3.58192	1.84205	1.58081	10.789	2.58643	7.57722
PsolOBP5	MFFFTVFVIFAVAYGSPDPEDITIKDVVKAFKTCLTNFPPELKDVIDQVKSSGKLPENPSEDFKCYILCTGKELGIVDEKGGYHFEKLKKTTLEMMNYSMSHEEAHRIVEECISVEHDHECEKAHLFVQCHHPKVKDYEMHEELKGV																								9994.89	6746.16	7036.15	1.59166	3.84744	4.73631
PsolOBP6	MLALVAFLFVASCYAAPQEMGSHVYEAEGDCFDAFPSITRDYLEGLKKVKKLPENPTRDFKCFITCVGKKIEAMSANGEFDFDTLKEITVLITGGEATHDDAHKMVSNCFDVEHDDDCEKAWKYIECKIEELKPYKFSKGFCPTCHE																								566.534	471.029	567.688	263.084	127.487	271.082
PsolOBP7	MHICSYASGVRSKANLELTTKCKATPEDTRTALNYTVPETPTGKCLMLCMIKELNMLDSNDKYDEVLGLAALRKYWTEIKDAKLLDVNTNCVAYXKTLPPDTPSCEYGYKVMKCINSEFIKGNLFEESFKKPIKIE																								25.2644	16.4825	17.6893	39.0938	52.7084	62.6189
PsolOBP8	MFKLTSLILLFCVSTHVFADDIPEELKEMIKNLHNQCVGETGVSEAAIADANNGKFNGEESLKCYMKCLMASVGIIDDDGVFDGEAFVDLLPNSMKSHGEKLVKACKPEGSNACDVAYNLNLCNYNLDPSKYTLY																								26001.5	12541.9	13088.9	936.9	501.678	1274.81
PsolOBP9	MKCLFYCVPQKIGVTDDKGVINSVQIRDMLKTKYPSMSNTAVKILLKKCGKERKTMDKCDKWYEVSKCTWKLYLEYQEKIEAKRQKKTTSPRPSTTHRAHHHLKKENTPIPEIINH																								6.33627	5.0664	4.48455	19.1473	24.3879	20.6802
PsolOBP10	MYLSTVSVIFSCIFALTQAAYDQKQILELTTKCKATPEDTRTALNYTVPETPTGKCLMLCMIKELNMLDSNDKYDEVLGLAALRKYWTEIKDAKLLDVNTNCVAYGG																								100.414	94.1005	85.9489	997.983	505.836	628.324

## Sheet: PsolCSPs AA Sequences
Name	Sequence																	MA_1_fpkm	MA_2_fpkm	MA_3_fpkm	FA_1_fpkm	FA_2_fpkm	FA_3_fpkm
PsolCBP1	MKVSTFKMDSKIISVFILISVIVTLSYAGEEEIKTIGDFLKKFGNINMEEVLQNDRLFQAYHKCFLEQGPCTPEAREMRNVIPSLVKTACDACTPEQKKEMKKHLDYARHNRAKEWEELLDKYDPKREILEKFLSSVPDK																	10705.5	9054.19	8886.55	496.618	257.043	591.195
PsolCBP2	MSAALWLLFFCLLNMCLAADLPNAQPTYTTRYDYLDIDKILTNDRILKRLMDCIMDRGPCTREGKELKRIIPDALKTNCSKCNDRQKMNTGRALAYLLHYKPEYWFELLNRFDQDGSFRRKLNIDADDSSERSSAI																	97.7568	46.9597	37.0684	26.2123	7.54057	57.6001
PsolCBP3	MTSSVIYLFALSASIVVSVTCHKTLVESILEKYKADCEKVTDMEPFLKNEKLVTTHVKCLLGEIRCNLDGERIKKAILEVLPDACAKCTEKQKTIVRQVMQYMYKNRQSDFDKIFKIFDPDMKYKEKMMDFMNKKE																	0	0.247963	0	23.4189	0	1.46198
PsolCBP4	MPLSVLLCVVDLCFLTANDGNSTIDITRASTMTDRLDAVDIDEVLKNTRLFNSYVKCVLETGPCTAEGREMRREMLEVLQTGCANCTEKTKVRIKKSFLRLKSDPRFRESYKKVLDKYDPDKKYIANLEKFLT																	448.091	529.844	424.501	42.0819	9.24752	63.4422
PsolCBP5	MKSFTFATLFLIAFAFTLAEDKYTSKYDNFDVDSVLNNDRILTNYIKCLLGEGPCTNEGRELKKVLPDALSTGCNKCNDKQKSVSRKVLVHLIEKKPAEYKKLAKKFDPDGKFEEKYKADILNATEKPKA																	49.0877	20.9185	48.7729	4.45299	1.63091	5.09647
PsolCBP6	MNKLVLLALCALAVSVAYAEEEKFTDKYDNVDLDEVLKNERLFNSYYKCLMDQGKCTAEGAELKKYLPEAIKTECAPCTEKQKEGAKKVIKHLTKNKPTEWKNLMDKWDPEPANYFA																	41850.6	23058	20381.1	8130.54	1634.6	6844.61
PsolCBP7	MKSFSIFAIALCAVVCCSVADDTYTTRYDNINLDEILASKRLVANYVQCLILPEALKTKCAKCTPKQKEGAIKVITRVQKDYPEEWKKLAAKWDPTGEYFRAFSAEAQAQA																	34306.4	19354.9	16866.6	38277.8	5879.56	30017.5

## Sheet: PsolSNMPs AA Sequences
Name	Sequence
PsolSNMP1	MSSMAKELKKGTENRKNWAKFPLALDFKIYLFNVTNPDEVHVGKKANVQEVGPFFYREWKSKTNLVDNAEEDTITYNMLNTWYFDEEESKPLTGDEILVLPNILILSFATLTLQTKPGALNLINKAIPQLFNDPKTIFLTVSAKDILFDGVLINCTKSKDFAVNTVCDQIRAKPSGLEKIDDDYFKFSIFGAKNNTPDENTLTVKRGMKNIKDVGQVVLYNGKPEMEYWAGPYCNQIKGTDTTIFPPFMDTSDVWAFGAEVCRSLPSKYVSPKVFKGIRGYYYTADLGDMSTDPDLKCFCPTNDTCLKRGAFDSTKCTGAPLILTLPHCYDCHVDYLNGVNGFNPVKEKHAIYSTFEPITGTPVEGKRRMQFNMFVQRIKKITVMKELAEEPFLMPIFW…
PsolSNMP2	MFDISIKSEEIERTNIKFLNNETEMSYNERRIHTFDPEASNGSLNDTVVVPNVLILSVYKVISDFSPLTRFGASMLLRNSKPITNVTVKNYLFGYEDTLFSTISGIRSLLNADSRKSTKFGVLMKRTGLSNDTVVIRTGNGHLDEMGQVIEINNISKFDAWQSDRCNLVTGSDGLFFKRSQVQSRQDVQLFHKDSCRTLPLKYDSVVDVGKGISAHRYKLRSDIFDNSLNENLCFCNVSTCKYNGVLDISSCPAVQGAPMVISRPHFLDSNANLDPNNEEIIEGLQPNISEHEFRIDIFPPIGLTVRTLMRMQLNIMVRNVDNDENLNPLKDKTILPMVWVEM
