# Supplementary material for: Comparative Antennal Transcriptome Analysis of Phenacoccus solenopsis and Expression Profiling of Candidate Odorant Receptor Genes
Source: Int J Mol Sci. 2025 Nov 10;26(22):10901. doi: 10.3390/ijms262210901 (PMC12652395; doi:10.3390/ijms262210901)
Supplement: Supplementary file 1 [file ijms-26-10901-s001.zip › Supplementary file5 Table S3 The complete list of enriched GO terms.xlsx]

## Sheet: MAvsFA.all_GOenrich
Category	GOID	Description	GeneRatio	BgRatio	pvalue	padj	geneID	geneName	Count	Up	Up_Gene_id	Down	Down_Gene_id
BP	GO:0006412	translation	141/1530	185/3237	1.31e-16	2.21e-14	Psol007736/Psol011235/Psol008219/Psol009059/Psol006393/Psol002864/Psol008514/Psol002993/Psol002215/Psol009498/Psol009233/Psol009449/Psol006024/Psol005928/Psol008645/Psol004071/Psol008218/Psol001581/Psol007365/Psol009136/Psol006813/Psol009937/Psol005214/Psol001262/Psol005772/Psol011701/Psol010843/Psol008766/Psol001511/Psol004143/Psol010097/Psol005435/Psol001819/Psol007772/Psol006509/Psol006878/Pso…	Psol007736/Psol011235/Psol008219/Psol009059/Psol006393/Psol002864/Psol008514/Psol002993/Psol002215/Psol009498/Psol009233/Psol009449/Psol006024/Psol005928/Psol008645/Psol004071/Psol008218/Psol001581/Psol007365/Psol009136/Psol006813/Psol009937/Psol005214/Psol001262/Psol005772/Psol011701/Psol010843/Psol008766/Psol001511/Psol004143/Psol010097/Psol005435/Psol001819/Psol007772/Psol006509/Psol006878/Pso…	141	4	Psol007620/novel.709/novel.2116/Psol005468	137	Psol007736/Psol011235/Psol008219/Psol009059/Psol006393/Psol002864/Psol008514/Psol002993/Psol002215/Psol009498/Psol009233/Psol009449/Psol006024/Psol005928/Psol008645/Psol004071/Psol008218/Psol001581/Psol007365/Psol009136/Psol006813/Psol009937/Psol005214/Psol001262/Psol005772/Psol011701/Psol010843/Psol008766/Psol001511/Psol004143/Psol010097/Psol005435/Psol001819/Psol007772/Psol006509/Psol006878/Pso…
BP	GO:0043604	amide biosynthetic process	144/1530	190/3237	1.44e-16	2.21e-14	Psol007736/Psol011235/Psol008219/Psol009059/Psol006393/Psol002864/Psol008514/Psol002993/Psol002215/Psol009498/Psol009233/Psol009449/Psol006024/Psol005928/Psol008645/Psol004071/Psol008218/Psol001581/Psol007365/Psol009136/Psol006813/Psol009937/Psol005214/Psol001262/Psol005772/Psol011701/Psol010843/Psol008766/Psol001511/Psol004143/Psol010097/Psol005435/Psol001819/Psol007772/Psol006509/Psol006878/Pso…	Psol007736/Psol011235/Psol008219/Psol009059/Psol006393/Psol002864/Psol008514/Psol002993/Psol002215/Psol009498/Psol009233/Psol009449/Psol006024/Psol005928/Psol008645/Psol004071/Psol008218/Psol001581/Psol007365/Psol009136/Psol006813/Psol009937/Psol005214/Psol001262/Psol005772/Psol011701/Psol010843/Psol008766/Psol001511/Psol004143/Psol010097/Psol005435/Psol001819/Psol007772/Psol006509/Psol006878/Pso…	144	5	Psol007620/novel.709/Psol001617/novel.2116/Psol005468	139	Psol007736/Psol011235/Psol008219/Psol009059/Psol006393/Psol002864/Psol008514/Psol002993/Psol002215/Psol009498/Psol009233/Psol009449/Psol006024/Psol005928/Psol008645/Psol004071/Psol008218/Psol001581/Psol007365/Psol009136/Psol006813/Psol009937/Psol005214/Psol001262/Psol005772/Psol011701/Psol010843/Psol008766/Psol001511/Psol004143/Psol010097/Psol005435/Psol001819/Psol007772/Psol006509/Psol006878/Pso…
BP	GO:0043043	peptide biosynthetic process	142/1530	187/3237	1.78e-16	2.21e-14	Psol007736/Psol011235/Psol008219/Psol009059/Psol006393/Psol002864/Psol008514/Psol002993/Psol002215/Psol009498/Psol009233/Psol009449/Psol006024/Psol005928/Psol008645/Psol004071/Psol008218/Psol001581/Psol007365/Psol009136/Psol006813/Psol009937/Psol005214/Psol001262/Psol005772/Psol011701/Psol010843/Psol008766/Psol001511/Psol004143/Psol010097/Psol005435/Psol001819/Psol007772/Psol006509/Psol006878/Pso…	Psol007736/Psol011235/Psol008219/Psol009059/Psol006393/Psol002864/Psol008514/Psol002993/Psol002215/Psol009498/Psol009233/Psol009449/Psol006024/Psol005928/Psol008645/Psol004071/Psol008218/Psol001581/Psol007365/Psol009136/Psol006813/Psol009937/Psol005214/Psol001262/Psol005772/Psol011701/Psol010843/Psol008766/Psol001511/Psol004143/Psol010097/Psol005435/Psol001819/Psol007772/Psol006509/Psol006878/Pso…	142	5	Psol007620/novel.709/Psol001617/novel.2116/Psol005468	137	Psol007736/Psol011235/Psol008219/Psol009059/Psol006393/Psol002864/Psol008514/Psol002993/Psol002215/Psol009498/Psol009233/Psol009449/Psol006024/Psol005928/Psol008645/Psol004071/Psol008218/Psol001581/Psol007365/Psol009136/Psol006813/Psol009937/Psol005214/Psol001262/Psol005772/Psol011701/Psol010843/Psol008766/Psol001511/Psol004143/Psol010097/Psol005435/Psol001819/Psol007772/Psol006509/Psol006878/Pso…
BP	GO:0043603	cellular amide metabolic process	147/1530	198/3237	1.57e-15	1.46e-13	Psol007736/Psol011235/Psol008219/Psol009059/Psol006393/Psol002864/Psol008514/Psol002993/Psol002215/Psol009498/Psol009233/Psol009449/Psol006024/Psol005928/Psol008645/Psol004071/Psol008218/Psol001581/Psol007365/Psol009136/Psol006813/Psol009937/Psol005214/Psol001262/Psol005772/Psol011701/Psol010843/Psol008766/Psol001511/Psol004143/Psol010097/Psol005435/Psol001819/Psol007772/Psol006509/Psol006878/Pso…	Psol007736/Psol011235/Psol008219/Psol009059/Psol006393/Psol002864/Psol008514/Psol002993/Psol002215/Psol009498/Psol009233/Psol009449/Psol006024/Psol005928/Psol008645/Psol004071/Psol008218/Psol001581/Psol007365/Psol009136/Psol006813/Psol009937/Psol005214/Psol001262/Psol005772/Psol011701/Psol010843/Psol008766/Psol001511/Psol004143/Psol010097/Psol005435/Psol001819/Psol007772/Psol006509/Psol006878/Pso…	147	5	Psol007620/novel.709/Psol001617/novel.2116/Psol005468	142	Psol007736/Psol011235/Psol008219/Psol009059/Psol006393/Psol002864/Psol008514/Psol002993/Psol002215/Psol009498/Psol009233/Psol009449/Psol006024/Psol005928/Psol008645/Psol004071/Psol008218/Psol001581/Psol007365/Psol009136/Psol006813/Psol009937/Psol005214/Psol001262/Psol005772/Psol011701/Psol010843/Psol008766/Psol001511/Psol004143/Psol010097/Psol005435/Psol001819/Psol007772/Psol006509/Psol006878/Pso…
BP	GO:0006518	peptide metabolic process	145/1530	195/3237	1.98e-15	1.48e-13	Psol007736/Psol011235/Psol008219/Psol009059/Psol006393/Psol002864/Psol008514/Psol002993/Psol002215/Psol009498/Psol009233/Psol009449/Psol006024/Psol005928/Psol008645/Psol004071/Psol008218/Psol001581/Psol007365/Psol009136/Psol006813/Psol009937/Psol005214/Psol001262/Psol005772/Psol011701/Psol010843/Psol008766/Psol001511/Psol004143/Psol010097/Psol005435/Psol001819/Psol007772/Psol006509/Psol006878/Pso…	Psol007736/Psol011235/Psol008219/Psol009059/Psol006393/Psol002864/Psol008514/Psol002993/Psol002215/Psol009498/Psol009233/Psol009449/Psol006024/Psol005928/Psol008645/Psol004071/Psol008218/Psol001581/Psol007365/Psol009136/Psol006813/Psol009937/Psol005214/Psol001262/Psol005772/Psol011701/Psol010843/Psol008766/Psol001511/Psol004143/Psol010097/Psol005435/Psol001819/Psol007772/Psol006509/Psol006878/Pso…	145	5	Psol007620/novel.709/Psol001617/novel.2116/Psol005468	140	Psol007736/Psol011235/Psol008219/Psol009059/Psol006393/Psol002864/Psol008514/Psol002993/Psol002215/Psol009498/Psol009233/Psol009449/Psol006024/Psol005928/Psol008645/Psol004071/Psol008218/Psol001581/Psol007365/Psol009136/Psol006813/Psol009937/Psol005214/Psol001262/Psol005772/Psol011701/Psol010843/Psol008766/Psol001511/Psol004143/Psol010097/Psol005435/Psol001819/Psol007772/Psol006509/Psol006878/Pso…
BP	GO:1901566	organonitrogen compound biosynthetic process	190/1530	296/3237	6.17e-10	3.83e-08	Psol007736/Psol011235/Psol008219/Psol009059/Psol006393/Psol002864/Psol008514/Psol002993/Psol002215/Psol009498/Psol009233/Psol009449/Psol006024/Psol005928/Psol008645/Psol004071/Psol008218/Psol001581/Psol007365/Psol001607/Psol009136/Psol006813/Psol009937/Psol005214/Psol001262/Psol005772/Psol011701/Psol010843/Psol008766/Psol001511/Psol004143/Psol010097/Psol005435/Psol001819/Psol007772/Psol006509/Pso…	Psol007736/Psol011235/Psol008219/Psol009059/Psol006393/Psol002864/Psol008514/Psol002993/Psol002215/Psol009498/Psol009233/Psol009449/Psol006024/Psol005928/Psol008645/Psol004071/Psol008218/Psol001581/Psol007365/Psol001607/Psol009136/Psol006813/Psol009937/Psol005214/Psol001262/Psol005772/Psol011701/Psol010843/Psol008766/Psol001511/Psol004143/Psol010097/Psol005435/Psol001819/Psol007772/Psol006509/Pso…	190	17	Psol005982/Psol007620/Psol005113/Psol004246/Psol006581/novel.709/Psol007083/Psol003024/Psol010429/Psol007127/Psol001617/Psol008991/Psol005648/novel.2116/Psol005468/Psol005675/Psol008199	173	Psol007736/Psol011235/Psol008219/Psol009059/Psol006393/Psol002864/Psol008514/Psol002993/Psol002215/Psol009498/Psol009233/Psol009449/Psol006024/Psol005928/Psol008645/Psol004071/Psol008218/Psol001581/Psol007365/Psol001607/Psol009136/Psol006813/Psol009937/Psol005214/Psol001262/Psol005772/Psol011701/Psol010843/Psol008766/Psol001511/Psol004143/Psol010097/Psol005435/Psol001819/Psol007772/Psol006509/Pso…
BP	GO:0055085	transmembrane transport	227/1530	366/3237	1.27e-09	6.77e-08	novel.2294/novel.2144/Psol008352/novel.2295/Psol000383/novel.2300/Psol002791/novel.2303/Psol009583/Psol007198/Psol003731/novel.1926/Psol004855/Psol008350/Psol008058/Psol006360/Psol008751/Psol007383/novel.18/Psol000345/novel.1496/novel.17/Psol008966/Psol002079/Psol004848/novel.1928/Psol009033/Psol003186/Psol004839/Psol008122/novel.2293/novel.509/Psol007721/Psol006621/novel.2375/Psol008275/Psol0073…	-/-/Psol008352/-/Psol000383/-/Psol002791/-/Psol009583/Psol007198/Psol003731/-/Psol004855/Psol008350/Psol008058/Psol006360/Psol008751/Psol007383/-/Psol000345/-/-/Psol008966/Psol002079/Psol004848/-/Psol009033/Psol003186/Psol004839/Psol008122/-/-/Psol007721/Psol006621/-/Psol008275/Psol007380/Psol006218/Psol011236/Psol001368/Psol004045/Psol006658/Psol005462/Psol007309/Psol002943/Psol005631/-/-/Psol00…	227	157	Psol008352/Psol002791/Psol009583/Psol007198/Psol003731/novel.1926/Psol004855/Psol008350/Psol008058/Psol006360/Psol008751/Psol007383/Psol000345/Psol002079/Psol004848/novel.1928/Psol009033/Psol004839/Psol008122/novel.509/Psol007721/Psol006621/novel.2375/Psol008275/Psol007380/Psol006218/Psol011236/Psol001368/Psol004045/Psol006658/Psol005462/Psol007309/Psol002943/novel.1660/Psol007558/Psol004851/nove…	70	novel.2294/novel.2144/novel.2295/Psol000383/novel.2300/novel.2303/novel.18/novel.1496/novel.17/Psol008966/Psol003186/novel.2293/Psol005631/novel.507/Psol008958/novel.1497/novel.2222/Psol003799/Psol006064/Psol006177/Psol011203/novel.1179/novel.597/Psol007850/novel.508/Psol007982/Psol001745/novel.1180/Psol008161/Psol006728/Psol002373/Psol009544/novel.1668/novel.506/Psol008984/novel.326/novel.2243/P…
BP	GO:0007608	sensory perception of smell	35/1530	50/3237	0.000888963	0.0413368	novel.1686/Psol002797/novel.1962/novel.141/novel.907/novel.1756/novel.1771/novel.498/novel.1685/novel.2018/novel.2195/Psol004573/novel.2193/novel.1998/novel.1594/novel.2194/novel.2263/novel.170/novel.2582/novel.2040/novel.497/novel.3148/novel.1544/novel.1795/novel.1689/novel.1281/novel.1959/novel.1937/novel.1960/novel.1961/novel.1258/novel.306/novel.1705/novel.1524/novel.2949	-/Psol002797/-/-/-/-/-/-/-/-/-/Psol004573/-/-/-/-/-/-/-/-/-/-/-/-/-/-/-/-/-/-/-/-/-/-/-	35	32	novel.1686/Psol002797/novel.1962/novel.141/novel.907/novel.1756/novel.1771/novel.498/novel.1685/novel.2018/novel.2195/novel.2193/novel.1998/novel.1594/novel.2194/novel.2263/novel.170/novel.2582/novel.2040/novel.497/novel.1544/novel.1795/novel.1689/novel.1281/novel.1959/novel.1937/novel.1960/novel.1961/novel.1258/novel.306/novel.1524/novel.2949	3	Psol004573/novel.3148/novel.1705
BP	GO:0006811	ion transport	108/1530	185/3237	0.00117518	0.0485739	Psol003123/Psol002031/Psol008349/Psol008966/Psol004036/Psol002079/Psol009033/Psol002033/Psol004037/Psol007721/Psol006621/novel.935/novel.2375/Psol008275/Psol011236/Psol004274/Psol004045/Psol006658/Psol010225/Psol007309/Psol002943/novel.1446/Psol009532/novel.2602/Psol005093/Psol002016/Psol002261/novel.69/Psol008674/Psol009675/novel.2604/Psol003741/Psol011203/Psol006217/Psol008835/Psol005891/Psol00…	Psol003123/Psol002031/Psol008349/Psol008966/Psol004036/Psol002079/Psol009033/Psol002033/Psol004037/Psol007721/Psol006621/-/-/Psol008275/Psol011236/Psol004274/Psol004045/Psol006658/Psol010225/Psol007309/Psol002943/-/Psol009532/-/Psol005093/Psol002016/Psol002261/-/Psol008674/Psol009675/-/Psol003741/Psol011203/Psol006217/Psol008835/Psol005891/Psol000546/Psol006729/Psol008339/Psol002931/Psol007603/Ps…	108	91	Psol003123/Psol002031/Psol008349/Psol004036/Psol002079/Psol009033/Psol002033/Psol004037/Psol007721/Psol006621/novel.935/novel.2375/Psol008275/Psol011236/Psol004274/Psol004045/Psol006658/Psol007309/Psol002943/novel.1446/Psol009532/novel.2602/Psol002016/Psol002261/novel.69/Psol008674/Psol009675/novel.2604/Psol003741/Psol006217/Psol008835/Psol005891/Psol000546/Psol006729/Psol008339/Psol002931/Psol00…	17	Psol008966/Psol010225/Psol005093/Psol011203/Psol006728/Psol008984/novel.326/Psol000921/Psol000214/Psol003562/Psol000238/Psol009587/Psol008960/Psol011092/Psol000563/Psol004308/Psol011510
BP	GO:0003008	system process	38/1530	57/3237	0.00226974	0.0649495	novel.1686/Psol002797/novel.1962/Psol006621/novel.141/novel.907/novel.1756/novel.1771/novel.498/novel.1685/novel.2018/novel.2195/Psol004573/novel.2193/novel.1998/novel.1594/novel.2194/novel.2263/novel.170/novel.2582/novel.2040/novel.497/novel.3148/novel.1544/novel.1795/novel.1689/novel.1281/novel.1959/novel.1937/novel.1960/novel.1961/novel.1258/novel.306/novel.1419/Psol009789/novel.1705/novel.152…	-/Psol002797/-/Psol006621/-/-/-/-/-/-/-/-/Psol004573/-/-/-/-/-/-/-/-/-/-/-/-/-/-/-/-/-/-/-/-/-/Psol009789/-/-/-	38	35	novel.1686/Psol002797/novel.1962/Psol006621/novel.141/novel.907/novel.1756/novel.1771/novel.498/novel.1685/novel.2018/novel.2195/novel.2193/novel.1998/novel.1594/novel.2194/novel.2263/novel.170/novel.2582/novel.2040/novel.497/novel.1544/novel.1795/novel.1689/novel.1281/novel.1959/novel.1937/novel.1960/novel.1961/novel.1258/novel.306/novel.1419/Psol009789/novel.1524/novel.2949	3	Psol004573/novel.3148/novel.1705
BP	GO:0007600	sensory perception	38/1530	57/3237	0.00226974	0.0649495	novel.1686/Psol002797/novel.1962/Psol006621/novel.141/novel.907/novel.1756/novel.1771/novel.498/novel.1685/novel.2018/novel.2195/Psol004573/novel.2193/novel.1998/novel.1594/novel.2194/novel.2263/novel.170/novel.2582/novel.2040/novel.497/novel.3148/novel.1544/novel.1795/novel.1689/novel.1281/novel.1959/novel.1937/novel.1960/novel.1961/novel.1258/novel.306/novel.1419/Psol009789/novel.1705/novel.152…	-/Psol002797/-/Psol006621/-/-/-/-/-/-/-/-/Psol004573/-/-/-/-/-/-/-/-/-/-/-/-/-/-/-/-/-/-/-/-/-/Psol009789/-/-/-	38	35	novel.1686/Psol002797/novel.1962/Psol006621/novel.141/novel.907/novel.1756/novel.1771/novel.498/novel.1685/novel.2018/novel.2195/novel.2193/novel.1998/novel.1594/novel.2194/novel.2263/novel.170/novel.2582/novel.2040/novel.497/novel.1544/novel.1795/novel.1689/novel.1281/novel.1959/novel.1937/novel.1960/novel.1961/novel.1258/novel.306/novel.1419/Psol009789/novel.1524/novel.2949	3	Psol004573/novel.3148/novel.1705
BP	GO:0007606	sensory perception of chemical stimulus	38/1530	57/3237	0.00226974	0.0649495	novel.1686/Psol002797/novel.1962/Psol006621/novel.141/novel.907/novel.1756/novel.1771/novel.498/novel.1685/novel.2018/novel.2195/Psol004573/novel.2193/novel.1998/novel.1594/novel.2194/novel.2263/novel.170/novel.2582/novel.2040/novel.497/novel.3148/novel.1544/novel.1795/novel.1689/novel.1281/novel.1959/novel.1937/novel.1960/novel.1961/novel.1258/novel.306/novel.1419/Psol009789/novel.1705/novel.152…	-/Psol002797/-/Psol006621/-/-/-/-/-/-/-/-/Psol004573/-/-/-/-/-/-/-/-/-/-/-/-/-/-/-/-/-/-/-/-/-/Psol009789/-/-/-	38	35	novel.1686/Psol002797/novel.1962/Psol006621/novel.141/novel.907/novel.1756/novel.1771/novel.498/novel.1685/novel.2018/novel.2195/novel.2193/novel.1998/novel.1594/novel.2194/novel.2263/novel.170/novel.2582/novel.2040/novel.497/novel.1544/novel.1795/novel.1689/novel.1281/novel.1959/novel.1937/novel.1960/novel.1961/novel.1258/novel.306/novel.1419/Psol009789/novel.1524/novel.2949	3	Psol004573/novel.3148/novel.1705
BP	GO:0050877	nervous system process	38/1530	57/3237	0.00226974	0.0649495	novel.1686/Psol002797/novel.1962/Psol006621/novel.141/novel.907/novel.1756/novel.1771/novel.498/novel.1685/novel.2018/novel.2195/Psol004573/novel.2193/novel.1998/novel.1594/novel.2194/novel.2263/novel.170/novel.2582/novel.2040/novel.497/novel.3148/novel.1544/novel.1795/novel.1689/novel.1281/novel.1959/novel.1937/novel.1960/novel.1961/novel.1258/novel.306/novel.1419/Psol009789/novel.1705/novel.152…	-/Psol002797/-/Psol006621/-/-/-/-/-/-/-/-/Psol004573/-/-/-/-/-/-/-/-/-/-/-/-/-/-/-/-/-/-/-/-/-/Psol009789/-/-/-	38	35	novel.1686/Psol002797/novel.1962/Psol006621/novel.141/novel.907/novel.1756/novel.1771/novel.498/novel.1685/novel.2018/novel.2195/novel.2193/novel.1998/novel.1594/novel.2194/novel.2263/novel.170/novel.2582/novel.2040/novel.497/novel.1544/novel.1795/novel.1689/novel.1281/novel.1959/novel.1937/novel.1960/novel.1961/novel.1258/novel.306/novel.1419/Psol009789/novel.1524/novel.2949	3	Psol004573/novel.3148/novel.1705
BP	GO:0032501	multicellular organismal process	51/1530	81/3237	0.0029072	0.0772484	novel.2381/novel.1686/Psol002797/Psol004104/novel.1962/Psol006621/novel.2375/Psol008275/novel.2602/novel.141/novel.907/novel.2604/novel.1756/novel.1771/novel.498/novel.1685/novel.2018/novel.2195/Psol004573/novel.2193/novel.1998/Psol006772/novel.1594/Psol000833/novel.2194/novel.2263/novel.170/novel.2582/novel.2040/novel.497/novel.2374/novel.3148/novel.1544/Psol000986/novel.1795/novel.1689/novel.12…	-/-/Psol002797/Psol004104/-/Psol006621/-/Psol008275/-/-/-/-/-/-/-/-/-/-/Psol004573/-/-/Psol006772/-/Psol000833/-/-/-/-/-/-/-/-/-/Psol000986/-/-/-/-/-/-/Psol003356/-/-/-/Psol004008/-/Psol009789/Psol005900/-/-/-	51	47	novel.1686/Psol002797/Psol004104/novel.1962/Psol006621/novel.2375/Psol008275/novel.2602/novel.141/novel.907/novel.2604/novel.1756/novel.1771/novel.498/novel.1685/novel.2018/novel.2195/novel.2193/novel.1998/Psol006772/novel.1594/Psol000833/novel.2194/novel.2263/novel.170/novel.2582/novel.2040/novel.497/novel.2374/novel.1544/Psol000986/novel.1795/novel.1689/novel.1281/novel.1959/novel.1937/novel.19…	4	novel.2381/Psol004573/novel.3148/novel.1705
BP	GO:0006082	organic acid metabolic process	55/1530	90/3237	0.00518253	0.116494	Psol005303/Psol006509/Psol008341/Psol002205/Psol008010/Psol007695/Psol011026/Psol007356/Psol001988/novel.1447/Psol007349/Psol005035/Psol000753/Psol001421/Psol005259/Psol011692/Psol002610/Psol008152/Psol004929/Psol007620/Psol005276/Psol007339/Psol004191/Psol006571/Psol003490/novel.1908/Psol002920/Psol000338/Psol010462/Psol002382/Psol008233/Psol001709/Psol007197/Psol004670/Psol005378/Psol002911/Pso…	Psol005303/Psol006509/Psol008341/Psol002205/Psol008010/Psol007695/Psol011026/Psol007356/Psol001988/-/Psol007349/Psol005035/Psol000753/Psol001421/Psol005259/Psol011692/Psol002610/Psol008152/Psol004929/Psol007620/Psol005276/Psol007339/Psol004191/Psol006571/Psol003490/-/Psol002920/Psol000338/Psol010462/Psol002382/Psol008233/Psol001709/Psol007197/Psol004670/Psol005378/Psol002911/Psol003371/Psol000807…	55	14	Psol007356/Psol000753/Psol001421/Psol007620/novel.1908/Psol008233/Psol003878/Psol010433/Psol011453/Psol005468/Psol003264/Psol005675/Psol008461/Psol003719	41	Psol005303/Psol006509/Psol008341/Psol002205/Psol008010/Psol007695/Psol011026/Psol001988/novel.1447/Psol007349/Psol005035/Psol005259/Psol011692/Psol002610/Psol008152/Psol004929/Psol005276/Psol007339/Psol004191/Psol006571/Psol003490/Psol002920/Psol000338/Psol010462/Psol002382/Psol001709/Psol007197/Psol004670/Psol005378/Psol002911/Psol003371/Psol000807/Psol010979/Psol007871/Psol007175/Psol011691/Pso…
BP	GO:0043436	oxoacid metabolic process	55/1530	90/3237	0.00518253	0.116494	Psol005303/Psol006509/Psol008341/Psol002205/Psol008010/Psol007695/Psol011026/Psol007356/Psol001988/novel.1447/Psol007349/Psol005035/Psol000753/Psol001421/Psol005259/Psol011692/Psol002610/Psol008152/Psol004929/Psol007620/Psol005276/Psol007339/Psol004191/Psol006571/Psol003490/novel.1908/Psol002920/Psol000338/Psol010462/Psol002382/Psol008233/Psol001709/Psol007197/Psol004670/Psol005378/Psol002911/Pso…	Psol005303/Psol006509/Psol008341/Psol002205/Psol008010/Psol007695/Psol011026/Psol007356/Psol001988/-/Psol007349/Psol005035/Psol000753/Psol001421/Psol005259/Psol011692/Psol002610/Psol008152/Psol004929/Psol007620/Psol005276/Psol007339/Psol004191/Psol006571/Psol003490/-/Psol002920/Psol000338/Psol010462/Psol002382/Psol008233/Psol001709/Psol007197/Psol004670/Psol005378/Psol002911/Psol003371/Psol000807…	55	14	Psol007356/Psol000753/Psol001421/Psol007620/novel.1908/Psol008233/Psol003878/Psol010433/Psol011453/Psol005468/Psol003264/Psol005675/Psol008461/Psol003719	41	Psol005303/Psol006509/Psol008341/Psol002205/Psol008010/Psol007695/Psol011026/Psol001988/novel.1447/Psol007349/Psol005035/Psol005259/Psol011692/Psol002610/Psol008152/Psol004929/Psol005276/Psol007339/Psol004191/Psol006571/Psol003490/Psol002920/Psol000338/Psol010462/Psol002382/Psol001709/Psol007197/Psol004670/Psol005378/Psol002911/Psol003371/Psol000807/Psol010979/Psol007871/Psol007175/Psol011691/Pso…
BP	GO:0007186	G-protein coupled receptor signaling pathway	83/1530	143/3237	0.00532367	0.116494	Psol001409/Psol006506/Psol005320/Psol001406/Psol003301/novel.2485/novel.1546/novel.240/Psol000356/Psol000358/novel.73/Psol004627/Psol006298/novel.291/Psol006042/Psol000577/novel.1830/Psol006297/novel.3134/Psol001990/Psol010686/Psol003126/Psol006449/Psol011587/novel.208/novel.1055/Psol003680/Psol005295/Psol006772/Psol004744/Psol000313/Psol010475/novel.268/Psol006505/Psol010274/novel.13/Psol001706/…	Psol001409/Psol006506/Psol005320/Psol001406/Psol003301/-/-/-/Psol000356/Psol000358/-/Psol004627/Psol006298/-/Psol006042/Psol000577/-/Psol006297/-/Psol001990/Psol010686/Psol003126/Psol006449/Psol011587/-/-/Psol003680/Psol005295/Psol006772/Psol004744/Psol000313/Psol010475/-/Psol006505/Psol010274/-/Psol001706/Psol006549/Psol004976/-/Psol004699/Psol001558/Psol004567/Psol007011/Psol005767/-/Psol004747…	83	78	Psol001409/Psol006506/Psol005320/Psol001406/Psol003301/novel.1546/novel.240/Psol000356/Psol000358/novel.73/Psol004627/Psol006298/novel.291/Psol006042/Psol000577/novel.1830/Psol006297/novel.3134/Psol001990/Psol010686/Psol003126/Psol006449/Psol011587/novel.1055/Psol003680/Psol005295/Psol006772/Psol004744/Psol000313/novel.268/Psol006505/Psol010274/novel.13/Psol001706/Psol006549/Psol004976/novel.1518…	5	novel.2485/novel.208/Psol010475/Psol004992/novel.2484
BP	GO:0019752	carboxylic acid metabolic process	54/1530	89/3237	0.00688461	0.134165	Psol005303/Psol006509/Psol008341/Psol002205/Psol008010/Psol007695/Psol011026/Psol007356/Psol001988/novel.1447/Psol007349/Psol005035/Psol000753/Psol001421/Psol005259/Psol011692/Psol002610/Psol008152/Psol007620/Psol005276/Psol007339/Psol004191/Psol006571/Psol003490/novel.1908/Psol002920/Psol000338/Psol010462/Psol002382/Psol008233/Psol001709/Psol007197/Psol004670/Psol005378/Psol002911/Psol003371/Pso…	Psol005303/Psol006509/Psol008341/Psol002205/Psol008010/Psol007695/Psol011026/Psol007356/Psol001988/-/Psol007349/Psol005035/Psol000753/Psol001421/Psol005259/Psol011692/Psol002610/Psol008152/Psol007620/Psol005276/Psol007339/Psol004191/Psol006571/Psol003490/-/Psol002920/Psol000338/Psol010462/Psol002382/Psol008233/Psol001709/Psol007197/Psol004670/Psol005378/Psol002911/Psol003371/Psol000807/Psol003878…	54	14	Psol007356/Psol000753/Psol001421/Psol007620/novel.1908/Psol008233/Psol003878/Psol010433/Psol011453/Psol005468/Psol003264/Psol005675/Psol008461/Psol003719	40	Psol005303/Psol006509/Psol008341/Psol002205/Psol008010/Psol007695/Psol011026/Psol001988/novel.1447/Psol007349/Psol005035/Psol005259/Psol011692/Psol002610/Psol008152/Psol005276/Psol007339/Psol004191/Psol006571/Psol003490/Psol002920/Psol000338/Psol010462/Psol002382/Psol001709/Psol007197/Psol004670/Psol005378/Psol002911/Psol003371/Psol000807/Psol010979/Psol007871/Psol007175/Psol011691/Psol005032/Pso…
BP	GO:0043038	amino acid activation	31/1530	47/3237	0.00721317	0.134165	Psol006509/Psol007695/Psol011026/Psol001988/Psol007349/Psol005259/Psol011692/Psol002610/Psol008152/Psol007620/Psol005276/Psol007339/Psol006571/Psol003490/Psol002920/Psol000338/Psol002382/Psol001709/Psol007197/Psol004670/Psol005378/Psol002911/Psol003371/Psol000807/Psol010979/Psol007175/Psol011691/Psol005032/Psol005996/Psol005468/Psol003719	Psol006509/Psol007695/Psol011026/Psol001988/Psol007349/Psol005259/Psol011692/Psol002610/Psol008152/Psol007620/Psol005276/Psol007339/Psol006571/Psol003490/Psol002920/Psol000338/Psol002382/Psol001709/Psol007197/Psol004670/Psol005378/Psol002911/Psol003371/Psol000807/Psol010979/Psol007175/Psol011691/Psol005032/Psol005996/Psol005468/Psol003719	31	3	Psol007620/Psol005468/Psol003719	28	Psol006509/Psol007695/Psol011026/Psol001988/Psol007349/Psol005259/Psol011692/Psol002610/Psol008152/Psol005276/Psol007339/Psol006571/Psol003490/Psol002920/Psol000338/Psol002382/Psol001709/Psol007197/Psol004670/Psol005378/Psol002911/Psol003371/Psol000807/Psol010979/Psol007175/Psol011691/Psol005032/Psol005996
BP	GO:0043039	tRNA aminoacylation	31/1530	47/3237	0.00721317	0.134165	Psol006509/Psol007695/Psol011026/Psol001988/Psol007349/Psol005259/Psol011692/Psol002610/Psol008152/Psol007620/Psol005276/Psol007339/Psol006571/Psol003490/Psol002920/Psol000338/Psol002382/Psol001709/Psol007197/Psol004670/Psol005378/Psol002911/Psol003371/Psol000807/Psol010979/Psol007175/Psol011691/Psol005032/Psol005996/Psol005468/Psol003719	Psol006509/Psol007695/Psol011026/Psol001988/Psol007349/Psol005259/Psol011692/Psol002610/Psol008152/Psol007620/Psol005276/Psol007339/Psol006571/Psol003490/Psol002920/Psol000338/Psol002382/Psol001709/Psol007197/Psol004670/Psol005378/Psol002911/Psol003371/Psol000807/Psol010979/Psol007175/Psol011691/Psol005032/Psol005996/Psol005468/Psol003719	31	3	Psol007620/Psol005468/Psol003719	28	Psol006509/Psol007695/Psol011026/Psol001988/Psol007349/Psol005259/Psol011692/Psol002610/Psol008152/Psol005276/Psol007339/Psol006571/Psol003490/Psol002920/Psol000338/Psol002382/Psol001709/Psol007197/Psol004670/Psol005378/Psol002911/Psol003371/Psol000807/Psol010979/Psol007175/Psol011691/Psol005032/Psol005996
BP	GO:0009187	cyclic nucleotide metabolic process	14/1530	18/3237	0.00828859	0.140153	Psol003060/Psol001984/Psol002000/Psol007083/Psol007781/Psol007087/Psol008991/Psol005648/Psol001621/Psol007796/Psol000947/Psol008830/Psol007795/Psol011610	Psol003060/Psol001984/Psol002000/Psol007083/Psol007781/Psol007087/Psol008991/Psol005648/Psol001621/Psol007796/Psol000947/Psol008830/Psol007795/Psol011610	14	13	Psol003060/Psol001984/Psol002000/Psol007083/Psol007781/Psol007087/Psol008991/Psol005648/Psol007796/Psol000947/Psol008830/Psol007795/Psol011610	1	Psol001621
BP	GO:0009190	cyclic nucleotide biosynthetic process	14/1530	18/3237	0.00828859	0.140153	Psol003060/Psol001984/Psol002000/Psol007083/Psol007781/Psol007087/Psol008991/Psol005648/Psol001621/Psol007796/Psol000947/Psol008830/Psol007795/Psol011610	Psol003060/Psol001984/Psol002000/Psol007083/Psol007781/Psol007087/Psol008991/Psol005648/Psol001621/Psol007796/Psol000947/Psol008830/Psol007795/Psol011610	14	13	Psol003060/Psol001984/Psol002000/Psol007083/Psol007781/Psol007087/Psol008991/Psol005648/Psol007796/Psol000947/Psol008830/Psol007795/Psol011610	1	Psol001621
BP	GO:0006813	potassium ion transport	11/1530	14/3237	0.017455	0.282316	Psol003123/Psol008349/Psol004036/Psol004037/novel.2375/Psol008275/novel.2602/novel.2604/Psol007094/novel.2374/Psol007092	Psol003123/Psol008349/Psol004036/Psol004037/-/Psol008275/-/-/Psol007094/-/Psol007092	11	11	Psol003123/Psol008349/Psol004036/Psol004037/novel.2375/Psol008275/novel.2602/novel.2604/Psol007094/novel.2374/Psol007092	0
BP	GO:0006520	cellular amino acid metabolic process	39/1530	64/3237	0.0184176	0.284472	Psol005303/Psol006509/Psol008010/Psol007695/Psol011026/Psol007356/Psol001988/novel.1447/Psol007349/Psol005259/Psol011692/Psol002610/Psol008152/Psol007620/Psol005276/Psol007339/Psol004191/Psol006571/Psol003490/novel.1908/Psol002920/Psol000338/Psol002382/Psol001709/Psol007197/Psol004670/Psol005378/Psol002911/Psol003371/Psol000807/Psol003878/Psol010979/Psol007175/Psol011691/Psol005032/Psol005996/Pso…	Psol005303/Psol006509/Psol008010/Psol007695/Psol011026/Psol007356/Psol001988/-/Psol007349/Psol005259/Psol011692/Psol002610/Psol008152/Psol007620/Psol005276/Psol007339/Psol004191/Psol006571/Psol003490/-/Psol002920/Psol000338/Psol002382/Psol001709/Psol007197/Psol004670/Psol005378/Psol002911/Psol003371/Psol000807/Psol003878/Psol010979/Psol007175/Psol011691/Psol005032/Psol005996/Psol005468/Psol005675…	39	7	Psol007356/Psol007620/novel.1908/Psol003878/Psol005468/Psol005675/Psol003719	32	Psol005303/Psol006509/Psol008010/Psol007695/Psol011026/Psol001988/novel.1447/Psol007349/Psol005259/Psol011692/Psol002610/Psol008152/Psol005276/Psol007339/Psol004191/Psol006571/Psol003490/Psol002920/Psol000338/Psol002382/Psol001709/Psol007197/Psol004670/Psol005378/Psol002911/Psol003371/Psol000807/Psol010979/Psol007175/Psol011691/Psol005032/Psol005996
BP	GO:0006418	tRNA aminoacylation for protein translation	27/1530	42/3237	0.0191178	0.284472	Psol006509/Psol007695/Psol007349/Psol005259/Psol011692/Psol002610/Psol008152/Psol007620/Psol005276/Psol007339/Psol006571/Psol003490/Psol002920/Psol000338/Psol002382/Psol001709/Psol007197/Psol004670/Psol005378/Psol002911/Psol000807/Psol010979/Psol007175/Psol011691/Psol005032/Psol005996/Psol005468	Psol006509/Psol007695/Psol007349/Psol005259/Psol011692/Psol002610/Psol008152/Psol007620/Psol005276/Psol007339/Psol006571/Psol003490/Psol002920/Psol000338/Psol002382/Psol001709/Psol007197/Psol004670/Psol005378/Psol002911/Psol000807/Psol010979/Psol007175/Psol011691/Psol005032/Psol005996/Psol005468	27	2	Psol007620/Psol005468	25	Psol006509/Psol007695/Psol007349/Psol005259/Psol011692/Psol002610/Psol008152/Psol005276/Psol007339/Psol006571/Psol003490/Psol002920/Psol000338/Psol002382/Psol001709/Psol007197/Psol004670/Psol005378/Psol002911/Psol000807/Psol010979/Psol007175/Psol011691/Psol005032/Psol005996
BP	GO:0000413	protein peptidyl-prolyl isomerization	12/1530	16/3237	0.0231012	0.306916	Psol008355/Psol003738/Psol005344/Psol011671/Psol010081/Psol004279/Psol004301/Psol007259/Psol010035/Psol000630/Psol005050/Psol003066	Psol008355/Psol003738/Psol005344/Psol011671/Psol010081/Psol004279/Psol004301/Psol007259/Psol010035/Psol000630/Psol005050/Psol003066	12	2	Psol003738/Psol004279	10	Psol008355/Psol005344/Psol011671/Psol010081/Psol004301/Psol007259/Psol010035/Psol000630/Psol005050/Psol003066
BP	GO:0018208	peptidyl-proline modification	12/1530	16/3237	0.0231012	0.306916	Psol008355/Psol003738/Psol005344/Psol011671/Psol010081/Psol004279/Psol004301/Psol007259/Psol010035/Psol000630/Psol005050/Psol003066	Psol008355/Psol003738/Psol005344/Psol011671/Psol010081/Psol004279/Psol004301/Psol007259/Psol010035/Psol000630/Psol005050/Psol003066	12	2	Psol003738/Psol004279	10	Psol008355/Psol005344/Psol011671/Psol010081/Psol004301/Psol007259/Psol010035/Psol000630/Psol005050/Psol003066
BP	GO:0051128	regulation of cellular component organization	12/1530	16/3237	0.0231012	0.306916	novel.2178/Psol000207/Psol009306/Psol009820/Psol004137/Psol009625/Psol002272/Psol007788/Psol006352/Psol005716/Psol006214/Psol003251	-/Psol000207/Psol009306/Psol009820/Psol004137/Psol009625/Psol002272/Psol007788/Psol006352/Psol005716/Psol006214/Psol003251	12	4	novel.2178/Psol009820/Psol006214/Psol003251	8	Psol000207/Psol009306/Psol004137/Psol009625/Psol002272/Psol007788/Psol006352/Psol005716
BP	GO:0006261	DNA-dependent DNA replication	10/1530	13/3237	0.0297045	0.381037	Psol006190/Psol007172/Psol001862/Psol004390/Psol007788/Psol004086/Psol003244/Psol011285/Psol002419/Psol007134	Psol006190/Psol007172/Psol001862/Psol004390/Psol007788/Psol004086/Psol003244/Psol011285/Psol002419/Psol007134	10	0		10	Psol006190/Psol007172/Psol001862/Psol004390/Psol007788/Psol004086/Psol003244/Psol011285/Psol002419/Psol007134
BP	GO:0005975	carbohydrate metabolic process	66/1530	118/3237	0.0339173	0.420574	Psol002648/Psol009140/Psol008188/Psol002205/Psol000432/Psol000323/Psol009276/Psol003158/Psol002044/Psol008229/Psol006612/Psol003730/Psol010134/Psol007778/Psol009507/Psol005035/Psol010748/Psol009636/Psol007235/Psol003977/Psol007872/Psol006872/Psol010546/Psol009288/Psol005228/Psol007073/Psol000326/Psol000566/Psol008321/Psol004505/Psol000533/Psol010462/Psol004319/Psol009162/Psol005687/Psol005848/Pso…	Psol002648/Psol009140/Psol008188/Psol002205/Psol000432/Psol000323/Psol009276/Psol003158/Psol002044/Psol008229/Psol006612/Psol003730/Psol010134/Psol007778/Psol009507/Psol005035/Psol010748/Psol009636/Psol007235/Psol003977/Psol007872/Psol006872/Psol010546/Psol009288/Psol005228/Psol007073/Psol000326/Psol000566/Psol008321/Psol004505/Psol000533/Psol010462/Psol004319/Psol009162/Psol005687/Psol005848/Pso…	66	19	Psol009140/Psol008188/Psol006612/Psol009636/Psol007235/Psol010546/Psol007073/Psol008321/Psol009162/Psol005848/Psol010634/Psol000534/Psol010528/Psol009138/Psol006407/novel.2904/Psol002694/Psol001994/Psol004282	47	Psol002648/Psol002205/Psol000432/Psol000323/Psol009276/Psol003158/Psol002044/Psol008229/Psol003730/Psol010134/Psol007778/Psol009507/Psol005035/Psol010748/Psol003977/Psol007872/Psol006872/Psol009288/Psol005228/Psol000326/Psol000566/Psol004505/Psol000533/Psol010462/Psol004319/Psol005687/Psol000325/Psol008672/Psol010790/Psol000647/Psol000327/Psol008662/Psol000648/Psol000818/Psol001564/Psol011514/Pso…
BP	GO:0033043	regulation of organelle organization	11/1530	15/3237	0.0376744	0.452092	novel.2178/Psol009306/Psol009820/Psol004137/Psol009625/Psol002272/Psol007788/Psol006352/Psol005716/Psol006214/Psol003251	-/Psol009306/Psol009820/Psol004137/Psol009625/Psol002272/Psol007788/Psol006352/Psol005716/Psol006214/Psol003251	11	4	novel.2178/Psol009820/Psol006214/Psol003251	7	Psol009306/Psol004137/Psol009625/Psol002272/Psol007788/Psol006352/Psol005716
BP	GO:0044281	small molecule metabolic process	101/1530	191/3237	0.0634531	0.733828	Psol005303/Psol006509/Psol008341/Psol008188/Psol005835/Psol002205/Psol008010/Psol007695/Psol004363/Psol011026/Psol007356/Psol001988/novel.1447/Psol005982/Psol001346/Psol007349/Psol003480/Psol007778/Psol005035/Psol000753/Psol001421/Psol005259/Psol004942/Psol011692/Psol003060/Psol001345/Psol002261/Psol002610/Psol008152/Psol003075/Psol010546/Psol004929/Psol007620/Psol001984/Psol005276/Psol007339/Pso…	Psol005303/Psol006509/Psol008341/Psol008188/Psol005835/Psol002205/Psol008010/Psol007695/Psol004363/Psol011026/Psol007356/Psol001988/-/Psol005982/Psol001346/Psol007349/Psol003480/Psol007778/Psol005035/Psol000753/Psol001421/Psol005259/Psol004942/Psol011692/Psol003060/Psol001345/Psol002261/Psol002610/Psol008152/Psol003075/Psol010546/Psol004929/Psol007620/Psol001984/Psol005276/Psol007339/Psol004191/P…	101	39	Psol008188/Psol007356/Psol005982/Psol003480/Psol000753/Psol001421/Psol003060/Psol002261/Psol010546/Psol007620/Psol001984/Psol002000/Psol006906/Psol006581/Psol009997/novel.1908/Psol007083/Psol007781/Psol002245/Psol008233/Psol003878/Psol010433/Psol007087/Psol008991/Psol002364/Psol011453/Psol005648/Psol000534/Psol007796/Psol005468/Psol000947/Psol003264/novel.2143/Psol005675/Psol008830/Psol008461/Pso…	62	Psol005303/Psol006509/Psol008341/Psol005835/Psol002205/Psol008010/Psol007695/Psol004363/Psol011026/Psol001988/novel.1447/Psol001346/Psol007349/Psol007778/Psol005035/Psol005259/Psol004942/Psol011692/Psol001345/Psol002610/Psol008152/Psol003075/Psol004929/Psol005276/Psol007339/Psol004191/Psol006480/Psol006571/Psol003490/Psol004505/Psol002920/Psol000338/Psol000533/Psol010462/Psol002382/Psol001709/Pso…
BP	GO:0034220	ion transmembrane transport	24/1530	40/3237	0.071601	0.733828	Psol008966/novel.2375/Psol008275/Psol004045/Psol002943/novel.2602/Psol002261/novel.2604/Psol006906/Psol002196/Psol007390/Psol000921/Psol011670/Psol007519/novel.2374/Psol003562/Psol002706/Psol000238/Psol009587/Psol008960/Psol004730/Psol011092/Psol000563/Psol003936	Psol008966/-/Psol008275/Psol004045/Psol002943/-/Psol002261/-/Psol006906/Psol002196/Psol007390/Psol000921/Psol011670/Psol007519/-/Psol003562/Psol002706/Psol000238/Psol009587/Psol008960/Psol004730/Psol011092/Psol000563/Psol003936	24	16	novel.2375/Psol008275/Psol004045/Psol002943/novel.2602/Psol002261/novel.2604/Psol006906/Psol002196/Psol007390/Psol011670/Psol007519/novel.2374/Psol002706/Psol004730/Psol003936	8	Psol008966/Psol000921/Psol003562/Psol000238/Psol009587/Psol008960/Psol011092/Psol000563
BP	GO:0007154	cell communication	184/1530	361/3237	0.0751018	0.733828	Psol001409/Psol006506/Psol002276/Psol005320/novel.2381/Psol001406/Psol006805/novel.974/Psol003301/novel.2485/novel.1546/Psol009078/novel.240/Psol000356/Psol000358/Psol008270/novel.73/Psol010615/Psol003435/novel.2375/Psol008275/Psol008709/Psol004066/Psol004627/Psol003710/Psol006298/novel.291/novel.2105/Psol006042/Psol000577/novel.1830/Psol006297/novel.2602/novel.3134/Psol000558/Psol001990/Psol0030…	Psol001409/Psol006506/Psol002276/Psol005320/-/Psol001406/Psol006805/-/Psol003301/-/-/Psol009078/-/Psol000356/Psol000358/Psol008270/-/Psol010615/Psol003435/-/Psol008275/Psol008709/Psol004066/Psol004627/Psol003710/Psol006298/-/-/Psol006042/Psol000577/-/Psol006297/-/-/Psol000558/Psol001990/Psol003060/Psol001982/Psol010686/Psol005446/-/Psol008311/Psol002859/Psol003126/Psol006449/Psol011587/Psol001365…	184	164	Psol001409/Psol006506/Psol002276/Psol005320/Psol001406/Psol006805/novel.974/Psol003301/novel.1546/Psol009078/novel.240/Psol000356/Psol000358/Psol008270/novel.73/Psol010615/Psol003435/novel.2375/Psol008275/Psol008709/Psol004066/Psol004627/Psol003710/Psol006298/novel.291/novel.2105/Psol006042/Psol000577/novel.1830/Psol006297/novel.2602/novel.3134/Psol000558/Psol001990/Psol003060/Psol001982/Psol0106…	20	novel.2381/novel.2485/novel.208/Psol008290/Psol001479/Psol007766/novel.1171/Psol010475/Psol001018/Psol004234/Psol000208/Psol008034/Psol006419/Psol004992/Psol010508/Psol001621/Psol008732/Psol000268/Psol008899/novel.2484
BP	GO:0015988	energy coupled proton transmembrane transport, against electrochemical gradient	8/1530	11/3237	0.0814177	0.733828	Psol008966/Psol002196/Psol007390/Psol011670/Psol002706/Psol004730/Psol000563/Psol003936	Psol008966/Psol002196/Psol007390/Psol011670/Psol002706/Psol004730/Psol000563/Psol003936	8	6	Psol002196/Psol007390/Psol011670/Psol002706/Psol004730/Psol003936	2	Psol008966/Psol000563
BP	GO:0015991	ATP hydrolysis coupled proton transport	8/1530	11/3237	0.0814177	0.733828	Psol008966/Psol002196/Psol007390/Psol011670/Psol002706/Psol004730/Psol000563/Psol003936	Psol008966/Psol002196/Psol007390/Psol011670/Psol002706/Psol004730/Psol000563/Psol003936	8	6	Psol002196/Psol007390/Psol011670/Psol002706/Psol004730/Psol003936	2	Psol008966/Psol000563
BP	GO:0044262	cellular carbohydrate metabolic process	8/1530	11/3237	0.0814177	0.733828	Psol008229/Psol010546/Psol008321/Psol000533/Psol004319/Psol001564/Psol000534/Psol004282	Psol008229/Psol010546/Psol008321/Psol000533/Psol004319/Psol001564/Psol000534/Psol004282	8	4	Psol010546/Psol008321/Psol000534/Psol004282	4	Psol008229/Psol000533/Psol004319/Psol001564
BP	GO:0090662	ATP hydrolysis coupled transmembrane transport	8/1530	11/3237	0.0814177	0.733828	Psol008966/Psol002196/Psol007390/Psol011670/Psol002706/Psol004730/Psol000563/Psol003936	Psol008966/Psol002196/Psol007390/Psol011670/Psol002706/Psol004730/Psol000563/Psol003936	8	6	Psol002196/Psol007390/Psol011670/Psol002706/Psol004730/Psol003936	2	Psol008966/Psol000563
BP	GO:0099131	ATP hydrolysis coupled ion transmembrane transport	8/1530	11/3237	0.0814177	0.733828	Psol008966/Psol002196/Psol007390/Psol011670/Psol002706/Psol004730/Psol000563/Psol003936	Psol008966/Psol002196/Psol007390/Psol011670/Psol002706/Psol004730/Psol000563/Psol003936	8	6	Psol002196/Psol007390/Psol011670/Psol002706/Psol004730/Psol003936	2	Psol008966/Psol000563
BP	GO:0099132	ATP hydrolysis coupled cation transmembrane transport	8/1530	11/3237	0.0814177	0.733828	Psol008966/Psol002196/Psol007390/Psol011670/Psol002706/Psol004730/Psol000563/Psol003936	Psol008966/Psol002196/Psol007390/Psol011670/Psol002706/Psol004730/Psol000563/Psol003936	8	6	Psol002196/Psol007390/Psol011670/Psol002706/Psol004730/Psol003936	2	Psol008966/Psol000563
BP	GO:0015672	monovalent inorganic cation transport	29/1530	50/3237	0.0823957	0.733828	Psol003123/Psol008349/Psol008966/Psol004036/Psol004037/novel.2375/Psol008275/Psol006658/novel.2602/Psol005093/Psol002261/novel.2604/Psol008835/Psol006906/Psol002196/Psol007390/Psol007094/Psol011670/Psol007519/novel.2374/Psol002706/Psol000238/Psol009587/Psol008960/Psol004730/Psol011092/Psol000563/Psol003936/Psol007092	Psol003123/Psol008349/Psol008966/Psol004036/Psol004037/-/Psol008275/Psol006658/-/Psol005093/Psol002261/-/Psol008835/Psol006906/Psol002196/Psol007390/Psol007094/Psol011670/Psol007519/-/Psol002706/Psol000238/Psol009587/Psol008960/Psol004730/Psol011092/Psol000563/Psol003936/Psol007092	29	22	Psol003123/Psol008349/Psol004036/Psol004037/novel.2375/Psol008275/Psol006658/novel.2602/Psol002261/novel.2604/Psol008835/Psol006906/Psol002196/Psol007390/Psol007094/Psol011670/Psol007519/novel.2374/Psol002706/Psol004730/Psol003936/Psol007092	7	Psol008966/Psol005093/Psol000238/Psol009587/Psol008960/Psol011092/Psol000563
BP	GO:0007267	cell-cell signaling	13/1530	20/3237	0.0853496	0.733828	novel.2381/novel.2375/Psol008275/novel.2602/novel.2604/Psol001044/Psol000833/Psol007971/novel.2374/Psol008616/Psol007969/Psol003356/Psol005900	-/-/Psol008275/-/-/Psol001044/Psol000833/Psol007971/-/Psol008616/Psol007969/Psol003356/Psol005900	13	12	novel.2375/Psol008275/novel.2602/novel.2604/Psol001044/Psol000833/Psol007971/novel.2374/Psol008616/Psol007969/Psol003356/Psol005900	1	novel.2381
BP	GO:0018193	peptidyl-amino acid modification	22/1530	37/3237	0.0920067	0.733828	Psol008355/Psol006019/Psol000821/Psol003738/Psol005344/Psol007117/Psol011671/Psol010081/Psol004279/Psol000907/Psol004301/Psol007259/Psol004861/Psol010035/Psol005275/Psol003639/Psol000630/Psol005050/Psol001481/Psol004054/Psol003066/Psol008521	Psol008355/Psol006019/Psol000821/Psol003738/Psol005344/Psol007117/Psol011671/Psol010081/Psol004279/Psol000907/Psol004301/Psol007259/Psol004861/Psol010035/Psol005275/Psol003639/Psol000630/Psol005050/Psol001481/Psol004054/Psol003066/Psol008521	22	5	Psol006019/Psol003738/Psol004279/Psol000907/Psol001481	17	Psol008355/Psol000821/Psol005344/Psol007117/Psol011671/Psol010081/Psol004301/Psol007259/Psol004861/Psol010035/Psol005275/Psol003639/Psol000630/Psol005050/Psol004054/Psol003066/Psol008521
BP	GO:0098655	cation transmembrane transport	22/1530	37/3237	0.0920067	0.733828	Psol008966/novel.2375/Psol008275/Psol004045/Psol002943/novel.2602/Psol002261/novel.2604/Psol006906/Psol002196/Psol007390/Psol011670/Psol007519/novel.2374/Psol002706/Psol000238/Psol009587/Psol008960/Psol004730/Psol011092/Psol000563/Psol003936	Psol008966/-/Psol008275/Psol004045/Psol002943/-/Psol002261/-/Psol006906/Psol002196/Psol007390/Psol011670/Psol007519/-/Psol002706/Psol000238/Psol009587/Psol008960/Psol004730/Psol011092/Psol000563/Psol003936	22	16	novel.2375/Psol008275/Psol004045/Psol002943/novel.2602/Psol002261/novel.2604/Psol006906/Psol002196/Psol007390/Psol011670/Psol007519/novel.2374/Psol002706/Psol004730/Psol003936	6	Psol008966/Psol000238/Psol009587/Psol008960/Psol011092/Psol000563
BP	GO:0098660	inorganic ion transmembrane transport	22/1530	37/3237	0.0920067	0.733828	Psol008966/novel.2375/Psol008275/Psol004045/Psol002943/novel.2602/Psol002261/novel.2604/Psol006906/Psol002196/Psol007390/Psol011670/Psol007519/novel.2374/Psol002706/Psol000238/Psol009587/Psol008960/Psol004730/Psol011092/Psol000563/Psol003936	Psol008966/-/Psol008275/Psol004045/Psol002943/-/Psol002261/-/Psol006906/Psol002196/Psol007390/Psol011670/Psol007519/-/Psol002706/Psol000238/Psol009587/Psol008960/Psol004730/Psol011092/Psol000563/Psol003936	22	16	novel.2375/Psol008275/Psol004045/Psol002943/novel.2602/Psol002261/novel.2604/Psol006906/Psol002196/Psol007390/Psol011670/Psol007519/novel.2374/Psol002706/Psol004730/Psol003936	6	Psol008966/Psol000238/Psol009587/Psol008960/Psol011092/Psol000563
BP	GO:0098662	inorganic cation transmembrane transport	22/1530	37/3237	0.0920067	0.733828	Psol008966/novel.2375/Psol008275/Psol004045/Psol002943/novel.2602/Psol002261/novel.2604/Psol006906/Psol002196/Psol007390/Psol011670/Psol007519/novel.2374/Psol002706/Psol000238/Psol009587/Psol008960/Psol004730/Psol011092/Psol000563/Psol003936	Psol008966/-/Psol008275/Psol004045/Psol002943/-/Psol002261/-/Psol006906/Psol002196/Psol007390/Psol011670/Psol007519/-/Psol002706/Psol000238/Psol009587/Psol008960/Psol004730/Psol011092/Psol000563/Psol003936	22	16	novel.2375/Psol008275/Psol004045/Psol002943/novel.2602/Psol002261/novel.2604/Psol006906/Psol002196/Psol007390/Psol011670/Psol007519/novel.2374/Psol002706/Psol004730/Psol003936	6	Psol008966/Psol000238/Psol009587/Psol008960/Psol011092/Psol000563
BP	GO:0023052	signaling	182/1530	359/3237	0.0927148	0.733828	Psol001409/Psol006506/Psol002276/Psol005320/novel.2381/Psol001406/Psol006805/novel.974/Psol003301/novel.2485/novel.1546/Psol009078/novel.240/Psol000356/Psol000358/Psol008270/novel.73/Psol010615/Psol003435/novel.2375/Psol008275/Psol008709/Psol004066/Psol004627/Psol003710/Psol006298/novel.291/novel.2105/Psol006042/Psol000577/novel.1830/Psol006297/novel.2602/novel.3134/Psol000558/Psol001990/Psol0030…	Psol001409/Psol006506/Psol002276/Psol005320/-/Psol001406/Psol006805/-/Psol003301/-/-/Psol009078/-/Psol000356/Psol000358/Psol008270/-/Psol010615/Psol003435/-/Psol008275/Psol008709/Psol004066/Psol004627/Psol003710/Psol006298/-/-/Psol006042/Psol000577/-/Psol006297/-/-/Psol000558/Psol001990/Psol003060/Psol001982/Psol010686/Psol005446/-/Psol008311/Psol002859/Psol003126/Psol006449/Psol011587/Psol001365…	182	162	Psol001409/Psol006506/Psol002276/Psol005320/Psol001406/Psol006805/novel.974/Psol003301/novel.1546/Psol009078/novel.240/Psol000356/Psol000358/Psol008270/novel.73/Psol010615/Psol003435/novel.2375/Psol008275/Psol008709/Psol004066/Psol004627/Psol003710/Psol006298/novel.291/novel.2105/Psol006042/Psol000577/novel.1830/Psol006297/novel.2602/novel.3134/Psol000558/Psol001990/Psol003060/Psol001982/Psol0106…	20	novel.2381/novel.2485/novel.208/Psol008290/Psol001479/Psol007766/novel.1171/Psol010475/Psol001018/Psol004234/Psol000208/Psol008034/Psol006419/Psol004992/Psol010508/Psol001621/Psol008732/Psol000268/Psol008899/novel.2484
BP	GO:0045454	cell redox homeostasis	13/1530	21/3237	0.129509	0.989323	Psol005503/Psol002380/Psol009025/Psol006008/Psol010554/Psol003970/Psol001056/Psol004197/Psol003156/Psol005751/Psol001435/Psol003308/Psol006725	Psol005503/Psol002380/Psol009025/Psol006008/Psol010554/Psol003970/Psol001056/Psol004197/Psol003156/Psol005751/Psol001435/Psol003308/Psol006725	13	2	Psol010554/Psol003308	11	Psol005503/Psol002380/Psol009025/Psol006008/Psol003970/Psol001056/Psol004197/Psol003156/Psol005751/Psol001435/Psol006725
BP	GO:0051493	regulation of cytoskeleton organization	7/1530	10/3237	0.130314	0.989323	novel.2178/Psol009306/Psol009820/Psol002272/Psol005716/Psol006214/Psol003251	-/Psol009306/Psol009820/Psol002272/Psol005716/Psol006214/Psol003251	7	4	novel.2178/Psol009820/Psol006214/Psol003251	3	Psol009306/Psol002272/Psol005716
BP	GO:0006364	rRNA processing	8/1530	12/3237	0.144899	1	Psol003128/Psol001948/Psol001769/Psol004227/Psol001626/Psol009377/novel.3142/Psol009083	Psol003128/Psol001948/Psol001769/Psol004227/Psol001626/Psol009377/-/Psol009083	8	0		8	Psol003128/Psol001948/Psol001769/Psol004227/Psol001626/Psol009377/novel.3142/Psol009083
BP	GO:0006605	protein targeting	8/1530	12/3237	0.144899	1	Psol008712/Psol004053/Psol005548/Psol007844/Psol007177/Psol006975/Psol007478/novel.2312	Psol008712/Psol004053/Psol005548/Psol007844/Psol007177/Psol006975/Psol007478/-	8	0		8	Psol008712/Psol004053/Psol005548/Psol007844/Psol007177/Psol006975/Psol007478/novel.2312
BP	GO:0016072	rRNA metabolic process	8/1530	12/3237	0.144899	1	Psol003128/Psol001948/Psol001769/Psol004227/Psol001626/Psol009377/novel.3142/Psol009083	Psol003128/Psol001948/Psol001769/Psol004227/Psol001626/Psol009377/-/Psol009083	8	0		8	Psol003128/Psol001948/Psol001769/Psol004227/Psol001626/Psol009377/novel.3142/Psol009083
BP	GO:0007165	signal transduction	174/1530	348/3237	0.1528	1	Psol001409/Psol006506/Psol002276/Psol005320/novel.2381/Psol001406/Psol006805/novel.974/Psol003301/novel.2485/novel.1546/Psol009078/novel.240/Psol000356/Psol000358/Psol008270/novel.73/Psol010615/Psol003435/Psol008709/Psol004066/Psol004627/Psol003710/Psol006298/novel.291/novel.2105/Psol006042/Psol000577/novel.1830/Psol006297/novel.3134/Psol000558/Psol001990/Psol003060/Psol001982/Psol010686/Psol0054…	Psol001409/Psol006506/Psol002276/Psol005320/-/Psol001406/Psol006805/-/Psol003301/-/-/Psol009078/-/Psol000356/Psol000358/Psol008270/-/Psol010615/Psol003435/Psol008709/Psol004066/Psol004627/Psol003710/Psol006298/-/-/Psol006042/Psol000577/-/Psol006297/-/Psol000558/Psol001990/Psol003060/Psol001982/Psol010686/Psol005446/Psol008311/Psol002859/Psol003126/Psol006449/Psol011587/Psol001365/-/Psol001984/Pso…	174	154	Psol001409/Psol006506/Psol002276/Psol005320/Psol001406/Psol006805/novel.974/Psol003301/novel.1546/Psol009078/novel.240/Psol000356/Psol000358/Psol008270/novel.73/Psol010615/Psol003435/Psol008709/Psol004066/Psol004627/Psol003710/Psol006298/novel.291/novel.2105/Psol006042/Psol000577/novel.1830/Psol006297/novel.3134/Psol000558/Psol001990/Psol003060/Psol001982/Psol010686/Psol005446/Psol008311/Psol0028…	20	novel.2381/novel.2485/novel.208/Psol008290/Psol001479/Psol007766/novel.1171/Psol010475/Psol001018/Psol004234/Psol000208/Psol008034/Psol006419/Psol004992/Psol010508/Psol001621/Psol008732/Psol000268/Psol008899/novel.2484
BP	GO:0006508	proteolysis	132/1530	263/3237	0.177058	1	Psol002724/Psol001604/Psol007704/Psol001603/novel.1368/Psol004830/Psol004827/novel.2779/Psol008844/novel.1855/Psol009914/Psol003663/Psol004497/novel.1372/novel.579/Psol010070/novel.2622/Psol002874/Psol005535/novel.1102/novel.1101/Psol003205/Psol006201/Psol008344/Psol007634/Psol006529/Psol002922/Psol005462/Psol007977/Psol008017/Psol008929/Psol009053/Psol007593/Psol010071/Psol006530/Psol005406/Psol…	Psol002724/Psol001604/Psol007704/Psol001603/-/Psol004830/Psol004827/-/Psol008844/-/Psol009914/Psol003663/Psol004497/-/-/Psol010070/-/Psol002874/Psol005535/-/-/Psol003205/Psol006201/Psol008344/Psol007634/Psol006529/Psol002922/Psol005462/Psol007977/Psol008017/Psol008929/Psol009053/Psol007593/Psol010071/Psol006530/Psol005406/Psol006531/Psol010103/Psol004114/-/Psol010524/Psol010436/Psol003445/Psol008…	132	54	Psol008844/Psol009914/Psol003663/Psol003205/Psol006201/Psol007634/Psol006529/Psol002922/Psol005462/Psol007977/Psol008017/Psol008929/Psol006531/Psol004114/Psol003445/Psol002426/Psol007999/Psol006693/Psol010247/Psol010871/Psol005960/Psol005536/Psol000904/Psol005843/Psol002279/Psol003381/Psol010804/Psol000901/Psol008744/Psol003227/Psol002634/Psol009622/Psol007971/Psol003191/Psol004193/Psol003190/Pso…	78	Psol002724/Psol001604/Psol007704/Psol001603/novel.1368/Psol004830/Psol004827/novel.2779/novel.1855/Psol004497/novel.1372/novel.579/Psol010070/novel.2622/Psol002874/Psol005535/novel.1102/novel.1101/Psol008344/Psol009053/Psol007593/Psol010071/Psol006530/Psol005406/Psol010103/novel.1943/Psol010524/Psol010436/Psol008473/Psol007443/Psol005862/novel.2867/Psol006901/Psol005756/Psol002726/Psol003846/nove…
BP	GO:0042254	ribosome biogenesis	13/1530	22/3237	0.183945	1	Psol009596/Psol003128/Psol001948/Psol010597/Psol001769/Psol004227/Psol001626/Psol009377/novel.3142/Psol006021/Psol009083/Psol003931/Psol003290	Psol009596/Psol003128/Psol001948/Psol010597/Psol001769/Psol004227/Psol001626/Psol009377/-/Psol006021/Psol009083/Psol003931/Psol003290	13	0		13	Psol009596/Psol003128/Psol001948/Psol010597/Psol001769/Psol004227/Psol001626/Psol009377/novel.3142/Psol006021/Psol009083/Psol003931/Psol003290
BP	GO:0019725	cellular homeostasis	14/1530	24/3237	0.188109	1	Psol005503/Psol002943/Psol002380/Psol009025/Psol006008/Psol010554/Psol003970/Psol001056/Psol004197/Psol003156/Psol005751/Psol001435/Psol003308/Psol006725	Psol005503/Psol002943/Psol002380/Psol009025/Psol006008/Psol010554/Psol003970/Psol001056/Psol004197/Psol003156/Psol005751/Psol001435/Psol003308/Psol006725	14	3	Psol002943/Psol010554/Psol003308	11	Psol005503/Psol002380/Psol009025/Psol006008/Psol003970/Psol001056/Psol004197/Psol003156/Psol005751/Psol001435/Psol006725
BP	GO:1902600	proton transmembrane transport	15/1530	26/3237	0.191585	1	Psol008966/Psol002261/Psol006906/Psol002196/Psol007390/Psol011670/Psol007519/Psol002706/Psol000238/Psol009587/Psol008960/Psol004730/Psol011092/Psol000563/Psol003936	Psol008966/Psol002261/Psol006906/Psol002196/Psol007390/Psol011670/Psol007519/Psol002706/Psol000238/Psol009587/Psol008960/Psol004730/Psol011092/Psol000563/Psol003936	15	9	Psol002261/Psol006906/Psol002196/Psol007390/Psol011670/Psol007519/Psol002706/Psol004730/Psol003936	6	Psol008966/Psol000238/Psol009587/Psol008960/Psol011092/Psol000563
BP	GO:0007017	microtubule-based process	19/1530	34/3237	0.200658	1	novel.2178/Psol003589/Psol000259/Psol003590/Psol005717/Psol009643/Psol003973/Psol005280/Psol007010/Psol009820/Psol001242/Psol010281/Psol002835/novel.2873/Psol008654/Psol003251/Psol003835/Psol004149/Psol009074	-/Psol003589/Psol000259/Psol003590/Psol005717/Psol009643/Psol003973/Psol005280/Psol007010/Psol009820/Psol001242/Psol010281/Psol002835/-/Psol008654/Psol003251/Psol003835/Psol004149/Psol009074	19	13	novel.2178/Psol003589/Psol000259/Psol003590/Psol005717/Psol009643/Psol005280/Psol007010/Psol009820/Psol001242/Psol002835/Psol003251/Psol009074	6	Psol003973/Psol010281/novel.2873/Psol008654/Psol003835/Psol004149
BP	GO:0055114	oxidation-reduction process	140/1530	281/3237	0.201632	1	Psol009539/Psol001555/Psol002372/Psol005490/Psol004345/Psol000836/Psol002044/Psol008229/Psol006636/Psol010026/Psol002045/Psol004002/Psol006763/Psol010134/Psol009831/Psol006424/Psol002171/Psol007537/Psol007996/novel.985/novel.984/Psol006043/Psol000617/Psol005491/Psol006970/Psol002877/novel.3166/Psol002723/Psol010515/Psol000593/Psol005239/Psol004003/novel.2282/Psol010546/Psol009324/Psol005182/Psol0…	Psol009539/Psol001555/Psol002372/Psol005490/Psol004345/Psol000836/Psol002044/Psol008229/Psol006636/Psol010026/Psol002045/Psol004002/Psol006763/Psol010134/Psol009831/Psol006424/Psol002171/Psol007537/Psol007996/-/-/Psol006043/Psol000617/Psol005491/Psol006970/Psol002877/-/Psol002723/Psol010515/Psol000593/Psol005239/Psol004003/-/Psol010546/Psol009324/Psol005182/Psol008631/Psol007995/Psol004888/Psol00…	140	68	Psol005490/Psol004345/Psol000836/Psol010026/Psol004002/Psol009831/Psol002171/novel.985/Psol006043/Psol005491/Psol002877/novel.3166/Psol010515/Psol005239/Psol004003/novel.2282/Psol010546/Psol011335/Psol001278/novel.3167/Psol009696/Psol007304/Psol003522/novel.631/Psol006020/Psol002170/Psol007257/Psol002546/Psol004347/Psol003492/Psol007621/Psol002544/Psol005447/Psol001024/Psol005848/Psol005492/Psol0…	72	Psol009539/Psol001555/Psol002372/Psol002044/Psol008229/Psol006636/Psol002045/Psol006763/Psol010134/Psol006424/Psol007537/Psol007996/novel.984/Psol000617/Psol006970/Psol002723/Psol000593/Psol009324/Psol005182/Psol008631/Psol007995/Psol004888/Psol004929/Psol005402/Psol010169/Psol000201/Psol005159/Psol006480/Psol005059/Psol001811/Psol004769/Psol008988/Psol006126/Psol004762/Psol005764/Psol005278/Psol…
BP	GO:0019751	polyol metabolic process	7/1530	11/3237	0.215883	1	Psol001346/Psol001345/Psol010546/Psol000533/Psol002364/Psol000534/novel.2143	Psol001346/Psol001345/Psol010546/Psol000533/Psol002364/Psol000534/-	7	4	Psol010546/Psol002364/Psol000534/novel.2143	3	Psol001346/Psol001345/Psol000533
BP	GO:0006030	chitin metabolic process	13/1530	23/3237	0.247195	1	Psol000164/Psol005702/Psol003005/Psol010083/Psol000514/Psol011584/Psol006556/Psol003725/Psol006747/Psol010528/Psol002694/Psol001994/Psol010084	Psol000164/Psol005702/Psol003005/Psol010083/Psol000514/Psol011584/Psol006556/Psol003725/Psol006747/Psol010528/Psol002694/Psol001994/Psol010084	13	11	Psol000164/Psol005702/Psol003005/Psol011584/Psol006556/Psol003725/Psol006747/Psol010528/Psol002694/Psol001994/Psol010084	2	Psol010083/Psol000514
BP	GO:0006040	amino sugar metabolic process	13/1530	23/3237	0.247195	1	Psol000164/Psol005702/Psol003005/Psol010083/Psol000514/Psol011584/Psol006556/Psol003725/Psol006747/Psol010528/Psol002694/Psol001994/Psol010084	Psol000164/Psol005702/Psol003005/Psol010083/Psol000514/Psol011584/Psol006556/Psol003725/Psol006747/Psol010528/Psol002694/Psol001994/Psol010084	13	11	Psol000164/Psol005702/Psol003005/Psol011584/Psol006556/Psol003725/Psol006747/Psol010528/Psol002694/Psol001994/Psol010084	2	Psol010083/Psol000514
BP	GO:1901071	glucosamine-containing compound metabolic process	13/1530	23/3237	0.247195	1	Psol000164/Psol005702/Psol003005/Psol010083/Psol000514/Psol011584/Psol006556/Psol003725/Psol006747/Psol010528/Psol002694/Psol001994/Psol010084	Psol000164/Psol005702/Psol003005/Psol010083/Psol000514/Psol011584/Psol006556/Psol003725/Psol006747/Psol010528/Psol002694/Psol001994/Psol010084	13	11	Psol000164/Psol005702/Psol003005/Psol011584/Psol006556/Psol003725/Psol006747/Psol010528/Psol002694/Psol001994/Psol010084	2	Psol010083/Psol000514
BP	GO:0006928	movement of cell or subcellular component	15/1530	27/3237	0.250292	1	Psol004104/Psol003589/Psol000259/Psol003590/Psol005717/Psol009643/Psol003973/Psol005280/Psol007010/Psol001242/Psol010281/Psol008654/Psol003835/Psol004149/Psol009074	Psol004104/Psol003589/Psol000259/Psol003590/Psol005717/Psol009643/Psol003973/Psol005280/Psol007010/Psol001242/Psol010281/Psol008654/Psol003835/Psol004149/Psol009074	15	10	Psol004104/Psol003589/Psol000259/Psol003590/Psol005717/Psol009643/Psol005280/Psol007010/Psol001242/Psol009074	5	Psol003973/Psol010281/Psol008654/Psol003835/Psol004149
BP	GO:0034660	ncRNA metabolic process	45/1530	88/3237	0.264389	1	Psol006509/Psol007695/Psol003128/Psol011026/Psol001988/Psol001948/Psol007349/Psol005259/Psol011692/Psol002610/Psol008152/Psol001769/Psol007620/Psol005276/Psol007339/Psol004148/Psol004227/Psol006571/Psol001626/Psol003490/Psol002920/Psol000338/Psol009377/Psol002382/Psol011432/novel.3142/Psol001709/Psol007197/Psol004670/Psol005378/Psol002911/Psol004945/Psol003371/Psol000807/Psol010448/Psol010979/Pso…	Psol006509/Psol007695/Psol003128/Psol011026/Psol001988/Psol001948/Psol007349/Psol005259/Psol011692/Psol002610/Psol008152/Psol001769/Psol007620/Psol005276/Psol007339/Psol004148/Psol004227/Psol006571/Psol001626/Psol003490/Psol002920/Psol000338/Psol009377/Psol002382/Psol011432/-/Psol001709/Psol007197/Psol004670/Psol005378/Psol002911/Psol004945/Psol003371/Psol000807/Psol010448/Psol010979/Psol007175/P…	45	3	Psol007620/Psol005468/Psol003719	42	Psol006509/Psol007695/Psol003128/Psol011026/Psol001988/Psol001948/Psol007349/Psol005259/Psol011692/Psol002610/Psol008152/Psol001769/Psol005276/Psol007339/Psol004148/Psol004227/Psol006571/Psol001626/Psol003490/Psol002920/Psol000338/Psol009377/Psol002382/Psol011432/novel.3142/Psol001709/Psol007197/Psol004670/Psol005378/Psol002911/Psol004945/Psol003371/Psol000807/Psol010448/Psol010979/Psol007175/Pso…
BP	GO:0006812	cation transport	42/1530	83/3237	0.306251	1	Psol003123/Psol008349/Psol008966/Psol004036/Psol004037/novel.2375/Psol008275/Psol004045/Psol006658/Psol007309/Psol002943/novel.2602/Psol005093/Psol002261/novel.2604/Psol011203/Psol008835/Psol006729/Psol007603/Psol001301/Psol006906/Psol006728/Psol002196/Psol007390/Psol007094/Psol011670/Psol007519/novel.2374/Psol002706/Psol010302/Psol000238/Psol004366/Psol009587/Psol002275/Psol008960/Psol004730/Pso…	Psol003123/Psol008349/Psol008966/Psol004036/Psol004037/-/Psol008275/Psol004045/Psol006658/Psol007309/Psol002943/-/Psol005093/Psol002261/-/Psol011203/Psol008835/Psol006729/Psol007603/Psol001301/Psol006906/Psol006728/Psol002196/Psol007390/Psol007094/Psol011670/Psol007519/-/Psol002706/Psol010302/Psol000238/Psol004366/Psol009587/Psol002275/Psol008960/Psol004730/Psol011092/Psol000563/Psol003936/Psol01…	42	32	Psol003123/Psol008349/Psol004036/Psol004037/novel.2375/Psol008275/Psol004045/Psol006658/Psol007309/Psol002943/novel.2602/Psol002261/novel.2604/Psol008835/Psol006729/Psol007603/Psol001301/Psol006906/Psol002196/Psol007390/Psol007094/Psol011670/Psol007519/novel.2374/Psol002706/Psol010302/Psol004366/Psol002275/Psol004730/Psol003936/Psol011452/Psol007092	10	Psol008966/Psol005093/Psol011203/Psol006728/Psol000238/Psol009587/Psol008960/Psol011092/Psol000563/Psol004308
BP	GO:0007155	cell adhesion	19/1530	36/3237	0.308657	1	Psol005094/Psol005832/Psol005095/Psol005093/Psol009166/Psol001851/Psol005258/Psol009262/novel.3216/Psol004052/Psol006505/Psol008495/Psol008744/novel.124/Psol004566/Psol006895/Psol000352/Psol007017/novel.2590	Psol005094/Psol005832/Psol005095/Psol005093/Psol009166/Psol001851/Psol005258/Psol009262/-/Psol004052/Psol006505/Psol008495/Psol008744/-/Psol004566/Psol006895/Psol000352/Psol007017/-	19	15	Psol005094/Psol005832/Psol005095/Psol009166/novel.3216/Psol004052/Psol006505/Psol008495/Psol008744/novel.124/Psol004566/Psol006895/Psol000352/Psol007017/novel.2590	4	Psol005093/Psol001851/Psol005258/Psol009262
BP	GO:0022610	biological adhesion	19/1530	36/3237	0.308657	1	Psol005094/Psol005832/Psol005095/Psol005093/Psol009166/Psol001851/Psol005258/Psol009262/novel.3216/Psol004052/Psol006505/Psol008495/Psol008744/novel.124/Psol004566/Psol006895/Psol000352/Psol007017/novel.2590	Psol005094/Psol005832/Psol005095/Psol005093/Psol009166/Psol001851/Psol005258/Psol009262/-/Psol004052/Psol006505/Psol008495/Psol008744/-/Psol004566/Psol006895/Psol000352/Psol007017/-	19	15	Psol005094/Psol005832/Psol005095/Psol009166/novel.3216/Psol004052/Psol006505/Psol008495/Psol008744/novel.124/Psol004566/Psol006895/Psol000352/Psol007017/novel.2590	4	Psol005093/Psol001851/Psol005258/Psol009262
BP	GO:0000278	mitotic cell cycle	6/1530	10/3237	0.311501	1	Psol001833/Psol004137/Psol009625/Psol006352/novel.1666/novel.35	Psol001833/Psol004137/Psol009625/Psol006352/-/-	6	0		6	Psol001833/Psol004137/Psol009625/Psol006352/novel.1666/novel.35
BP	GO:0051260	protein homooligomerization	6/1530	10/3237	0.311501	1	Psol002079/Psol007817/Psol005833/Psol005454/Psol009112/Psol001220	Psol002079/Psol007817/Psol005833/Psol005454/Psol009112/Psol001220	6	5	Psol002079/Psol007817/Psol005454/Psol009112/Psol001220	1	Psol005833
BP	GO:0051604	protein maturation	6/1530	10/3237	0.311501	1	Psol005406/Psol005862/Psol003639/Psol010533/Psol009231/Psol008521	Psol005406/Psol005862/Psol003639/Psol010533/Psol009231/Psol008521	6	0		6	Psol005406/Psol005862/Psol003639/Psol010533/Psol009231/Psol008521
BP	GO:1901605	alpha-amino acid metabolic process	6/1530	10/3237	0.311501	1	Psol005303/Psol008010/Psol007356/novel.1447/novel.1908/Psol005675	Psol005303/Psol008010/Psol007356/-/-/Psol005675	6	3	Psol007356/novel.1908/Psol005675	3	Psol005303/Psol008010/novel.1447
BP	GO:0006486	protein glycosylation	15/1530	28/3237	0.314675	1	Psol001607/Psol006198/Psol006390/Psol000821/Psol011597/Psol009479/Psol007935/Psol005113/Psol004246/Psol003024/Psol010429/Psol000819/Psol007127/Psol003983/Psol008199	Psol001607/Psol006198/Psol006390/Psol000821/Psol011597/Psol009479/Psol007935/Psol005113/Psol004246/Psol003024/Psol010429/Psol000819/Psol007127/Psol003983/Psol008199	15	6	Psol005113/Psol004246/Psol003024/Psol010429/Psol007127/Psol008199	9	Psol001607/Psol006198/Psol006390/Psol000821/Psol011597/Psol009479/Psol007935/Psol000819/Psol003983
BP	GO:0009101	glycoprotein biosynthetic process	15/1530	28/3237	0.314675	1	Psol001607/Psol006198/Psol006390/Psol000821/Psol011597/Psol009479/Psol007935/Psol005113/Psol004246/Psol003024/Psol010429/Psol000819/Psol007127/Psol003983/Psol008199	Psol001607/Psol006198/Psol006390/Psol000821/Psol011597/Psol009479/Psol007935/Psol005113/Psol004246/Psol003024/Psol010429/Psol000819/Psol007127/Psol003983/Psol008199	15	6	Psol005113/Psol004246/Psol003024/Psol010429/Psol007127/Psol008199	9	Psol001607/Psol006198/Psol006390/Psol000821/Psol011597/Psol009479/Psol007935/Psol000819/Psol003983
BP	GO:0043413	macromolecule glycosylation	15/1530	28/3237	0.314675	1	Psol001607/Psol006198/Psol006390/Psol000821/Psol011597/Psol009479/Psol007935/Psol005113/Psol004246/Psol003024/Psol010429/Psol000819/Psol007127/Psol003983/Psol008199	Psol001607/Psol006198/Psol006390/Psol000821/Psol011597/Psol009479/Psol007935/Psol005113/Psol004246/Psol003024/Psol010429/Psol000819/Psol007127/Psol003983/Psol008199	15	6	Psol005113/Psol004246/Psol003024/Psol010429/Psol007127/Psol008199	9	Psol001607/Psol006198/Psol006390/Psol000821/Psol011597/Psol009479/Psol007935/Psol000819/Psol003983
BP	GO:0070085	glycosylation	15/1530	28/3237	0.314675	1	Psol001607/Psol006198/Psol006390/Psol000821/Psol011597/Psol009479/Psol007935/Psol005113/Psol004246/Psol003024/Psol010429/Psol000819/Psol007127/Psol003983/Psol008199	Psol001607/Psol006198/Psol006390/Psol000821/Psol011597/Psol009479/Psol007935/Psol005113/Psol004246/Psol003024/Psol010429/Psol000819/Psol007127/Psol003983/Psol008199	15	6	Psol005113/Psol004246/Psol003024/Psol010429/Psol007127/Psol008199	9	Psol001607/Psol006198/Psol006390/Psol000821/Psol011597/Psol009479/Psol007935/Psol000819/Psol003983
BP	GO:0006399	tRNA metabolic process	38/1530	75/3237	0.31525	1	Psol006509/Psol007695/Psol011026/Psol001988/Psol007349/Psol005259/Psol011692/Psol002610/Psol008152/Psol007620/Psol005276/Psol007339/Psol004148/Psol006571/Psol003490/Psol002920/Psol000338/Psol002382/Psol011432/novel.3142/Psol001709/Psol007197/Psol004670/Psol005378/Psol002911/Psol004945/Psol003371/Psol000807/Psol010448/Psol010979/Psol007175/Psol011691/Psol004727/Psol005032/Psol005996/Psol004943/Pso…	Psol006509/Psol007695/Psol011026/Psol001988/Psol007349/Psol005259/Psol011692/Psol002610/Psol008152/Psol007620/Psol005276/Psol007339/Psol004148/Psol006571/Psol003490/Psol002920/Psol000338/Psol002382/Psol011432/-/Psol001709/Psol007197/Psol004670/Psol005378/Psol002911/Psol004945/Psol003371/Psol000807/Psol010448/Psol010979/Psol007175/Psol011691/Psol004727/Psol005032/Psol005996/Psol004943/Psol005468/P…	38	3	Psol007620/Psol005468/Psol003719	35	Psol006509/Psol007695/Psol011026/Psol001988/Psol007349/Psol005259/Psol011692/Psol002610/Psol008152/Psol005276/Psol007339/Psol004148/Psol006571/Psol003490/Psol002920/Psol000338/Psol002382/Psol011432/novel.3142/Psol001709/Psol007197/Psol004670/Psol005378/Psol002911/Psol004945/Psol003371/Psol000807/Psol010448/Psol010979/Psol007175/Psol011691/Psol004727/Psol005032/Psol005996/Psol004943
BP	GO:0015711	organic anion transport	7/1530	12/3237	0.31526	1	novel.935/Psol010225/Psol010244/Psol000921/Psol003562/Psol011510/Psol001267	-/Psol010225/Psol010244/Psol000921/Psol003562/Psol011510/Psol001267	7	3	novel.935/Psol010244/Psol001267	4	Psol010225/Psol000921/Psol003562/Psol011510
BP	GO:0051259	protein complex oligomerization	7/1530	12/3237	0.31526	1	Psol002079/Psol007817/Psol005833/Psol005454/Psol005493/Psol009112/Psol001220	Psol002079/Psol007817/Psol005833/Psol005454/Psol005493/Psol009112/Psol001220	7	5	Psol002079/Psol007817/Psol005454/Psol009112/Psol001220	2	Psol005833/Psol005493
BP	GO:0070972	protein localization to endoplasmic reticulum	7/1530	12/3237	0.31526	1	Psol010359/Psol008712/Psol004053/Psol005548/Psol007177/Psol006975/Psol010043	Psol010359/Psol008712/Psol004053/Psol005548/Psol007177/Psol006975/Psol010043	7	0		7	Psol010359/Psol008712/Psol004053/Psol005548/Psol007177/Psol006975/Psol010043
BP	GO:0007018	microtubule-based movement	14/1530	26/3237	0.31593	1	Psol003589/Psol000259/Psol003590/Psol005717/Psol009643/Psol003973/Psol005280/Psol007010/Psol001242/Psol010281/Psol008654/Psol003835/Psol004149/Psol009074	Psol003589/Psol000259/Psol003590/Psol005717/Psol009643/Psol003973/Psol005280/Psol007010/Psol001242/Psol010281/Psol008654/Psol003835/Psol004149/Psol009074	14	9	Psol003589/Psol000259/Psol003590/Psol005717/Psol009643/Psol005280/Psol007010/Psol001242/Psol009074	5	Psol003973/Psol010281/Psol008654/Psol003835/Psol004149
BP	GO:0022613	ribonucleoprotein complex biogenesis	14/1530	26/3237	0.31593	1	Psol009596/Psol003128/Psol001948/Psol010597/Psol001769/Psol004227/Psol001626/Psol009377/novel.3142/Psol006021/Psol009083/Psol003931/Psol003290/Psol010647	Psol009596/Psol003128/Psol001948/Psol010597/Psol001769/Psol004227/Psol001626/Psol009377/-/Psol006021/Psol009083/Psol003931/Psol003290/Psol010647	14	0		14	Psol009596/Psol003128/Psol001948/Psol010597/Psol001769/Psol004227/Psol001626/Psol009377/novel.3142/Psol006021/Psol009083/Psol003931/Psol003290/Psol010647
BP	GO:0006022	aminoglycan metabolic process	13/1530	24/3237	0.317023	1	Psol000164/Psol005702/Psol003005/Psol010083/Psol000514/Psol011584/Psol006556/Psol003725/Psol006747/Psol010528/Psol002694/Psol001994/Psol010084	Psol000164/Psol005702/Psol003005/Psol010083/Psol000514/Psol011584/Psol006556/Psol003725/Psol006747/Psol010528/Psol002694/Psol001994/Psol010084	13	11	Psol000164/Psol005702/Psol003005/Psol011584/Psol006556/Psol003725/Psol006747/Psol010528/Psol002694/Psol001994/Psol010084	2	Psol010083/Psol000514
BP	GO:0006457	protein folding	11/1530	20/3237	0.318501	1	Psol000813/Psol007669/Psol003474/Psol002707/Psol008077/Psol008227/Psol005824/Psol004495/Psol000179/Psol005167/Psol003611	Psol000813/Psol007669/Psol003474/Psol002707/Psol008077/Psol008227/Psol005824/Psol004495/Psol000179/Psol005167/Psol003611	11	1	Psol002707	10	Psol000813/Psol007669/Psol003474/Psol008077/Psol008227/Psol005824/Psol004495/Psol000179/Psol005167/Psol003611
BP	GO:0065008	regulation of biological quality	32/1530	63/3237	0.329857	1	Psol005503/Psol002943/Psol002380/Psol010359/Psol007204/Psol009025/Psol009306/novel.3261/Psol002614/Psol006008/Psol003804/Psol010554/Psol004769/novel.3262/Psol002272/Psol003970/Psol005926/Psol001056/Psol005716/Psol004197/Psol006214/Psol003156/Psol005751/Psol001489/Psol001435/Psol002230/Psol003308/Psol006725/Psol001910/Psol006926/Psol000194/Psol010043	Psol005503/Psol002943/Psol002380/Psol010359/Psol007204/Psol009025/Psol009306/-/Psol002614/Psol006008/Psol003804/Psol010554/Psol004769/-/Psol002272/Psol003970/Psol005926/Psol001056/Psol005716/Psol004197/Psol006214/Psol003156/Psol005751/Psol001489/Psol001435/Psol002230/Psol003308/Psol006725/Psol001910/Psol006926/Psol000194/Psol010043	32	7	Psol002943/Psol010554/Psol006214/Psol002230/Psol003308/Psol006926/Psol000194	25	Psol005503/Psol002380/Psol010359/Psol007204/Psol009025/Psol009306/novel.3261/Psol002614/Psol006008/Psol003804/Psol004769/novel.3262/Psol002272/Psol003970/Psol005926/Psol001056/Psol005716/Psol004197/Psol003156/Psol005751/Psol001489/Psol001435/Psol006725/Psol001910/Psol010043
BP	GO:0009100	glycoprotein metabolic process	15/1530	29/3237	0.382649	1	Psol001607/Psol006198/Psol006390/Psol000821/Psol011597/Psol009479/Psol007935/Psol005113/Psol004246/Psol003024/Psol010429/Psol000819/Psol007127/Psol003983/Psol008199	Psol001607/Psol006198/Psol006390/Psol000821/Psol011597/Psol009479/Psol007935/Psol005113/Psol004246/Psol003024/Psol010429/Psol000819/Psol007127/Psol003983/Psol008199	15	6	Psol005113/Psol004246/Psol003024/Psol010429/Psol007127/Psol008199	9	Psol001607/Psol006198/Psol006390/Psol000821/Psol011597/Psol009479/Psol007935/Psol000819/Psol003983
BP	GO:0016311	dephosphorylation	15/1530	29/3237	0.382649	1	Psol001336/Psol009013/Psol005155/Psol005450/Psol001006/novel.1045/Psol006959/Psol003546/Psol007546/Psol010648/Psol011387/Psol001979/Psol000423/Psol001981/Psol006960	Psol001336/Psol009013/Psol005155/Psol005450/Psol001006/-/Psol006959/Psol003546/Psol007546/Psol010648/Psol011387/Psol001979/Psol000423/Psol001981/Psol006960	15	13	Psol001336/Psol009013/Psol005155/Psol005450/Psol001006/novel.1045/Psol006959/Psol003546/Psol007546/Psol010648/Psol011387/Psol000423/Psol006960	2	Psol001979/Psol001981
BP	GO:0007010	cytoskeleton organization	13/1530	25/3237	0.390741	1	novel.2178/Psol000147/Psol009306/Psol009820/Psol000719/Psol002272/Psol002835/novel.2873/Psol005716/Psol006214/Psol002230/Psol003251/Psol004800	-/Psol000147/Psol009306/Psol009820/Psol000719/Psol002272/Psol002835/-/Psol005716/Psol006214/Psol002230/Psol003251/Psol004800	13	8	novel.2178/Psol000147/Psol009820/Psol000719/Psol002835/Psol006214/Psol002230/Psol003251	5	Psol009306/Psol002272/novel.2873/Psol005716/Psol004800
BP	GO:0032502	developmental process	11/1530	21/3237	0.399533	1	novel.2381/Psol004104/Psol005094/Psol005095/Psol005093/Psol000833/novel.124/Psol000986/Psol003356/Psol004008/Psol005900	-/Psol004104/Psol005094/Psol005095/Psol005093/Psol000833/-/Psol000986/Psol003356/Psol004008/Psol005900	11	9	Psol004104/Psol005094/Psol005095/Psol000833/novel.124/Psol000986/Psol003356/Psol004008/Psol005900	2	novel.2381/Psol005093
BP	GO:0048856	anatomical structure development	11/1530	21/3237	0.399533	1	novel.2381/Psol004104/Psol005094/Psol005095/Psol005093/Psol000833/novel.124/Psol000986/Psol003356/Psol004008/Psol005900	-/Psol004104/Psol005094/Psol005095/Psol005093/Psol000833/-/Psol000986/Psol003356/Psol004008/Psol005900	11	9	Psol004104/Psol005094/Psol005095/Psol000833/novel.124/Psol000986/Psol003356/Psol004008/Psol005900	2	novel.2381/Psol005093
BP	GO:0006869	lipid transport	10/1530	19/3237	0.404251	1	novel.935/novel.1442/Psol010225/Psol008874/Psol007845/Psol010244/Psol011088/Psol004964/Psol011510/Psol001267	-/-/Psol010225/Psol008874/Psol007845/Psol010244/Psol011088/Psol004964/Psol011510/Psol001267	10	3	novel.935/Psol010244/Psol001267	7	novel.1442/Psol010225/Psol008874/Psol007845/Psol011088/Psol004964/Psol011510
BP	GO:0016053	organic acid biosynthetic process	8/1530	15/3237	0.414508	1	Psol008341/Psol002205/Psol008010/Psol005035/Psol010462/Psol007871/Psol005675/Psol008203	Psol008341/Psol002205/Psol008010/Psol005035/Psol010462/Psol007871/Psol005675/Psol008203	8	1	Psol005675	7	Psol008341/Psol002205/Psol008010/Psol005035/Psol010462/Psol007871/Psol008203
BP	GO:0046394	carboxylic acid biosynthetic process	8/1530	15/3237	0.414508	1	Psol008341/Psol002205/Psol008010/Psol005035/Psol010462/Psol007871/Psol005675/Psol008203	Psol008341/Psol002205/Psol008010/Psol005035/Psol010462/Psol007871/Psol005675/Psol008203	8	1	Psol005675	7	Psol008341/Psol002205/Psol008010/Psol005035/Psol010462/Psol007871/Psol008203
BP	GO:0022402	cell cycle process	7/1530	13/3237	0.420153	1	novel.2178/Psol009820/Psol004137/Psol009625/Psol006352/novel.1666/novel.35	-/Psol009820/Psol004137/Psol009625/Psol006352/-/-	7	2	novel.2178/Psol009820	5	Psol004137/Psol009625/Psol006352/novel.1666/novel.35
BP	GO:0010941	regulation of cell death	6/1530	11/3237	0.426244	1	Psol003682/Psol000694/Psol003170/Psol003256/Psol008493/novel.2577	Psol003682/Psol000694/Psol003170/Psol003256/Psol008493/-	6	3	Psol003682/Psol000694/Psol003256	3	Psol003170/Psol008493/novel.2577
BP	GO:0033013	tetrapyrrole metabolic process	6/1530	11/3237	0.426244	1	Psol003085/Psol006465/Psol006395/Psol008845/Psol003146/Psol000662	Psol003085/Psol006465/Psol006395/Psol008845/Psol003146/Psol000662	6	0		6	Psol003085/Psol006465/Psol006395/Psol008845/Psol003146/Psol000662
BP	GO:0042981	regulation of apoptotic process	6/1530	11/3237	0.426244	1	Psol003682/Psol000694/Psol003170/Psol003256/Psol008493/novel.2577	Psol003682/Psol000694/Psol003170/Psol003256/Psol008493/-	6	3	Psol003682/Psol000694/Psol003256	3	Psol003170/Psol008493/novel.2577
BP	GO:0043067	regulation of programmed cell death	6/1530	11/3237	0.426244	1	Psol003682/Psol000694/Psol003170/Psol003256/Psol008493/novel.2577	Psol003682/Psol000694/Psol003170/Psol003256/Psol008493/-	6	3	Psol003682/Psol000694/Psol003256	3	Psol003170/Psol008493/novel.2577
BP	GO:0050896	response to stimulus	210/1530	440/3237	0.437316	1	Psol001409/Psol006506/Psol002276/Psol005320/novel.2381/Psol001406/Psol006805/novel.974/Psol004104/Psol003301/novel.2485/novel.1546/Psol009078/novel.240/Psol000356/Psol000358/Psol005094/Psol008270/novel.73/Psol010615/Psol003435/Psol002686/Psol008709/Psol004066/Psol005095/Psol004627/Psol003710/Psol006298/Psol003697/novel.291/novel.2105/Psol006042/Psol000577/novel.1830/Psol006297/novel.3134/Psol0050…	Psol001409/Psol006506/Psol002276/Psol005320/-/Psol001406/Psol006805/-/Psol004104/Psol003301/-/-/Psol009078/-/Psol000356/Psol000358/Psol005094/Psol008270/-/Psol010615/Psol003435/Psol002686/Psol008709/Psol004066/Psol005095/Psol004627/Psol003710/Psol006298/Psol003697/-/-/Psol006042/Psol000577/-/Psol006297/-/Psol005093/Psol000558/Psol001990/Psol003060/Psol001982/Psol005239/Psol010686/Psol005446/Psol0…	210	167	Psol001409/Psol006506/Psol002276/Psol005320/Psol001406/Psol006805/novel.974/Psol004104/Psol003301/novel.1546/Psol009078/novel.240/Psol000356/Psol000358/Psol005094/Psol008270/novel.73/Psol010615/Psol003435/Psol002686/Psol008709/Psol004066/Psol005095/Psol004627/Psol003710/Psol006298/novel.291/novel.2105/Psol006042/Psol000577/novel.1830/Psol006297/novel.3134/Psol000558/Psol001990/Psol003060/Psol0019…	43	novel.2381/novel.2485/Psol003697/Psol005093/Psol004673/novel.1568/Psol008473/novel.208/Psol008290/Psol001375/novel.2512/Psol001479/Psol007766/novel.1171/Psol008988/Psol010475/Psol001018/Psol005764/Psol004234/Psol004272/Psol003270/Psol001356/Psol000208/Psol008034/Psol005926/Psol004927/Psol008547/Psol006419/Psol000688/Psol004992/Psol001489/Psol010508/Psol000845/Psol001621/novel.302/Psol008732/Psol0…
BP	GO:0048523	negative regulation of cellular process	13/1530	26/3237	0.465552	1	novel.2178/Psol000694/Psol009820/novel.1171/novel.709/Psol009144/Psol007788/novel.1346/Psol008493/Psol006352/Psol006214/Psol000132/Psol000166	-/Psol000694/Psol009820/-/-/Psol009144/Psol007788/-/Psol008493/Psol006352/Psol006214/Psol000132/Psol000166	13	7	novel.2178/Psol000694/Psol009820/novel.709/Psol009144/Psol006214/Psol000132	6	novel.1171/Psol007788/novel.1346/Psol008493/Psol006352/Psol000166
BP	GO:0010876	lipid localization	11/1530	22/3237	0.481163	1	novel.935/novel.1442/Psol010225/Psol008874/Psol007845/Psol003804/Psol010244/Psol011088/Psol004964/Psol011510/Psol001267	-/-/Psol010225/Psol008874/Psol007845/Psol003804/Psol010244/Psol011088/Psol004964/Psol011510/Psol001267	11	3	novel.935/Psol010244/Psol001267	8	novel.1442/Psol010225/Psol008874/Psol007845/Psol003804/Psol011088/Psol004964/Psol011510
BP	GO:0042592	homeostatic process	20/1530	41/3237	0.48372	1	Psol005503/Psol002943/Psol002380/Psol007204/Psol009025/Psol006008/Psol010554/Psol003970/Psol005926/Psol001056/Psol004197/Psol003156/Psol005751/Psol001489/Psol001435/Psol003308/Psol006725/Psol001910/Psol006926/Psol000194	Psol005503/Psol002943/Psol002380/Psol007204/Psol009025/Psol006008/Psol010554/Psol003970/Psol005926/Psol001056/Psol004197/Psol003156/Psol005751/Psol001489/Psol001435/Psol003308/Psol006725/Psol001910/Psol006926/Psol000194	20	5	Psol002943/Psol010554/Psol003308/Psol006926/Psol000194	15	Psol005503/Psol002380/Psol007204/Psol009025/Psol006008/Psol003970/Psol005926/Psol001056/Psol004197/Psol003156/Psol005751/Psol001489/Psol001435/Psol006725/Psol001910
BP	GO:0048518	positive regulation of biological process	10/1530	20/3237	0.490002	1	Psol000207/novel.2375/Psol008275/novel.2602/Psol009306/novel.2604/Psol002272/novel.1191/novel.2374/Psol005716	Psol000207/-/Psol008275/-/Psol009306/-/Psol002272/-/-/Psol005716	10	6	novel.2375/Psol008275/novel.2602/novel.2604/novel.1191/novel.2374	4	Psol000207/Psol009306/Psol002272/Psol005716
BP	GO:0048522	positive regulation of cellular process	10/1530	20/3237	0.490002	1	Psol000207/novel.2375/Psol008275/novel.2602/Psol009306/novel.2604/Psol002272/novel.1191/novel.2374/Psol005716	Psol000207/-/Psol008275/-/Psol009306/-/Psol002272/-/-/Psol005716	10	6	novel.2375/Psol008275/novel.2602/novel.2604/novel.1191/novel.2374	4	Psol000207/Psol009306/Psol002272/Psol005716
BP	GO:0006066	alcohol metabolic process	7/1530	14/3237	0.522931	1	Psol001346/Psol001345/Psol010546/Psol000533/Psol002364/Psol000534/novel.2143	Psol001346/Psol001345/Psol010546/Psol000533/Psol002364/Psol000534/-	7	4	Psol010546/Psol002364/Psol000534/novel.2143	3	Psol001346/Psol001345/Psol000533
BP	GO:0032787	monocarboxylic acid metabolic process	7/1530	14/3237	0.522931	1	Psol008341/Psol002205/Psol005035/Psol010462/Psol010155/Psol003264/Psol008203	Psol008341/Psol002205/Psol005035/Psol010462/Psol010155/Psol003264/Psol008203	7	1	Psol003264	6	Psol008341/Psol002205/Psol005035/Psol010462/Psol010155/Psol008203
BP	GO:1901615	organic hydroxy compound metabolic process	7/1530	14/3237	0.522931	1	Psol001346/Psol001345/Psol010546/Psol000533/Psol002364/Psol000534/novel.2143	Psol001346/Psol001345/Psol010546/Psol000533/Psol002364/Psol000534/-	7	4	Psol010546/Psol002364/Psol000534/novel.2143	3	Psol001346/Psol001345/Psol000533
BP	GO:0051716	cellular response to stimulus	192/1530	407/3237	0.536619	1	Psol001409/Psol006506/Psol002276/Psol005320/novel.2381/Psol001406/Psol006805/novel.974/Psol003301/novel.2485/novel.1546/Psol009078/novel.240/Psol000356/Psol000358/Psol008270/novel.73/Psol010615/Psol003435/Psol008709/Psol004066/Psol004627/Psol003710/Psol006298/novel.291/novel.2105/Psol006042/Psol000577/novel.1830/Psol006297/novel.3134/Psol000558/Psol001990/Psol003060/Psol001982/Psol010686/Psol0054…	Psol001409/Psol006506/Psol002276/Psol005320/-/Psol001406/Psol006805/-/Psol003301/-/-/Psol009078/-/Psol000356/Psol000358/Psol008270/-/Psol010615/Psol003435/Psol008709/Psol004066/Psol004627/Psol003710/Psol006298/-/-/Psol006042/Psol000577/-/Psol006297/-/Psol000558/Psol001990/Psol003060/Psol001982/Psol010686/Psol005446/Psol008311/Psol004673/Psol002859/Psol003126/Psol006449/Psol008473/Psol011587/Psol0…	192	157	Psol001409/Psol006506/Psol002276/Psol005320/Psol001406/Psol006805/novel.974/Psol003301/novel.1546/Psol009078/novel.240/Psol000356/Psol000358/Psol008270/novel.73/Psol010615/Psol003435/Psol008709/Psol004066/Psol004627/Psol003710/Psol006298/novel.291/novel.2105/Psol006042/Psol000577/novel.1830/Psol006297/novel.3134/Psol000558/Psol001990/Psol003060/Psol001982/Psol010686/Psol005446/Psol008311/Psol0028…	35	novel.2381/novel.2485/Psol004673/Psol008473/novel.208/Psol008290/Psol001375/Psol001479/Psol007766/novel.1171/Psol010475/Psol001018/Psol004234/Psol004272/Psol003270/Psol001356/Psol000208/Psol008034/Psol005926/Psol004927/Psol008547/Psol006419/Psol000688/Psol004992/Psol001489/Psol010508/Psol000845/Psol001621/Psol008732/Psol000268/Psol004881/Psol008899/Psol000166/Psol001910/novel.2484
BP	GO:0046434	organophosphate catabolic process	6/1530	12/3237	0.537228	1	Psol002205/Psol005035/Psol009997/Psol002245/Psol010462/Psol005848	Psol002205/Psol005035/Psol009997/Psol002245/Psol010462/Psol005848	6	3	Psol009997/Psol002245/Psol005848	3	Psol002205/Psol005035/Psol010462
BP	GO:0051726	regulation of cell cycle	6/1530	12/3237	0.537228	1	novel.2178/Psol009820/Psol004137/Psol009625/Psol006352/Psol000166	-/Psol009820/Psol004137/Psol009625/Psol006352/Psol000166	6	2	novel.2178/Psol009820	4	Psol004137/Psol009625/Psol006352/Psol000166
BP	GO:0044085	cellular component biogenesis	34/1530	72/3237	0.549613	1	novel.2178/Psol009596/Psol003128/Psol002079/Psol001948/Psol002720/Psol009550/Psol009306/Psol007817/Psol009820/Psol000322/Psol010597/Psol001769/Psol004227/Psol001626/Psol000179/Psol009377/novel.3142/Psol002272/Psol005833/Psol006021/Psol005454/Psol004892/Psol005493/Psol009083/Psol005716/Psol006214/Psol008785/Psol003931/Psol009112/Psol006951/Psol001220/Psol003290/Psol010647	-/Psol009596/Psol003128/Psol002079/Psol001948/Psol002720/Psol009550/Psol009306/Psol007817/Psol009820/Psol000322/Psol010597/Psol001769/Psol004227/Psol001626/Psol000179/Psol009377/-/Psol002272/Psol005833/Psol006021/Psol005454/Psol004892/Psol005493/Psol009083/Psol005716/Psol006214/Psol008785/Psol003931/Psol009112/Psol006951/Psol001220/Psol003290/Psol010647	34	8	novel.2178/Psol002079/Psol007817/Psol009820/Psol005454/Psol006214/Psol009112/Psol001220	26	Psol009596/Psol003128/Psol001948/Psol002720/Psol009550/Psol009306/Psol000322/Psol010597/Psol001769/Psol004227/Psol001626/Psol000179/Psol009377/novel.3142/Psol002272/Psol005833/Psol006021/Psol004892/Psol005493/Psol009083/Psol005716/Psol008785/Psol003931/Psol006951/Psol003290/Psol010647
BP	GO:0007059	chromosome segregation	5/1530	10/3237	0.554304	1	Psol004137/Psol009625/Psol006352/novel.1666/novel.35	Psol004137/Psol009625/Psol006352/-/-	5	0		5	Psol004137/Psol009625/Psol006352/novel.1666/novel.35
BP	GO:0016055	Wnt signaling pathway	5/1530	10/3237	0.554304	1	novel.2381/Psol000833/Psol008616/Psol003356/Psol005900	-/Psol000833/Psol008616/Psol003356/Psol005900	5	4	Psol000833/Psol008616/Psol003356/Psol005900	1	novel.2381
BP	GO:0048285	organelle fission	5/1530	10/3237	0.554304	1	Psol004137/Psol009625/Psol006352/novel.1666/novel.35	Psol004137/Psol009625/Psol006352/-/-	5	0		5	Psol004137/Psol009625/Psol006352/novel.1666/novel.35
BP	GO:0072330	monocarboxylic acid biosynthetic process	5/1530	10/3237	0.554304	1	Psol008341/Psol002205/Psol005035/Psol010462/Psol008203	Psol008341/Psol002205/Psol005035/Psol010462/Psol008203	5	0		5	Psol008341/Psol002205/Psol005035/Psol010462/Psol008203
BP	GO:0198738	cell-cell signaling by wnt	5/1530	10/3237	0.554304	1	novel.2381/Psol000833/Psol008616/Psol003356/Psol005900	-/Psol000833/Psol008616/Psol003356/Psol005900	5	4	Psol000833/Psol008616/Psol003356/Psol005900	1	novel.2381
BP	GO:1905114	cell surface receptor signaling pathway involved in cell-cell signaling	5/1530	10/3237	0.554304	1	novel.2381/Psol000833/Psol008616/Psol003356/Psol005900	-/Psol000833/Psol008616/Psol003356/Psol005900	5	4	Psol000833/Psol008616/Psol003356/Psol005900	1	novel.2381
BP	GO:0035556	intracellular signal transduction	50/1530	107/3237	0.583108	1	Psol006506/Psol002276/Psol006805/Psol003301/Psol009078/Psol008270/Psol004627/Psol003710/novel.2105/Psol000558/Psol003060/Psol005446/Psol001984/Psol007766/Psol002000/novel.1171/Psol007083/Psol007781/Psol000777/Psol006958/Psol008034/Psol009159/Psol006941/Psol003870/Psol003486/Psol004103/Psol007087/Psol008867/Psol008991/Psol000242/Psol009888/Psol002385/Psol010508/Psol005648/Psol009378/Psol001621/Pso…	Psol006506/Psol002276/Psol006805/Psol003301/Psol009078/Psol008270/Psol004627/Psol003710/-/Psol000558/Psol003060/Psol005446/Psol001984/Psol007766/Psol002000/-/Psol007083/Psol007781/Psol000777/Psol006958/Psol008034/Psol009159/Psol006941/Psol003870/Psol003486/Psol004103/Psol007087/Psol008867/Psol008991/Psol000242/Psol009888/Psol002385/Psol010508/Psol005648/Psol009378/Psol001621/Psol004633/Psol007796…	50	45	Psol006506/Psol002276/Psol006805/Psol003301/Psol009078/Psol008270/Psol004627/Psol003710/novel.2105/Psol000558/Psol003060/Psol005446/Psol001984/Psol002000/Psol007083/Psol007781/Psol000777/Psol006958/Psol009159/Psol006941/Psol003870/Psol003486/Psol004103/Psol007087/Psol008867/Psol008991/Psol000242/Psol009888/Psol002385/Psol005648/Psol009378/Psol004633/Psol007796/Psol002251/Psol005158/Psol003627/Pso…	5	Psol007766/novel.1171/Psol008034/Psol010508/Psol001621
BP	GO:1901135	carbohydrate derivative metabolic process	57/1530	122/3237	0.584589	1	Psol001607/Psol000164/Psol005702/Psol005835/Psol002205/Psol006198/Psol004363/Psol006390/Psol003480/Psol005035/Psol000821/Psol004942/Psol002538/Psol002261/Psol011597/Psol003075/Psol009479/Psol003005/Psol010083/Psol007935/Psol005113/Psol004246/Psol006906/Psol007083/Psol009571/Psol003024/Psol000514/Psol010462/Psol011584/Psol006556/Psol005686/Psol010429/Psol005848/Psol000819/Psol006700/Psol003725/Pso…	Psol001607/Psol000164/Psol005702/Psol005835/Psol002205/Psol006198/Psol004363/Psol006390/Psol003480/Psol005035/Psol000821/Psol004942/Psol002538/Psol002261/Psol011597/Psol003075/Psol009479/Psol003005/Psol010083/Psol007935/Psol005113/Psol004246/Psol006906/Psol007083/Psol009571/Psol003024/Psol000514/Psol010462/Psol011584/Psol006556/Psol005686/Psol010429/Psol005848/Psol000819/Psol006700/Psol003725/Pso…	57	24	Psol000164/Psol005702/Psol003480/Psol002261/Psol003005/Psol005113/Psol004246/Psol006906/Psol007083/Psol003024/Psol011584/Psol006556/Psol010429/Psol005848/Psol003725/Psol007127/Psol006747/Psol008991/Psol005648/Psol010528/Psol002694/Psol001994/Psol008199/Psol010084	33	Psol001607/Psol005835/Psol002205/Psol006198/Psol004363/Psol006390/Psol005035/Psol000821/Psol004942/Psol002538/Psol011597/Psol003075/Psol009479/Psol010083/Psol007935/Psol009571/Psol000514/Psol010462/Psol005686/Psol000819/Psol006700/Psol010790/Psol003983/Psol000238/Psol008389/Psol009587/Psol002495/Psol001621/Psol005781/Psol008960/Psol002193/Psol011092/Psol005658
BP	GO:0007049	cell cycle	9/1530	19/3237	0.585675	1	novel.2178/Psol001833/Psol009820/Psol004137/Psol009625/Psol006352/novel.1666/novel.35/Psol000166	-/Psol001833/Psol009820/Psol004137/Psol009625/Psol006352/-/-/Psol000166	9	2	novel.2178/Psol009820	7	Psol001833/Psol004137/Psol009625/Psol006352/novel.1666/novel.35/Psol000166
BP	GO:0006260	DNA replication	20/1530	43/3237	0.59888	1	Psol003619/Psol007517/Psol006190/Psol007172/Psol001862/Psol005278/novel.1502/Psol004390/Psol007788/Psol000391/Psol006575/Psol004086/Psol003244/Psol004796/Psol011285/Psol002419/Psol005986/Psol008450/Psol002356/Psol007134	Psol003619/Psol007517/Psol006190/Psol007172/Psol001862/Psol005278/-/Psol004390/Psol007788/Psol000391/Psol006575/Psol004086/Psol003244/Psol004796/Psol011285/Psol002419/Psol005986/Psol008450/Psol002356/Psol007134	20	0		20	Psol003619/Psol007517/Psol006190/Psol007172/Psol001862/Psol005278/novel.1502/Psol004390/Psol007788/Psol000391/Psol006575/Psol004086/Psol003244/Psol004796/Psol011285/Psol002419/Psol005986/Psol008450/Psol002356/Psol007134
BP	GO:0006470	protein dephosphorylation	8/1530	17/3237	0.600713	1	Psol009013/Psol005155/Psol006959/Psol007546/Psol010648/Psol001979/Psol001981/Psol006960	Psol009013/Psol005155/Psol006959/Psol007546/Psol010648/Psol001979/Psol001981/Psol006960	8	6	Psol009013/Psol005155/Psol006959/Psol007546/Psol010648/Psol006960	2	Psol001979/Psol001981
BP	GO:0006820	anion transport	13/1530	28/3237	0.608433	1	novel.935/Psol004274/Psol010225/Psol003741/Psol003742/Psol008984/Psol010244/Psol000921/Psol001898/Psol003562/Psol000168/Psol011510/Psol001267	-/Psol004274/Psol010225/Psol003741/Psol003742/Psol008984/Psol010244/Psol000921/Psol001898/Psol003562/Psol000168/Psol011510/Psol001267	13	8	novel.935/Psol004274/Psol003741/Psol003742/Psol010244/Psol001898/Psol000168/Psol001267	5	Psol010225/Psol008984/Psol000921/Psol003562/Psol011510
BP	GO:0072594	establishment of protein localization to organelle	7/1530	15/3237	0.617801	1	Psol008712/Psol004053/Psol005548/Psol007177/Psol006975/Psol007478/novel.2312	Psol008712/Psol004053/Psol005548/Psol007177/Psol006975/Psol007478/-	7	0		7	Psol008712/Psol004053/Psol005548/Psol007177/Psol006975/Psol007478/novel.2312
BP	GO:0009116	nucleoside metabolic process	6/1530	13/3237	0.637579	1	Psol005835/Psol003480/Psol004942/Psol003075/Psol005781/Psol002193	Psol005835/Psol003480/Psol004942/Psol003075/Psol005781/Psol002193	6	1	Psol003480	5	Psol005835/Psol004942/Psol003075/Psol005781/Psol002193
BP	GO:1901657	glycosyl compound metabolic process	6/1530	13/3237	0.637579	1	Psol005835/Psol003480/Psol004942/Psol003075/Psol005781/Psol002193	Psol005835/Psol003480/Psol004942/Psol003075/Psol005781/Psol002193	6	1	Psol003480	5	Psol005835/Psol004942/Psol003075/Psol005781/Psol002193
BP	GO:0055086	nucleobase-containing small molecule metabolic process	37/1530	81/3237	0.655585	1	Psol005835/Psol002205/Psol004363/Psol005982/Psol003480/Psol005035/Psol004942/Psol003060/Psol002261/Psol003075/Psol001984/Psol002000/Psol006906/Psol006581/Psol009997/Psol007083/Psol007781/Psol002245/Psol010462/Psol006700/Psol009252/Psol007087/Psol008991/Psol000238/Psol005648/Psol009587/Psol001621/Psol005781/Psol007796/Psol008960/Psol002193/Psol011092/Psol000947/Psol008830/Psol005847/Psol007795/Pso…	Psol005835/Psol002205/Psol004363/Psol005982/Psol003480/Psol005035/Psol004942/Psol003060/Psol002261/Psol003075/Psol001984/Psol002000/Psol006906/Psol006581/Psol009997/Psol007083/Psol007781/Psol002245/Psol010462/Psol006700/Psol009252/Psol007087/Psol008991/Psol000238/Psol005648/Psol009587/Psol001621/Psol005781/Psol007796/Psol008960/Psol002193/Psol011092/Psol000947/Psol008830/Psol005847/Psol007795/Pso…	37	20	Psol005982/Psol003480/Psol003060/Psol002261/Psol001984/Psol002000/Psol006906/Psol006581/Psol009997/Psol007083/Psol007781/Psol002245/Psol007087/Psol008991/Psol005648/Psol007796/Psol000947/Psol008830/Psol007795/Psol011610	17	Psol005835/Psol002205/Psol004363/Psol005035/Psol004942/Psol003075/Psol010462/Psol006700/Psol009252/Psol000238/Psol009587/Psol001621/Psol005781/Psol008960/Psol002193/Psol011092/Psol005847
BP	GO:0009166	nucleotide catabolic process	5/1530	11/3237	0.661021	1	Psol002205/Psol005035/Psol009997/Psol002245/Psol010462	Psol002205/Psol005035/Psol009997/Psol002245/Psol010462	5	2	Psol009997/Psol002245	3	Psol002205/Psol005035/Psol010462
BP	GO:0044093	positive regulation of molecular function	5/1530	11/3237	0.661021	1	novel.2375/Psol008275/novel.2602/novel.2604/novel.2374	-/Psol008275/-/-/-	5	5	novel.2375/Psol008275/novel.2602/novel.2604/novel.2374	0
BP	GO:1901292	nucleoside phosphate catabolic process	5/1530	11/3237	0.661021	1	Psol002205/Psol005035/Psol009997/Psol002245/Psol010462	Psol002205/Psol005035/Psol009997/Psol002245/Psol010462	5	2	Psol009997/Psol002245	3	Psol002205/Psol005035/Psol010462
BP	GO:0030001	metal ion transport	19/1530	42/3237	0.661846	1	Psol003123/Psol008349/Psol004036/Psol004037/novel.2375/Psol008275/Psol004045/Psol006658/Psol007309/Psol002943/novel.2602/Psol005093/novel.2604/Psol007094/novel.2374/Psol010302/Psol002275/Psol004308/Psol007092	Psol003123/Psol008349/Psol004036/Psol004037/-/Psol008275/Psol004045/Psol006658/Psol007309/Psol002943/-/Psol005093/-/Psol007094/-/Psol010302/Psol002275/Psol004308/Psol007092	19	17	Psol003123/Psol008349/Psol004036/Psol004037/novel.2375/Psol008275/Psol004045/Psol006658/Psol007309/Psol002943/novel.2602/novel.2604/Psol007094/novel.2374/Psol010302/Psol002275/Psol007092	2	Psol005093/Psol004308
BP	GO:0033365	protein localization to organelle	9/1530	20/3237	0.663953	1	Psol010359/Psol008712/Psol004053/Psol005548/Psol007177/Psol006975/Psol007478/novel.2312/Psol010043	Psol010359/Psol008712/Psol004053/Psol005548/Psol007177/Psol006975/Psol007478/-/Psol010043	9	0		9	Psol010359/Psol008712/Psol004053/Psol005548/Psol007177/Psol006975/Psol007478/novel.2312/Psol010043
BP	GO:0046903	secretion	8/1530	18/3237	0.681493	1	novel.935/Psol010225/Psol003078/Psol010594/Psol003985/Psol001664/Psol011510/Psol001267	-/Psol010225/Psol003078/Psol010594/Psol003985/Psol001664/Psol011510/Psol001267	8	4	novel.935/Psol003078/Psol001664/Psol001267	4	Psol010225/Psol010594/Psol003985/Psol011510
BP	GO:0017144	drug metabolic process	27/1530	60/3237	0.685488	1	Psol000164/Psol005702/Psol002205/Psol001346/Psol005035/Psol008358/Psol001345/Psol002261/Psol003005/Psol010083/Psol006480/Psol006906/Psol004769/Psol000514/Psol010462/Psol011584/Psol006556/Psol003725/Psol006747/Psol000238/Psol009587/Psol010528/Psol008960/Psol002694/Psol011092/Psol001994/Psol010084	Psol000164/Psol005702/Psol002205/Psol001346/Psol005035/Psol008358/Psol001345/Psol002261/Psol003005/Psol010083/Psol006480/Psol006906/Psol004769/Psol000514/Psol010462/Psol011584/Psol006556/Psol003725/Psol006747/Psol000238/Psol009587/Psol010528/Psol008960/Psol002694/Psol011092/Psol001994/Psol010084	27	13	Psol000164/Psol005702/Psol002261/Psol003005/Psol006906/Psol011584/Psol006556/Psol003725/Psol006747/Psol010528/Psol002694/Psol001994/Psol010084	14	Psol002205/Psol001346/Psol005035/Psol008358/Psol001345/Psol010083/Psol006480/Psol004769/Psol000514/Psol010462/Psol000238/Psol009587/Psol008960/Psol011092
BP	GO:0006644	phospholipid metabolic process	16/1530	36/3237	0.693461	1	novel.935/Psol007408/Psol010225/Psol002554/Psol008920/Psol006659/Psol009571/Psol008532/Psol005686/Psol010790/Psol011269/Psol002495/Psol008415/Psol005658/Psol011510/Psol001267	-/Psol007408/Psol010225/Psol002554/Psol008920/Psol006659/Psol009571/Psol008532/Psol005686/Psol010790/Psol011269/Psol002495/Psol008415/Psol005658/Psol011510/Psol001267	16	5	novel.935/Psol002554/Psol008920/Psol006659/Psol001267	11	Psol007408/Psol010225/Psol009571/Psol008532/Psol005686/Psol010790/Psol011269/Psol002495/Psol008415/Psol005658/Psol011510
BP	GO:0007275	multicellular organism development	7/1530	16/3237	0.701177	1	novel.2381/Psol004104/Psol000833/Psol000986/Psol003356/Psol004008/Psol005900	-/Psol004104/Psol000833/Psol000986/Psol003356/Psol004008/Psol005900	7	6	Psol004104/Psol000833/Psol000986/Psol003356/Psol004008/Psol005900	1	novel.2381
BP	GO:0044283	small molecule biosynthetic process	15/1530	34/3237	0.705098	1	Psol008341/Psol002205/Psol008010/Psol001346/Psol005035/Psol001345/Psol006480/Psol009997/Psol002245/Psol010462/Psol007871/Psol002364/novel.2143/Psol005675/Psol008203	Psol008341/Psol002205/Psol008010/Psol001346/Psol005035/Psol001345/Psol006480/Psol009997/Psol002245/Psol010462/Psol007871/Psol002364/-/Psol005675/Psol008203	15	5	Psol009997/Psol002245/Psol002364/novel.2143/Psol005675	10	Psol008341/Psol002205/Psol008010/Psol001346/Psol005035/Psol001345/Psol006480/Psol010462/Psol007871/Psol008203
BP	GO:0019637	organophosphate metabolic process	51/1530	113/3237	0.711189	1	Psol002205/novel.935/Psol005982/Psol007408/Psol010225/Psol005035/Psol002554/Psol003060/Psol008920/Psol002261/Psol006659/Psol001984/Psol002000/Psol006906/Psol006581/Psol009997/Psol007083/Psol009571/Psol007781/Psol002245/Psol008532/Psol010462/Psol005686/Psol005848/Psol006700/Psol010790/Psol009252/Psol007087/Psol008991/Psol002364/Psol000238/Psol011269/Psol005648/Psol009587/Psol002495/Psol008415/Psol…	Psol002205/-/Psol005982/Psol007408/Psol010225/Psol005035/Psol002554/Psol003060/Psol008920/Psol002261/Psol006659/Psol001984/Psol002000/Psol006906/Psol006581/Psol009997/Psol007083/Psol009571/Psol007781/Psol002245/Psol008532/Psol010462/Psol005686/Psol005848/Psol006700/Psol010790/Psol009252/Psol007087/Psol008991/Psol002364/Psol000238/Psol011269/Psol005648/Psol009587/Psol002495/Psol008415/Psol001621/P…	51	27	novel.935/Psol005982/Psol002554/Psol003060/Psol008920/Psol002261/Psol006659/Psol001984/Psol002000/Psol006906/Psol006581/Psol009997/Psol007083/Psol007781/Psol002245/Psol005848/Psol007087/Psol008991/Psol002364/Psol005648/Psol007796/Psol000947/novel.2143/Psol008830/Psol007795/Psol011610/Psol001267	24	Psol002205/Psol007408/Psol010225/Psol005035/Psol009571/Psol008532/Psol010462/Psol005686/Psol006700/Psol010790/Psol009252/Psol000238/Psol011269/Psol009587/Psol002495/Psol008415/Psol001621/Psol003510/Psol008960/Psol011092/Psol005658/Psol005847/Psol011510/Psol007188
BP	GO:0009165	nucleotide biosynthetic process	23/1530	52/3237	0.71894	1	Psol002205/Psol005982/Psol005035/Psol003060/Psol001984/Psol002000/Psol006581/Psol007083/Psol007781/Psol010462/Psol009252/Psol007087/Psol008991/Psol000238/Psol005648/Psol009587/Psol001621/Psol007796/Psol000947/Psol008830/Psol005847/Psol007795/Psol011610	Psol002205/Psol005982/Psol005035/Psol003060/Psol001984/Psol002000/Psol006581/Psol007083/Psol007781/Psol010462/Psol009252/Psol007087/Psol008991/Psol000238/Psol005648/Psol009587/Psol001621/Psol007796/Psol000947/Psol008830/Psol005847/Psol007795/Psol011610	23	15	Psol005982/Psol003060/Psol001984/Psol002000/Psol006581/Psol007083/Psol007781/Psol007087/Psol008991/Psol005648/Psol007796/Psol000947/Psol008830/Psol007795/Psol011610	8	Psol002205/Psol005035/Psol010462/Psol009252/Psol000238/Psol009587/Psol001621/Psol005847
BP	GO:1901293	nucleoside phosphate biosynthetic process	23/1530	52/3237	0.71894	1	Psol002205/Psol005982/Psol005035/Psol003060/Psol001984/Psol002000/Psol006581/Psol007083/Psol007781/Psol010462/Psol009252/Psol007087/Psol008991/Psol000238/Psol005648/Psol009587/Psol001621/Psol007796/Psol000947/Psol008830/Psol005847/Psol007795/Psol011610	Psol002205/Psol005982/Psol005035/Psol003060/Psol001984/Psol002000/Psol006581/Psol007083/Psol007781/Psol010462/Psol009252/Psol007087/Psol008991/Psol000238/Psol005648/Psol009587/Psol001621/Psol007796/Psol000947/Psol008830/Psol005847/Psol007795/Psol011610	23	15	Psol005982/Psol003060/Psol001984/Psol002000/Psol006581/Psol007083/Psol007781/Psol007087/Psol008991/Psol005648/Psol007796/Psol000947/Psol008830/Psol007795/Psol011610	8	Psol002205/Psol005035/Psol010462/Psol009252/Psol000238/Psol009587/Psol001621/Psol005847
BP	GO:0045017	glycerolipid biosynthetic process	6/1530	14/3237	0.723564	1	Psol009571/Psol008532/Psol005686/Psol010790/Psol002495/Psol005658	Psol009571/Psol008532/Psol005686/Psol010790/Psol002495/Psol005658	6	0		6	Psol009571/Psol008532/Psol005686/Psol010790/Psol002495/Psol005658
BP	GO:0046474	glycerophospholipid biosynthetic process	6/1530	14/3237	0.723564	1	Psol009571/Psol008532/Psol005686/Psol010790/Psol002495/Psol005658	Psol009571/Psol008532/Psol005686/Psol010790/Psol002495/Psol005658	6	0		6	Psol009571/Psol008532/Psol005686/Psol010790/Psol002495/Psol005658
BP	GO:0008654	phospholipid biosynthetic process	9/1530	21/3237	0.732733	1	Psol002554/Psol006659/Psol009571/Psol008532/Psol005686/Psol010790/Psol002495/Psol008415/Psol005658	Psol002554/Psol006659/Psol009571/Psol008532/Psol005686/Psol010790/Psol002495/Psol008415/Psol005658	9	2	Psol002554/Psol006659	7	Psol009571/Psol008532/Psol005686/Psol010790/Psol002495/Psol008415/Psol005658
BP	GO:0006497	protein lipidation	5/1530	12/3237	0.749445	1	Psol009571/Psol005686/Psol010790/Psol002495/Psol005658	Psol009571/Psol005686/Psol010790/Psol002495/Psol005658	5	0		5	Psol009571/Psol005686/Psol010790/Psol002495/Psol005658
BP	GO:0006505	GPI anchor metabolic process	5/1530	12/3237	0.749445	1	Psol009571/Psol005686/Psol010790/Psol002495/Psol005658	Psol009571/Psol005686/Psol010790/Psol002495/Psol005658	5	0		5	Psol009571/Psol005686/Psol010790/Psol002495/Psol005658
BP	GO:0006506	GPI anchor biosynthetic process	5/1530	12/3237	0.749445	1	Psol009571/Psol005686/Psol010790/Psol002495/Psol005658	Psol009571/Psol005686/Psol010790/Psol002495/Psol005658	5	0		5	Psol009571/Psol005686/Psol010790/Psol002495/Psol005658
BP	GO:0006661	phosphatidylinositol biosynthetic process	5/1530	12/3237	0.749445	1	Psol009571/Psol005686/Psol010790/Psol002495/Psol005658	Psol009571/Psol005686/Psol010790/Psol002495/Psol005658	5	0		5	Psol009571/Psol005686/Psol010790/Psol002495/Psol005658
BP	GO:0006814	sodium ion transport	5/1530	12/3237	0.749445	1	Psol003123/Psol004036/Psol004037/Psol006658/Psol005093	Psol003123/Psol004036/Psol004037/Psol006658/Psol005093	5	4	Psol003123/Psol004036/Psol004037/Psol006658	1	Psol005093
BP	GO:0034404	nucleobase-containing small molecule biosynthetic process	5/1530	12/3237	0.749445	1	Psol002205/Psol005035/Psol009997/Psol002245/Psol010462	Psol002205/Psol005035/Psol009997/Psol002245/Psol010462	5	2	Psol009997/Psol002245	3	Psol002205/Psol005035/Psol010462
BP	GO:0042157	lipoprotein metabolic process	5/1530	12/3237	0.749445	1	Psol009571/Psol005686/Psol010790/Psol002495/Psol005658	Psol009571/Psol005686/Psol010790/Psol002495/Psol005658	5	0		5	Psol009571/Psol005686/Psol010790/Psol002495/Psol005658
BP	GO:0042158	lipoprotein biosynthetic process	5/1530	12/3237	0.749445	1	Psol009571/Psol005686/Psol010790/Psol002495/Psol005658	Psol009571/Psol005686/Psol010790/Psol002495/Psol005658	5	0		5	Psol009571/Psol005686/Psol010790/Psol002495/Psol005658
BP	GO:0051188	cofactor biosynthetic process	15/1530	35/3237	0.75584	1	Psol002205/Psol005982/Psol001346/Psol005035/Psol008358/Psol001345/Psol010462/Psol006465/Psol007871/Psol001617/Psol006395/Psol008845/Psol003510/Psol008203/Psol007188	Psol002205/Psol005982/Psol001346/Psol005035/Psol008358/Psol001345/Psol010462/Psol006465/Psol007871/Psol001617/Psol006395/Psol008845/Psol003510/Psol008203/Psol007188	15	2	Psol005982/Psol001617	13	Psol002205/Psol001346/Psol005035/Psol008358/Psol001345/Psol010462/Psol006465/Psol007871/Psol006395/Psol008845/Psol003510/Psol008203/Psol007188
BP	GO:0009108	coenzyme biosynthetic process	11/1530	26/3237	0.758839	1	Psol002205/Psol005982/Psol001346/Psol005035/Psol008358/Psol001345/Psol010462/Psol007871/Psol003510/Psol008203/Psol007188	Psol002205/Psol005982/Psol001346/Psol005035/Psol008358/Psol001345/Psol010462/Psol007871/Psol003510/Psol008203/Psol007188	11	1	Psol005982	10	Psol002205/Psol001346/Psol005035/Psol008358/Psol001345/Psol010462/Psol007871/Psol003510/Psol008203/Psol007188
BP	GO:0090407	organophosphate biosynthetic process	36/1530	82/3237	0.766914	1	Psol002205/Psol005982/Psol005035/Psol002554/Psol003060/Psol006659/Psol001984/Psol002000/Psol006581/Psol007083/Psol009571/Psol007781/Psol008532/Psol010462/Psol005686/Psol010790/Psol009252/Psol007087/Psol008991/Psol002364/Psol000238/Psol005648/Psol009587/Psol002495/Psol008415/Psol001621/Psol003510/Psol007796/Psol005658/Psol000947/novel.2143/Psol008830/Psol005847/Psol007188/Psol007795/Psol011610	Psol002205/Psol005982/Psol005035/Psol002554/Psol003060/Psol006659/Psol001984/Psol002000/Psol006581/Psol007083/Psol009571/Psol007781/Psol008532/Psol010462/Psol005686/Psol010790/Psol009252/Psol007087/Psol008991/Psol002364/Psol000238/Psol005648/Psol009587/Psol002495/Psol008415/Psol001621/Psol003510/Psol007796/Psol005658/Psol000947/-/Psol008830/Psol005847/Psol007188/Psol007795/Psol011610	36	19	Psol005982/Psol002554/Psol003060/Psol006659/Psol001984/Psol002000/Psol006581/Psol007083/Psol007781/Psol007087/Psol008991/Psol002364/Psol005648/Psol007796/Psol000947/novel.2143/Psol008830/Psol007795/Psol011610	17	Psol002205/Psol005035/Psol009571/Psol008532/Psol010462/Psol005686/Psol010790/Psol009252/Psol000238/Psol009587/Psol002495/Psol008415/Psol001621/Psol003510/Psol005658/Psol005847/Psol007188
BP	GO:0018205	peptidyl-lysine modification	7/1530	17/3237	0.771503	1	Psol007117/Psol000907/Psol005275/Psol003639/Psol001481/Psol004054/Psol008521	Psol007117/Psol000907/Psol005275/Psol003639/Psol001481/Psol004054/Psol008521	7	2	Psol000907/Psol001481	5	Psol007117/Psol005275/Psol003639/Psol004054/Psol008521
BP	GO:0006753	nucleoside phosphate metabolic process	30/1530	69/3237	0.775655	1	Psol002205/Psol005982/Psol005035/Psol003060/Psol002261/Psol001984/Psol002000/Psol006906/Psol006581/Psol009997/Psol007083/Psol007781/Psol002245/Psol010462/Psol006700/Psol009252/Psol007087/Psol008991/Psol000238/Psol005648/Psol009587/Psol001621/Psol007796/Psol008960/Psol011092/Psol000947/Psol008830/Psol005847/Psol007795/Psol011610	Psol002205/Psol005982/Psol005035/Psol003060/Psol002261/Psol001984/Psol002000/Psol006906/Psol006581/Psol009997/Psol007083/Psol007781/Psol002245/Psol010462/Psol006700/Psol009252/Psol007087/Psol008991/Psol000238/Psol005648/Psol009587/Psol001621/Psol007796/Psol008960/Psol011092/Psol000947/Psol008830/Psol005847/Psol007795/Psol011610	30	19	Psol005982/Psol003060/Psol002261/Psol001984/Psol002000/Psol006906/Psol006581/Psol009997/Psol007083/Psol007781/Psol002245/Psol007087/Psol008991/Psol005648/Psol007796/Psol000947/Psol008830/Psol007795/Psol011610	11	Psol002205/Psol005035/Psol010462/Psol006700/Psol009252/Psol000238/Psol009587/Psol001621/Psol008960/Psol011092/Psol005847
BP	GO:0009117	nucleotide metabolic process	30/1530	69/3237	0.775655	1	Psol002205/Psol005982/Psol005035/Psol003060/Psol002261/Psol001984/Psol002000/Psol006906/Psol006581/Psol009997/Psol007083/Psol007781/Psol002245/Psol010462/Psol006700/Psol009252/Psol007087/Psol008991/Psol000238/Psol005648/Psol009587/Psol001621/Psol007796/Psol008960/Psol011092/Psol000947/Psol008830/Psol005847/Psol007795/Psol011610	Psol002205/Psol005982/Psol005035/Psol003060/Psol002261/Psol001984/Psol002000/Psol006906/Psol006581/Psol009997/Psol007083/Psol007781/Psol002245/Psol010462/Psol006700/Psol009252/Psol007087/Psol008991/Psol000238/Psol005648/Psol009587/Psol001621/Psol007796/Psol008960/Psol011092/Psol000947/Psol008830/Psol005847/Psol007795/Psol011610	30	19	Psol005982/Psol003060/Psol002261/Psol001984/Psol002000/Psol006906/Psol006581/Psol009997/Psol007083/Psol007781/Psol002245/Psol007087/Psol008991/Psol005648/Psol007796/Psol000947/Psol008830/Psol007795/Psol011610	11	Psol002205/Psol005035/Psol010462/Psol006700/Psol009252/Psol000238/Psol009587/Psol001621/Psol008960/Psol011092/Psol005847
BP	GO:0051235	maintenance of location	4/1530	10/3237	0.779976	1	Psol010359/Psol003804/Psol002230/Psol010043	Psol010359/Psol003804/Psol002230/Psol010043	4	1	Psol002230	3	Psol010359/Psol003804/Psol010043
BP	GO:0051640	organelle localization	4/1530	10/3237	0.779976	1	Psol003078/Psol003985/novel.35/Psol001664	Psol003078/Psol003985/-/Psol001664	4	2	Psol003078/Psol001664	2	Psol003985/novel.35
BP	GO:0071103	DNA conformation change	4/1530	10/3237	0.779976	1	Psol002720/Psol004095/Psol007788/novel.1666	Psol002720/Psol004095/Psol007788/-	4	0		4	Psol002720/Psol004095/Psol007788/novel.1666
BP	GO:0042221	response to chemical	9/1530	22/3237	0.791292	1	Psol004104/Psol002686/Psol003697/novel.2512/novel.1171/Psol002279/Psol010067/novel.302/Psol009789	Psol004104/Psol002686/Psol003697/-/-/Psol002279/Psol010067/-/Psol009789	9	5	Psol004104/Psol002686/Psol002279/Psol010067/Psol009789	4	Psol003697/novel.2512/novel.1171/novel.302
BP	GO:0006643	membrane lipid metabolic process	6/1530	15/3237	0.794074	1	Psol002538/Psol009571/Psol005686/Psol010790/Psol002495/Psol005658	Psol002538/Psol009571/Psol005686/Psol010790/Psol002495/Psol005658	6	0		6	Psol002538/Psol009571/Psol005686/Psol010790/Psol002495/Psol005658
BP	GO:0006664	glycolipid metabolic process	6/1530	15/3237	0.794074	1	Psol002538/Psol009571/Psol005686/Psol010790/Psol002495/Psol005658	Psol002538/Psol009571/Psol005686/Psol010790/Psol002495/Psol005658	6	0		6	Psol002538/Psol009571/Psol005686/Psol010790/Psol002495/Psol005658
BP	GO:0006979	response to oxidative stress	6/1530	15/3237	0.794074	1	Psol005239/Psol008988/Psol007257/Psol005764/Psol009445/Psol006771	Psol005239/Psol008988/Psol007257/Psol005764/Psol009445/Psol006771	6	4	Psol005239/Psol007257/Psol009445/Psol006771	2	Psol008988/Psol005764
BP	GO:0009247	glycolipid biosynthetic process	6/1530	15/3237	0.794074	1	Psol002538/Psol009571/Psol005686/Psol010790/Psol002495/Psol005658	Psol002538/Psol009571/Psol005686/Psol010790/Psol002495/Psol005658	6	0		6	Psol002538/Psol009571/Psol005686/Psol010790/Psol002495/Psol005658
BP	GO:0030029	actin filament-based process	6/1530	15/3237	0.794074	1	Psol000147/Psol009306/Psol002272/Psol005716/Psol006214/Psol004800	Psol000147/Psol009306/Psol002272/Psol005716/Psol006214/Psol004800	6	2	Psol000147/Psol006214	4	Psol009306/Psol002272/Psol005716/Psol004800
BP	GO:0030036	actin cytoskeleton organization	6/1530	15/3237	0.794074	1	Psol000147/Psol009306/Psol002272/Psol005716/Psol006214/Psol004800	Psol000147/Psol009306/Psol002272/Psol005716/Psol006214/Psol004800	6	2	Psol000147/Psol006214	4	Psol009306/Psol002272/Psol005716/Psol004800
BP	GO:0046467	membrane lipid biosynthetic process	6/1530	15/3237	0.794074	1	Psol002538/Psol009571/Psol005686/Psol010790/Psol002495/Psol005658	Psol002538/Psol009571/Psol005686/Psol010790/Psol002495/Psol005658	6	0		6	Psol002538/Psol009571/Psol005686/Psol010790/Psol002495/Psol005658
BP	GO:1903509	liposaccharide metabolic process	6/1530	15/3237	0.794074	1	Psol002538/Psol009571/Psol005686/Psol010790/Psol002495/Psol005658	Psol002538/Psol009571/Psol005686/Psol010790/Psol002495/Psol005658	6	0		6	Psol002538/Psol009571/Psol005686/Psol010790/Psol002495/Psol005658
BP	GO:0006629	lipid metabolic process	44/1530	101/3237	0.804454	1	Psol001856/Psol007633/Psol002276/novel.1291/Psol010148/Psol008341/novel.935/Psol004703/novel.26/Psol007408/Psol007370/Psol010225/Psol002554/Psol006043/Psol008920/Psol002538/Psol010515/Psol005446/novel.2048/Psol008332/Psol006659/Psol007369/Psol004902/Psol009571/Psol008532/Psol004623/novel.2047/Psol005686/Psol010491/Psol010790/Psol008776/novel.2292/Psol008867/Psol011269/Psol010155/Psol002495/Psol00…	Psol001856/Psol007633/Psol002276/-/Psol010148/Psol008341/-/Psol004703/-/Psol007408/Psol007370/Psol010225/Psol002554/Psol006043/Psol008920/Psol002538/Psol010515/Psol005446/-/Psol008332/Psol006659/Psol007369/Psol004902/Psol009571/Psol008532/Psol004623/-/Psol005686/Psol010491/Psol010790/Psol008776/-/Psol008867/Psol011269/Psol010155/Psol002495/Psol008415/Psol006781/Psol005658/Psol003264/Psol010376/Ps…	44	22	Psol001856/Psol002276/novel.1291/novel.935/Psol004703/Psol007370/Psol002554/Psol006043/Psol008920/Psol010515/Psol005446/Psol006659/Psol007369/Psol004902/Psol004623/Psol010491/Psol008776/Psol008867/Psol006781/Psol003264/Psol010376/Psol001267	22	Psol007633/Psol010148/Psol008341/novel.26/Psol007408/Psol010225/Psol002538/novel.2048/Psol008332/Psol009571/Psol008532/novel.2047/Psol005686/Psol010790/novel.2292/Psol011269/Psol010155/Psol002495/Psol008415/Psol005658/Psol011510/Psol007368
BP	GO:0065009	regulation of molecular function	11/1530	27/3237	0.80892	1	novel.2375/Psol008275/novel.2602/novel.2604/Psol006886/Psol005132/Psol000497/Psol007788/Psol009986/Psol008493/novel.2374	-/Psol008275/-/-/Psol006886/Psol005132/Psol000497/Psol007788/Psol009986/Psol008493/-	11	6	novel.2375/Psol008275/novel.2602/novel.2604/Psol006886/novel.2374	5	Psol005132/Psol000497/Psol007788/Psol009986/Psol008493
BP	GO:0019362	pyridine nucleotide metabolic process	5/1530	13/3237	0.819361	1	Psol002205/Psol005982/Psol005035/Psol010462/Psol006700	Psol002205/Psol005982/Psol005035/Psol010462/Psol006700	5	1	Psol005982	4	Psol002205/Psol005035/Psol010462/Psol006700
BP	GO:0046496	nicotinamide nucleotide metabolic process	5/1530	13/3237	0.819361	1	Psol002205/Psol005982/Psol005035/Psol010462/Psol006700	Psol002205/Psol005982/Psol005035/Psol010462/Psol006700	5	1	Psol005982	4	Psol002205/Psol005035/Psol010462/Psol006700
BP	GO:0061024	membrane organization	5/1530	13/3237	0.819361	1	Psol004267/novel.3261/novel.3262/Psol011088/Psol004964	Psol004267/-/-/Psol011088/Psol004964	5	1	Psol004267	4	novel.3261/novel.3262/Psol011088/Psol004964
BP	GO:0072524	pyridine-containing compound metabolic process	5/1530	13/3237	0.819361	1	Psol002205/Psol005982/Psol005035/Psol010462/Psol006700	Psol002205/Psol005982/Psol005035/Psol010462/Psol006700	5	1	Psol005982	4	Psol002205/Psol005035/Psol010462/Psol006700
BP	GO:0006732	coenzyme metabolic process	13/1530	32/3237	0.824668	1	Psol002205/Psol005982/Psol001346/Psol005035/Psol008358/Psol001345/Psol010462/Psol006700/Psol007871/Psol006634/Psol003510/Psol008203/Psol007188	Psol002205/Psol005982/Psol001346/Psol005035/Psol008358/Psol001345/Psol010462/Psol006700/Psol007871/Psol006634/Psol003510/Psol008203/Psol007188	13	2	Psol005982/Psol006634	11	Psol002205/Psol001346/Psol005035/Psol008358/Psol001345/Psol010462/Psol006700/Psol007871/Psol003510/Psol008203/Psol007188
BP	GO:0048519	negative regulation of biological process	13/1530	32/3237	0.824668	1	novel.2178/Psol000694/Psol009820/novel.1171/novel.709/Psol009144/Psol007788/novel.1346/Psol008493/Psol006352/Psol006214/Psol000132/Psol000166	-/Psol000694/Psol009820/-/-/Psol009144/Psol007788/-/Psol008493/Psol006352/Psol006214/Psol000132/Psol000166	13	7	novel.2178/Psol000694/Psol009820/novel.709/Psol009144/Psol006214/Psol000132	6	novel.1171/Psol007788/novel.1346/Psol008493/Psol006352/Psol000166
BP	GO:1901137	carbohydrate derivative biosynthetic process	31/1530	73/3237	0.828727	1	Psol001607/Psol002205/Psol006198/Psol004363/Psol006390/Psol005035/Psol000821/Psol002538/Psol011597/Psol009479/Psol007935/Psol005113/Psol004246/Psol007083/Psol009571/Psol003024/Psol010462/Psol005686/Psol010429/Psol000819/Psol010790/Psol007127/Psol008991/Psol003983/Psol000238/Psol005648/Psol009587/Psol002495/Psol001621/Psol005658/Psol008199	Psol001607/Psol002205/Psol006198/Psol004363/Psol006390/Psol005035/Psol000821/Psol002538/Psol011597/Psol009479/Psol007935/Psol005113/Psol004246/Psol007083/Psol009571/Psol003024/Psol010462/Psol005686/Psol010429/Psol000819/Psol010790/Psol007127/Psol008991/Psol003983/Psol000238/Psol005648/Psol009587/Psol002495/Psol001621/Psol005658/Psol008199	31	9	Psol005113/Psol004246/Psol007083/Psol003024/Psol010429/Psol007127/Psol008991/Psol005648/Psol008199	22	Psol001607/Psol002205/Psol006198/Psol004363/Psol006390/Psol005035/Psol000821/Psol002538/Psol011597/Psol009479/Psol007935/Psol009571/Psol010462/Psol005686/Psol000819/Psol010790/Psol003983/Psol000238/Psol009587/Psol002495/Psol001621/Psol005658
BP	GO:0006915	apoptotic process	7/1530	18/3237	0.828782	1	Psol003682/Psol000694/Psol005022/Psol003170/Psol003256/Psol008493/novel.2577	Psol003682/Psol000694/Psol005022/Psol003170/Psol003256/Psol008493/-	7	4	Psol003682/Psol000694/Psol005022/Psol003256	3	Psol003170/Psol008493/novel.2577
BP	GO:0008219	cell death	7/1530	18/3237	0.828782	1	Psol003682/Psol000694/Psol005022/Psol003170/Psol003256/Psol008493/novel.2577	Psol003682/Psol000694/Psol005022/Psol003170/Psol003256/Psol008493/-	7	4	Psol003682/Psol000694/Psol005022/Psol003256	3	Psol003170/Psol008493/novel.2577
BP	GO:0012501	programmed cell death	7/1530	18/3237	0.828782	1	Psol003682/Psol000694/Psol005022/Psol003170/Psol003256/Psol008493/novel.2577	Psol003682/Psol000694/Psol005022/Psol003170/Psol003256/Psol008493/-	7	4	Psol003682/Psol000694/Psol005022/Psol003256	3	Psol003170/Psol008493/novel.2577
BP	GO:0008610	lipid biosynthetic process	18/1530	44/3237	0.84192	1	novel.1291/Psol008341/Psol002554/Psol006043/Psol002538/Psol010515/novel.2048/Psol006659/Psol009571/Psol008532/novel.2047/Psol005686/Psol010491/Psol010790/novel.2292/Psol002495/Psol008415/Psol005658	-/Psol008341/Psol002554/Psol006043/Psol002538/Psol010515/-/Psol006659/Psol009571/Psol008532/-/Psol005686/Psol010491/Psol010790/-/Psol002495/Psol008415/Psol005658	18	6	novel.1291/Psol002554/Psol006043/Psol010515/Psol006659/Psol010491	12	Psol008341/Psol002538/novel.2048/Psol009571/Psol008532/novel.2047/Psol005686/Psol010790/novel.2292/Psol002495/Psol008415/Psol005658
BP	GO:0065003	protein-containing complex assembly	18/1530	44/3237	0.84192	1	Psol002079/Psol002720/Psol009550/Psol009306/Psol007817/Psol000322/Psol000179/Psol002272/Psol005833/Psol005454/Psol004892/Psol005493/Psol005716/Psol006214/Psol008785/Psol009112/Psol001220/Psol010647	Psol002079/Psol002720/Psol009550/Psol009306/Psol007817/Psol000322/Psol000179/Psol002272/Psol005833/Psol005454/Psol004892/Psol005493/Psol005716/Psol006214/Psol008785/Psol009112/Psol001220/Psol010647	18	6	Psol002079/Psol007817/Psol005454/Psol006214/Psol009112/Psol001220	12	Psol002720/Psol009550/Psol009306/Psol000322/Psol000179/Psol002272/Psol005833/Psol004892/Psol005493/Psol005716/Psol008785/Psol010647
BP	GO:0022607	cellular component assembly	21/1530	51/3237	0.846012	1	novel.2178/Psol002079/Psol002720/Psol009550/Psol009306/Psol007817/Psol009820/Psol000322/Psol000179/Psol002272/Psol005833/Psol005454/Psol004892/Psol005493/Psol005716/Psol006214/Psol008785/Psol009112/Psol006951/Psol001220/Psol010647	-/Psol002079/Psol002720/Psol009550/Psol009306/Psol007817/Psol009820/Psol000322/Psol000179/Psol002272/Psol005833/Psol005454/Psol004892/Psol005493/Psol005716/Psol006214/Psol008785/Psol009112/Psol006951/Psol001220/Psol010647	21	8	novel.2178/Psol002079/Psol007817/Psol009820/Psol005454/Psol006214/Psol009112/Psol001220	13	Psol002720/Psol009550/Psol009306/Psol000322/Psol000179/Psol002272/Psol005833/Psol004892/Psol005493/Psol005716/Psol008785/Psol006951/Psol010647
BP	GO:0007015	actin filament organization	4/1530	11/3237	0.847951	1	Psol009306/Psol002272/Psol005716/Psol006214	Psol009306/Psol002272/Psol005716/Psol006214	4	1	Psol006214	3	Psol009306/Psol002272/Psol005716
BP	GO:0019359	nicotinamide nucleotide biosynthetic process	4/1530	11/3237	0.847951	1	Psol002205/Psol005982/Psol005035/Psol010462	Psol002205/Psol005982/Psol005035/Psol010462	4	1	Psol005982	3	Psol002205/Psol005035/Psol010462
BP	GO:0019363	pyridine nucleotide biosynthetic process	4/1530	11/3237	0.847951	1	Psol002205/Psol005982/Psol005035/Psol010462	Psol002205/Psol005982/Psol005035/Psol010462	4	1	Psol005982	3	Psol002205/Psol005035/Psol010462
BP	GO:0031324	negative regulation of cellular metabolic process	4/1530	11/3237	0.847951	1	novel.709/novel.1346/Psol008493/Psol000132	-/-/Psol008493/Psol000132	4	2	novel.709/Psol000132	2	novel.1346/Psol008493
BP	GO:0032268	regulation of cellular protein metabolic process	4/1530	11/3237	0.847951	1	Psol000207/novel.709/novel.1346/Psol008493	Psol000207/-/-/Psol008493	4	1	novel.709	3	Psol000207/novel.1346/Psol008493
BP	GO:0051172	negative regulation of nitrogen compound metabolic process	4/1530	11/3237	0.847951	1	novel.709/novel.1346/Psol008493/Psol000132	-/-/Psol008493/Psol000132	4	2	novel.709/Psol000132	2	novel.1346/Psol008493
BP	GO:0072525	pyridine-containing compound biosynthetic process	4/1530	11/3237	0.847951	1	Psol002205/Psol005982/Psol005035/Psol010462	Psol002205/Psol005982/Psol005035/Psol010462	4	1	Psol005982	3	Psol002205/Psol005035/Psol010462
BP	GO:0097435	supramolecular fiber organization	4/1530	11/3237	0.847951	1	Psol009306/Psol002272/Psol005716/Psol006214	Psol009306/Psol002272/Psol005716/Psol006214	4	1	Psol006214	3	Psol009306/Psol002272/Psol005716
BP	GO:0016569	covalent chromatin modification	6/1530	16/3237	0.849811	1	Psol007117/Psol000907/Psol005275/Psol001158/Psol009461/Psol004054	Psol007117/Psol000907/Psol005275/Psol001158/Psol009461/Psol004054	6	1	Psol000907	5	Psol007117/Psol005275/Psol001158/Psol009461/Psol004054
BP	GO:0016570	histone modification	6/1530	16/3237	0.849811	1	Psol007117/Psol000907/Psol005275/Psol001158/Psol009461/Psol004054	Psol007117/Psol000907/Psol005275/Psol001158/Psol009461/Psol004054	6	1	Psol000907	5	Psol007117/Psol005275/Psol001158/Psol009461/Psol004054
BP	GO:0043933	protein-containing complex subunit organization	20/1530	49/3237	0.85448	1	Psol002079/Psol000207/Psol002720/Psol009550/Psol009306/Psol007817/Psol000322/Psol000179/Psol002272/Psol005833/Psol005454/Psol002918/Psol004892/Psol005493/Psol005716/Psol006214/Psol008785/Psol009112/Psol001220/Psol010647	Psol002079/Psol000207/Psol002720/Psol009550/Psol009306/Psol007817/Psol000322/Psol000179/Psol002272/Psol005833/Psol005454/Psol002918/Psol004892/Psol005493/Psol005716/Psol006214/Psol008785/Psol009112/Psol001220/Psol010647	20	6	Psol002079/Psol007817/Psol005454/Psol006214/Psol009112/Psol001220	14	Psol000207/Psol002720/Psol009550/Psol009306/Psol000322/Psol000179/Psol002272/Psol005833/Psol002918/Psol004892/Psol005493/Psol005716/Psol008785/Psol010647
BP	GO:0006325	chromatin organization	10/1530	26/3237	0.864636	1	Psol002720/Psol007117/Psol000907/Psol002009/Psol005275/Psol001158/Psol009461/Psol002570/Psol005775/Psol004054	Psol002720/Psol007117/Psol000907/Psol002009/Psol005275/Psol001158/Psol009461/Psol002570/Psol005775/Psol004054	10	1	Psol000907	9	Psol002720/Psol007117/Psol002009/Psol005275/Psol001158/Psol009461/Psol002570/Psol005775/Psol004054
BP	GO:0071840	cellular component organization or biogenesis	75/1530	173/3237	0.872541	1	novel.2178/Psol004104/Psol000147/Psol009596/Psol004267/Psol003128/Psol002079/Psol000207/Psol001948/Psol000259/Psol002720/Psol009550/Psol009306/novel.3261/Psol004628/Psol007817/Psol007117/Psol009820/Psol000322/Psol010597/Psol001769/Psol000907/Psol004227/Psol002009/Psol004137/Psol001626/Psol009384/Psol000179/novel.3262/Psol009377/Psol000719/Psol009625/novel.3142/Psol004095/Psol002272/Psol005833/Pso…	-/Psol004104/Psol000147/Psol009596/Psol004267/Psol003128/Psol002079/Psol000207/Psol001948/Psol000259/Psol002720/Psol009550/Psol009306/-/Psol004628/Psol007817/Psol007117/Psol009820/Psol000322/Psol010597/Psol001769/Psol000907/Psol004227/Psol002009/Psol004137/Psol001626/Psol009384/Psol000179/-/Psol009377/Psol000719/Psol009625/-/Psol004095/Psol002272/Psol005833/Psol006021/Psol005275/Psol005454/Psol00…	75	20	novel.2178/Psol004104/Psol000147/Psol004267/Psol002079/Psol000259/Psol004628/Psol007817/Psol009820/Psol000907/Psol000719/Psol005454/Psol002835/Psol006214/Psol009112/Psol002230/Psol003251/Psol001220/Psol006926/Psol000194	55	Psol009596/Psol003128/Psol000207/Psol001948/Psol002720/Psol009550/Psol009306/novel.3261/Psol007117/Psol000322/Psol010597/Psol001769/Psol004227/Psol002009/Psol004137/Psol001626/Psol009384/Psol000179/novel.3262/Psol009377/Psol009625/novel.3142/Psol004095/Psol002272/Psol005833/Psol006021/Psol005275/Psol001158/Psol005926/Psol002918/Psol007788/Psol009461/Psol004892/Psol005493/Psol006352/novel.2873/Pso…
BP	GO:0006413	translational initiation	5/1530	14/3237	0.872581	1	Psol002534/novel.709/Psol011119/Psol000230/Psol011381	Psol002534/-/Psol011119/Psol000230/Psol011381	5	1	novel.709	4	Psol002534/Psol011119/Psol000230/Psol011381
BP	GO:0006650	glycerophospholipid metabolic process	9/1530	24/3237	0.87894	1	Psol007408/Psol008920/Psol009571/Psol008532/Psol005686/Psol010790/Psol011269/Psol002495/Psol005658	Psol007408/Psol008920/Psol009571/Psol008532/Psol005686/Psol010790/Psol011269/Psol002495/Psol005658	9	1	Psol008920	8	Psol007408/Psol009571/Psol008532/Psol005686/Psol010790/Psol011269/Psol002495/Psol005658
BP	GO:0046486	glycerolipid metabolic process	9/1530	24/3237	0.87894	1	Psol007408/Psol008920/Psol009571/Psol008532/Psol005686/Psol010790/Psol011269/Psol002495/Psol005658	Psol007408/Psol008920/Psol009571/Psol008532/Psol005686/Psol010790/Psol011269/Psol002495/Psol005658	9	1	Psol008920	8	Psol007408/Psol009571/Psol008532/Psol005686/Psol010790/Psol011269/Psol002495/Psol005658
BP	GO:0007264	small GTPase mediated signal transduction	20/1530	50/3237	0.881319	1	Psol006805/Psol009078/Psol003710/Psol000558/Psol005446/Psol000777/Psol006958/Psol008034/Psol006941/Psol003486/Psol000242/Psol009888/Psol002385/Psol010508/Psol004633/Psol002251/Psol005158/Psol003627/Psol004349/Psol007158	Psol006805/Psol009078/Psol003710/Psol000558/Psol005446/Psol000777/Psol006958/Psol008034/Psol006941/Psol003486/Psol000242/Psol009888/Psol002385/Psol010508/Psol004633/Psol002251/Psol005158/Psol003627/Psol004349/Psol007158	20	18	Psol006805/Psol009078/Psol003710/Psol000558/Psol005446/Psol000777/Psol006958/Psol006941/Psol003486/Psol000242/Psol009888/Psol002385/Psol004633/Psol002251/Psol005158/Psol003627/Psol004349/Psol007158	2	Psol008034/Psol010508
BP	GO:0046488	phosphatidylinositol metabolic process	8/1530	22/3237	0.893712	1	Psol007408/Psol008920/Psol009571/Psol005686/Psol010790/Psol011269/Psol002495/Psol005658	Psol007408/Psol008920/Psol009571/Psol005686/Psol010790/Psol011269/Psol002495/Psol005658	8	1	Psol008920	7	Psol007408/Psol009571/Psol005686/Psol010790/Psol011269/Psol002495/Psol005658
BP	GO:0001522	pseudouridine synthesis	4/1530	12/3237	0.897204	1	Psol003117/Psol003838/Psol004979/Psol002761	Psol003117/Psol003838/Psol004979/Psol002761	4	1	Psol003838	3	Psol003117/Psol004979/Psol002761
BP	GO:0006887	exocytosis	4/1530	12/3237	0.897204	1	Psol003078/Psol010594/Psol003985/Psol001664	Psol003078/Psol010594/Psol003985/Psol001664	4	2	Psol003078/Psol001664	2	Psol010594/Psol003985
BP	GO:0007167	enzyme linked receptor protein signaling pathway	4/1530	12/3237	0.897204	1	novel.1171/Psol005627/Psol005386/Psol010067	-/Psol005627/Psol005386/Psol010067	4	3	Psol005627/Psol005386/Psol010067	1	novel.1171
BP	GO:0051246	regulation of protein metabolic process	4/1530	12/3237	0.897204	1	Psol000207/novel.709/novel.1346/Psol008493	Psol000207/-/-/Psol008493	4	1	novel.709	3	Psol000207/novel.1346/Psol008493
BP	GO:1902531	regulation of intracellular signal transduction	15/1530	39/3237	0.898444	1	Psol006805/Psol009078/Psol003710/Psol000558/novel.1171/Psol000777/Psol003486/Psol000242/Psol009888/Psol002385/Psol004633/Psol002251/Psol005158/Psol003627/Psol007158	Psol006805/Psol009078/Psol003710/Psol000558/-/Psol000777/Psol003486/Psol000242/Psol009888/Psol002385/Psol004633/Psol002251/Psol005158/Psol003627/Psol007158	15	14	Psol006805/Psol009078/Psol003710/Psol000558/Psol000777/Psol003486/Psol000242/Psol009888/Psol002385/Psol004633/Psol002251/Psol005158/Psol003627/Psol007158	1	novel.1171
BP	GO:0051056	regulation of small GTPase mediated signal transduction	14/1530	37/3237	0.907465	1	Psol006805/Psol009078/Psol003710/Psol000558/Psol000777/Psol003486/Psol000242/Psol009888/Psol002385/Psol004633/Psol002251/Psol005158/Psol003627/Psol007158	Psol006805/Psol009078/Psol003710/Psol000558/Psol000777/Psol003486/Psol000242/Psol009888/Psol002385/Psol004633/Psol002251/Psol005158/Psol003627/Psol007158	14	14	Psol006805/Psol009078/Psol003710/Psol000558/Psol000777/Psol003486/Psol000242/Psol009888/Psol002385/Psol004633/Psol002251/Psol005158/Psol003627/Psol007158	0
BP	GO:0046034	ATP metabolic process	9/1530	25/3237	0.909875	1	Psol002205/Psol005035/Psol002261/Psol006906/Psol010462/Psol000238/Psol009587/Psol008960/Psol011092	Psol002205/Psol005035/Psol002261/Psol006906/Psol010462/Psol000238/Psol009587/Psol008960/Psol011092	9	2	Psol002261/Psol006906	7	Psol002205/Psol005035/Psol010462/Psol000238/Psol009587/Psol008960/Psol011092
BP	GO:0010646	regulation of cell communication	22/1530	56/3237	0.910708	1	Psol006805/Psol009078/novel.2375/Psol008275/Psol003710/novel.2602/Psol000558/novel.2604/novel.1171/Psol000777/Psol009144/Psol003486/novel.2374/Psol000242/Psol009888/Psol002385/Psol004633/Psol002251/Psol005158/Psol003627/Psol004008/Psol007158	Psol006805/Psol009078/-/Psol008275/Psol003710/-/Psol000558/-/-/Psol000777/Psol009144/Psol003486/-/Psol000242/Psol009888/Psol002385/Psol004633/Psol002251/Psol005158/Psol003627/Psol004008/Psol007158	22	21	Psol006805/Psol009078/novel.2375/Psol008275/Psol003710/novel.2602/Psol000558/novel.2604/Psol000777/Psol009144/Psol003486/novel.2374/Psol000242/Psol009888/Psol002385/Psol004633/Psol002251/Psol005158/Psol003627/Psol004008/Psol007158	1	novel.1171
BP	GO:0023051	regulation of signaling	22/1530	56/3237	0.910708	1	Psol006805/Psol009078/novel.2375/Psol008275/Psol003710/novel.2602/Psol000558/novel.2604/novel.1171/Psol000777/Psol009144/Psol003486/novel.2374/Psol000242/Psol009888/Psol002385/Psol004633/Psol002251/Psol005158/Psol003627/Psol004008/Psol007158	Psol006805/Psol009078/-/Psol008275/Psol003710/-/Psol000558/-/-/Psol000777/Psol009144/Psol003486/-/Psol000242/Psol009888/Psol002385/Psol004633/Psol002251/Psol005158/Psol003627/Psol004008/Psol007158	22	21	Psol006805/Psol009078/novel.2375/Psol008275/Psol003710/novel.2602/Psol000558/novel.2604/Psol000777/Psol009144/Psol003486/novel.2374/Psol000242/Psol009888/Psol002385/Psol004633/Psol002251/Psol005158/Psol003627/Psol004008/Psol007158	1	novel.1171
BP	GO:0006733	oxidoreduction coenzyme metabolic process	5/1530	15/3237	0.911835	1	Psol002205/Psol005982/Psol005035/Psol010462/Psol006700	Psol002205/Psol005982/Psol005035/Psol010462/Psol006700	5	1	Psol005982	4	Psol002205/Psol005035/Psol010462/Psol006700
BP	GO:0006164	purine nucleotide biosynthetic process	11/1530	30/3237	0.912733	1	Psol002205/Psol005035/Psol006581/Psol007083/Psol010462/Psol008991/Psol000238/Psol005648/Psol009587/Psol001621/Psol005847	Psol002205/Psol005035/Psol006581/Psol007083/Psol010462/Psol008991/Psol000238/Psol005648/Psol009587/Psol001621/Psol005847	11	4	Psol006581/Psol007083/Psol008991/Psol005648	7	Psol002205/Psol005035/Psol010462/Psol000238/Psol009587/Psol001621/Psol005847
BP	GO:0044255	cellular lipid metabolic process	24/1530	61/3237	0.916868	1	novel.1291/Psol008341/novel.935/Psol007408/Psol010225/Psol002554/Psol008920/Psol002538/novel.2048/Psol006659/Psol009571/Psol008532/novel.2047/Psol005686/Psol010790/novel.2292/Psol011269/Psol010155/Psol002495/Psol008415/Psol005658/Psol003264/Psol011510/Psol001267	-/Psol008341/-/Psol007408/Psol010225/Psol002554/Psol008920/Psol002538/-/Psol006659/Psol009571/Psol008532/-/Psol005686/Psol010790/-/Psol011269/Psol010155/Psol002495/Psol008415/Psol005658/Psol003264/Psol011510/Psol001267	24	7	novel.1291/novel.935/Psol002554/Psol008920/Psol006659/Psol003264/Psol001267	17	Psol008341/Psol007408/Psol010225/Psol002538/novel.2048/Psol009571/Psol008532/novel.2047/Psol005686/Psol010790/novel.2292/Psol011269/Psol010155/Psol002495/Psol008415/Psol005658/Psol011510
BP	GO:0007005	mitochondrion organization	3/1530	10/3237	0.923626	1	Psol007478/novel.2312/Psol008785	Psol007478/-/Psol008785	3	0		3	Psol007478/novel.2312/Psol008785
BP	GO:0015698	inorganic anion transport	4/1530	13/3237	0.9318	1	Psol004274/Psol008984/Psol001898/Psol000168	Psol004274/Psol008984/Psol001898/Psol000168	4	3	Psol004274/Psol001898/Psol000168	1	Psol008984
BP	GO:0032940	secretion by cell	4/1530	13/3237	0.9318	1	Psol003078/Psol010594/Psol003985/Psol001664	Psol003078/Psol010594/Psol003985/Psol001664	4	2	Psol003078/Psol001664	2	Psol010594/Psol003985
BP	GO:0072522	purine-containing compound biosynthetic process	11/1530	31/3237	0.934512	1	Psol002205/Psol005035/Psol006581/Psol007083/Psol010462/Psol008991/Psol000238/Psol005648/Psol009587/Psol001621/Psol005847	Psol002205/Psol005035/Psol006581/Psol007083/Psol010462/Psol008991/Psol000238/Psol005648/Psol009587/Psol001621/Psol005847	11	4	Psol006581/Psol007083/Psol008991/Psol005648	7	Psol002205/Psol005035/Psol010462/Psol000238/Psol009587/Psol001621/Psol005847
BP	GO:0007156	homophilic cell adhesion via plasma membrane adhesion molecules	7/1530	21/3237	0.935113	1	Psol005832/Psol009166/Psol004052/Psol006505/Psol004566/Psol000352/Psol007017	Psol005832/Psol009166/Psol004052/Psol006505/Psol004566/Psol000352/Psol007017	7	7	Psol005832/Psol009166/Psol004052/Psol006505/Psol004566/Psol000352/Psol007017	0
BP	GO:0098609	cell-cell adhesion	7/1530	21/3237	0.935113	1	Psol005832/Psol009166/Psol004052/Psol006505/Psol004566/Psol000352/Psol007017	Psol005832/Psol009166/Psol004052/Psol006505/Psol004566/Psol000352/Psol007017	7	7	Psol005832/Psol009166/Psol004052/Psol006505/Psol004566/Psol000352/Psol007017	0
BP	GO:0098742	cell-cell adhesion via plasma-membrane adhesion molecules	7/1530	21/3237	0.935113	1	Psol005832/Psol009166/Psol004052/Psol006505/Psol004566/Psol000352/Psol007017	Psol005832/Psol009166/Psol004052/Psol006505/Psol004566/Psol000352/Psol007017	7	7	Psol005832/Psol009166/Psol004052/Psol006505/Psol004566/Psol000352/Psol007017	0
BP	GO:0051276	chromosome organization	23/1530	60/3237	0.937652	1	Psol002720/Psol007117/Psol000907/Psol002009/Psol004137/Psol009384/Psol009625/Psol004095/Psol005275/Psol001158/Psol005926/Psol007788/Psol009461/Psol006352/Psol001489/novel.1666/novel.35/Psol002570/Psol005775/Psol004054/Psol001910/Psol006926/Psol000194	Psol002720/Psol007117/Psol000907/Psol002009/Psol004137/Psol009384/Psol009625/Psol004095/Psol005275/Psol001158/Psol005926/Psol007788/Psol009461/Psol006352/Psol001489/-/-/Psol002570/Psol005775/Psol004054/Psol001910/Psol006926/Psol000194	23	3	Psol000907/Psol006926/Psol000194	20	Psol002720/Psol007117/Psol002009/Psol004137/Psol009384/Psol009625/Psol004095/Psol005275/Psol001158/Psol005926/Psol007788/Psol009461/Psol006352/Psol001489/novel.1666/novel.35/Psol002570/Psol005775/Psol004054/Psol001910
BP	GO:0006163	purine nucleotide metabolic process	15/1530	41/3237	0.93872	1	Psol002205/Psol005035/Psol002261/Psol006906/Psol006581/Psol007083/Psol010462/Psol008991/Psol000238/Psol005648/Psol009587/Psol001621/Psol008960/Psol011092/Psol005847	Psol002205/Psol005035/Psol002261/Psol006906/Psol006581/Psol007083/Psol010462/Psol008991/Psol000238/Psol005648/Psol009587/Psol001621/Psol008960/Psol011092/Psol005847	15	6	Psol002261/Psol006906/Psol006581/Psol007083/Psol008991/Psol005648	9	Psol002205/Psol005035/Psol010462/Psol000238/Psol009587/Psol001621/Psol008960/Psol011092/Psol005847
BP	GO:0000723	telomere maintenance	5/1530	16/3237	0.940028	1	Psol005926/Psol001489/Psol001910/Psol006926/Psol000194	Psol005926/Psol001489/Psol001910/Psol006926/Psol000194	5	2	Psol006926/Psol000194	3	Psol005926/Psol001489/Psol001910
BP	GO:0006091	generation of precursor metabolites and energy	5/1530	16/3237	0.940028	1	Psol002205/Psol008229/Psol005035/Psol010462/Psol001064	Psol002205/Psol008229/Psol005035/Psol010462/Psol001064	5	0		5	Psol002205/Psol008229/Psol005035/Psol010462/Psol001064
BP	GO:0032200	telomere organization	5/1530	16/3237	0.940028	1	Psol005926/Psol001489/Psol001910/Psol006926/Psol000194	Psol005926/Psol001489/Psol001910/Psol006926/Psol000194	5	2	Psol006926/Psol000194	3	Psol005926/Psol001489/Psol001910
BP	GO:0060249	anatomical structure homeostasis	5/1530	16/3237	0.940028	1	Psol005926/Psol001489/Psol001910/Psol006926/Psol000194	Psol005926/Psol001489/Psol001910/Psol006926/Psol000194	5	2	Psol006926/Psol000194	3	Psol005926/Psol001489/Psol001910
BP	GO:0007166	cell surface receptor signaling pathway	10/1530	29/3237	0.943367	1	novel.2381/novel.1171/Psol000833/Psol005627/novel.1191/Psol005386/Psol010067/Psol008616/Psol003356/Psol005900	-/-/Psol000833/Psol005627/-/Psol005386/Psol010067/Psol008616/Psol003356/Psol005900	10	8	Psol000833/Psol005627/novel.1191/Psol005386/Psol010067/Psol008616/Psol003356/Psol005900	2	novel.2381/novel.1171
BP	GO:0007266	Rho protein signal transduction	8/1530	24/3237	0.944245	1	Psol006805/Psol003710/Psol000777/Psol000242/Psol009888/Psol002385/Psol004633/Psol005158	Psol006805/Psol003710/Psol000777/Psol000242/Psol009888/Psol002385/Psol004633/Psol005158	8	8	Psol006805/Psol003710/Psol000777/Psol000242/Psol009888/Psol002385/Psol004633/Psol005158	0
BP	GO:0019439	aromatic compound catabolic process	8/1530	24/3237	0.944245	1	Psol005303/Psol002205/Psol007356/novel.1447/Psol005035/Psol009997/Psol002245/Psol010462	Psol005303/Psol002205/Psol007356/-/Psol005035/Psol009997/Psol002245/Psol010462	8	3	Psol007356/Psol009997/Psol002245	5	Psol005303/Psol002205/novel.1447/Psol005035/Psol010462
BP	GO:0035023	regulation of Rho protein signal transduction	8/1530	24/3237	0.944245	1	Psol006805/Psol003710/Psol000777/Psol000242/Psol009888/Psol002385/Psol004633/Psol005158	Psol006805/Psol003710/Psol000777/Psol000242/Psol009888/Psol002385/Psol004633/Psol005158	8	8	Psol006805/Psol003710/Psol000777/Psol000242/Psol009888/Psol002385/Psol004633/Psol005158	0
BP	GO:0044270	cellular nitrogen compound catabolic process	8/1530	24/3237	0.944245	1	Psol005303/Psol002205/Psol007356/novel.1447/Psol005035/Psol009997/Psol002245/Psol010462	Psol005303/Psol002205/Psol007356/-/Psol005035/Psol009997/Psol002245/Psol010462	8	3	Psol007356/Psol009997/Psol002245	5	Psol005303/Psol002205/novel.1447/Psol005035/Psol010462
BP	GO:0046700	heterocycle catabolic process	8/1530	24/3237	0.944245	1	Psol005303/Psol002205/Psol007356/novel.1447/Psol005035/Psol009997/Psol002245/Psol010462	Psol005303/Psol002205/Psol007356/-/Psol005035/Psol009997/Psol002245/Psol010462	8	3	Psol007356/Psol009997/Psol002245	5	Psol005303/Psol002205/novel.1447/Psol005035/Psol010462
BP	GO:1901361	organic cyclic compound catabolic process	8/1530	24/3237	0.944245	1	Psol005303/Psol002205/Psol007356/novel.1447/Psol005035/Psol009997/Psol002245/Psol010462	Psol005303/Psol002205/Psol007356/-/Psol005035/Psol009997/Psol002245/Psol010462	8	3	Psol007356/Psol009997/Psol002245	5	Psol005303/Psol002205/novel.1447/Psol005035/Psol010462
BP	GO:0070887	cellular response to chemical stimulus	3/1530	11/3237	0.952004	1	novel.1171/Psol002279/Psol010067	-/Psol002279/Psol010067	3	2	Psol002279/Psol010067	1	novel.1171
BP	GO:0071310	cellular response to organic substance	3/1530	11/3237	0.952004	1	novel.1171/Psol002279/Psol010067	-/Psol002279/Psol010067	3	2	Psol002279/Psol010067	1	novel.1171
BP	GO:0006397	mRNA processing	9/1530	27/3237	0.952033	1	Psol002456/Psol005977/Psol008961/Psol007173/Psol009452/Psol008163/Psol011090/Psol008897/Psol010647	Psol002456/Psol005977/Psol008961/Psol007173/Psol009452/Psol008163/Psol011090/Psol008897/Psol010647	9	0		9	Psol002456/Psol005977/Psol008961/Psol007173/Psol009452/Psol008163/Psol011090/Psol008897/Psol010647
BP	GO:0009123	nucleoside monophosphate metabolic process	9/1530	27/3237	0.952033	1	Psol002205/Psol005035/Psol002261/Psol006906/Psol010462/Psol000238/Psol009587/Psol008960/Psol011092	Psol002205/Psol005035/Psol002261/Psol006906/Psol010462/Psol000238/Psol009587/Psol008960/Psol011092	9	2	Psol002261/Psol006906	7	Psol002205/Psol005035/Psol010462/Psol000238/Psol009587/Psol008960/Psol011092
BP	GO:0009126	purine nucleoside monophosphate metabolic process	9/1530	27/3237	0.952033	1	Psol002205/Psol005035/Psol002261/Psol006906/Psol010462/Psol000238/Psol009587/Psol008960/Psol011092	Psol002205/Psol005035/Psol002261/Psol006906/Psol010462/Psol000238/Psol009587/Psol008960/Psol011092	9	2	Psol002261/Psol006906	7	Psol002205/Psol005035/Psol010462/Psol000238/Psol009587/Psol008960/Psol011092
BP	GO:0009141	nucleoside triphosphate metabolic process	9/1530	27/3237	0.952033	1	Psol002205/Psol005035/Psol002261/Psol006906/Psol010462/Psol000238/Psol009587/Psol008960/Psol011092	Psol002205/Psol005035/Psol002261/Psol006906/Psol010462/Psol000238/Psol009587/Psol008960/Psol011092	9	2	Psol002261/Psol006906	7	Psol002205/Psol005035/Psol010462/Psol000238/Psol009587/Psol008960/Psol011092
BP	GO:0009144	purine nucleoside triphosphate metabolic process	9/1530	27/3237	0.952033	1	Psol002205/Psol005035/Psol002261/Psol006906/Psol010462/Psol000238/Psol009587/Psol008960/Psol011092	Psol002205/Psol005035/Psol002261/Psol006906/Psol010462/Psol000238/Psol009587/Psol008960/Psol011092	9	2	Psol002261/Psol006906	7	Psol002205/Psol005035/Psol010462/Psol000238/Psol009587/Psol008960/Psol011092
BP	GO:0009161	ribonucleoside monophosphate metabolic process	9/1530	27/3237	0.952033	1	Psol002205/Psol005035/Psol002261/Psol006906/Psol010462/Psol000238/Psol009587/Psol008960/Psol011092	Psol002205/Psol005035/Psol002261/Psol006906/Psol010462/Psol000238/Psol009587/Psol008960/Psol011092	9	2	Psol002261/Psol006906	7	Psol002205/Psol005035/Psol010462/Psol000238/Psol009587/Psol008960/Psol011092
BP	GO:0009167	purine ribonucleoside monophosphate metabolic process	9/1530	27/3237	0.952033	1	Psol002205/Psol005035/Psol002261/Psol006906/Psol010462/Psol000238/Psol009587/Psol008960/Psol011092	Psol002205/Psol005035/Psol002261/Psol006906/Psol010462/Psol000238/Psol009587/Psol008960/Psol011092	9	2	Psol002261/Psol006906	7	Psol002205/Psol005035/Psol010462/Psol000238/Psol009587/Psol008960/Psol011092
BP	GO:0009199	ribonucleoside triphosphate metabolic process	9/1530	27/3237	0.952033	1	Psol002205/Psol005035/Psol002261/Psol006906/Psol010462/Psol000238/Psol009587/Psol008960/Psol011092	Psol002205/Psol005035/Psol002261/Psol006906/Psol010462/Psol000238/Psol009587/Psol008960/Psol011092	9	2	Psol002261/Psol006906	7	Psol002205/Psol005035/Psol010462/Psol000238/Psol009587/Psol008960/Psol011092
BP	GO:0009205	purine ribonucleoside triphosphate metabolic process	9/1530	27/3237	0.952033	1	Psol002205/Psol005035/Psol002261/Psol006906/Psol010462/Psol000238/Psol009587/Psol008960/Psol011092	Psol002205/Psol005035/Psol002261/Psol006906/Psol010462/Psol000238/Psol009587/Psol008960/Psol011092	9	2	Psol002261/Psol006906	7	Psol002205/Psol005035/Psol010462/Psol000238/Psol009587/Psol008960/Psol011092
BP	GO:0072521	purine-containing compound metabolic process	15/1530	42/3237	0.953111	1	Psol002205/Psol005035/Psol002261/Psol006906/Psol006581/Psol007083/Psol010462/Psol008991/Psol000238/Psol005648/Psol009587/Psol001621/Psol008960/Psol011092/Psol005847	Psol002205/Psol005035/Psol002261/Psol006906/Psol006581/Psol007083/Psol010462/Psol008991/Psol000238/Psol005648/Psol009587/Psol001621/Psol008960/Psol011092/Psol005847	15	6	Psol002261/Psol006906/Psol006581/Psol007083/Psol008991/Psol005648	9	Psol002205/Psol005035/Psol010462/Psol000238/Psol009587/Psol001621/Psol008960/Psol011092/Psol005847
BP	GO:0008299	isoprenoid biosynthetic process	4/1530	14/3237	0.955488	1	novel.1291/novel.2048/novel.2047/novel.2292	-/-/-/-	4	1	novel.1291	3	novel.2048/novel.2047/novel.2292
BP	GO:0032446	protein modification by small protein conjugation	4/1530	14/3237	0.955488	1	Psol004768/Psol003660/Psol007972/Psol004896	Psol004768/Psol003660/Psol007972/Psol004896	4	2	Psol003660/Psol004896	2	Psol004768/Psol007972
BP	GO:0043414	macromolecule methylation	4/1530	14/3237	0.955488	1	Psol007117/Psol000907/Psol004054/Psol006100	Psol007117/Psol000907/Psol004054/Psol006100	4	1	Psol000907	3	Psol007117/Psol004054/Psol006100
BP	GO:0016043	cellular component organization	62/1530	152/3237	0.957819	1	novel.2178/Psol004104/Psol000147/Psol004267/Psol002079/Psol000207/Psol000259/Psol002720/Psol009550/Psol009306/novel.3261/Psol004628/Psol007817/Psol007117/Psol009820/Psol000322/Psol000907/Psol002009/Psol004137/Psol009384/Psol000179/novel.3262/Psol000719/Psol009625/Psol004095/Psol002272/Psol005833/Psol005275/Psol005454/Psol001158/Psol005926/Psol002918/Psol007788/Psol009461/Psol002835/Psol004892/Pso…	-/Psol004104/Psol000147/Psol004267/Psol002079/Psol000207/Psol000259/Psol002720/Psol009550/Psol009306/-/Psol004628/Psol007817/Psol007117/Psol009820/Psol000322/Psol000907/Psol002009/Psol004137/Psol009384/Psol000179/-/Psol000719/Psol009625/Psol004095/Psol002272/Psol005833/Psol005275/Psol005454/Psol001158/Psol005926/Psol002918/Psol007788/Psol009461/Psol002835/Psol004892/Psol005493/Psol006352/-/Psol00…	62	20	novel.2178/Psol004104/Psol000147/Psol004267/Psol002079/Psol000259/Psol004628/Psol007817/Psol009820/Psol000907/Psol000719/Psol005454/Psol002835/Psol006214/Psol009112/Psol002230/Psol003251/Psol001220/Psol006926/Psol000194	42	Psol000207/Psol002720/Psol009550/Psol009306/novel.3261/Psol007117/Psol000322/Psol002009/Psol004137/Psol009384/Psol000179/novel.3262/Psol009625/Psol004095/Psol002272/Psol005833/Psol005275/Psol001158/Psol005926/Psol002918/Psol007788/Psol009461/Psol004892/Psol005493/Psol006352/novel.2873/Psol005716/Psol011088/Psol007478/novel.2312/Psol008785/Psol001489/Psol006951/novel.1666/Psol004964/novel.35/Psol0…
BP	GO:0006754	ATP biosynthetic process	5/1530	17/3237	0.959821	1	Psol002205/Psol005035/Psol010462/Psol000238/Psol009587	Psol002205/Psol005035/Psol010462/Psol000238/Psol009587	5	0		5	Psol002205/Psol005035/Psol010462/Psol000238/Psol009587
BP	GO:0006790	sulfur compound metabolic process	5/1530	17/3237	0.959821	1	Psol008358/novel.1908/Psol001617/Psol006634/Psol006951	Psol008358/-/Psol001617/Psol006634/Psol006951	5	3	novel.1908/Psol001617/Psol006634	2	Psol008358/Psol006951
BP	GO:0009142	nucleoside triphosphate biosynthetic process	5/1530	17/3237	0.959821	1	Psol002205/Psol005035/Psol010462/Psol000238/Psol009587	Psol002205/Psol005035/Psol010462/Psol000238/Psol009587	5	0		5	Psol002205/Psol005035/Psol010462/Psol000238/Psol009587
BP	GO:0009145	purine nucleoside triphosphate biosynthetic process	5/1530	17/3237	0.959821	1	Psol002205/Psol005035/Psol010462/Psol000238/Psol009587	Psol002205/Psol005035/Psol010462/Psol000238/Psol009587	5	0		5	Psol002205/Psol005035/Psol010462/Psol000238/Psol009587
BP	GO:0009201	ribonucleoside triphosphate biosynthetic process	5/1530	17/3237	0.959821	1	Psol002205/Psol005035/Psol010462/Psol000238/Psol009587	Psol002205/Psol005035/Psol010462/Psol000238/Psol009587	5	0		5	Psol002205/Psol005035/Psol010462/Psol000238/Psol009587
BP	GO:0009206	purine ribonucleoside triphosphate biosynthetic process	5/1530	17/3237	0.959821	1	Psol002205/Psol005035/Psol010462/Psol000238/Psol009587	Psol002205/Psol005035/Psol010462/Psol000238/Psol009587	5	0		5	Psol002205/Psol005035/Psol010462/Psol000238/Psol009587
BP	GO:0051186	cofactor metabolic process	18/1530	50/3237	0.960984	1	Psol002205/Psol005982/Psol001346/Psol005035/Psol008358/Psol001345/Psol010462/Psol006700/Psol006465/Psol007871/Psol001617/Psol006634/Psol006951/Psol006395/Psol008845/Psol003510/Psol008203/Psol007188	Psol002205/Psol005982/Psol001346/Psol005035/Psol008358/Psol001345/Psol010462/Psol006700/Psol006465/Psol007871/Psol001617/Psol006634/Psol006951/Psol006395/Psol008845/Psol003510/Psol008203/Psol007188	18	3	Psol005982/Psol001617/Psol006634	15	Psol002205/Psol001346/Psol005035/Psol008358/Psol001345/Psol010462/Psol006700/Psol006465/Psol007871/Psol006951/Psol006395/Psol008845/Psol003510/Psol008203/Psol007188
BP	GO:0050790	regulation of catalytic activity	6/1530	20/3237	0.964235	1	Psol006886/Psol005132/Psol000497/Psol007788/Psol009986/Psol008493	Psol006886/Psol005132/Psol000497/Psol007788/Psol009986/Psol008493	6	1	Psol006886	5	Psol005132/Psol000497/Psol007788/Psol009986/Psol008493
BP	GO:0009152	purine ribonucleotide biosynthetic process	9/1530	28/3237	0.965647	1	Psol002205/Psol005035/Psol007083/Psol010462/Psol008991/Psol000238/Psol005648/Psol009587/Psol001621	Psol002205/Psol005035/Psol007083/Psol010462/Psol008991/Psol000238/Psol005648/Psol009587/Psol001621	9	3	Psol007083/Psol008991/Psol005648	6	Psol002205/Psol005035/Psol010462/Psol000238/Psol009587/Psol001621
BP	GO:0009260	ribonucleotide biosynthetic process	9/1530	28/3237	0.965647	1	Psol002205/Psol005035/Psol007083/Psol010462/Psol008991/Psol000238/Psol005648/Psol009587/Psol001621	Psol002205/Psol005035/Psol007083/Psol010462/Psol008991/Psol000238/Psol005648/Psol009587/Psol001621	9	3	Psol007083/Psol008991/Psol005648	6	Psol002205/Psol005035/Psol010462/Psol000238/Psol009587/Psol001621
BP	GO:0046390	ribose phosphate biosynthetic process	9/1530	28/3237	0.965647	1	Psol002205/Psol005035/Psol007083/Psol010462/Psol008991/Psol000238/Psol005648/Psol009587/Psol001621	Psol002205/Psol005035/Psol007083/Psol010462/Psol008991/Psol000238/Psol005648/Psol009587/Psol001621	9	3	Psol007083/Psol008991/Psol005648	6	Psol002205/Psol005035/Psol010462/Psol000238/Psol009587/Psol001621
BP	GO:0019693	ribose phosphate metabolic process	14/1530	41/3237	0.969058	1	Psol002205/Psol005035/Psol002261/Psol006906/Psol007083/Psol010462/Psol006700/Psol008991/Psol000238/Psol005648/Psol009587/Psol001621/Psol008960/Psol011092	Psol002205/Psol005035/Psol002261/Psol006906/Psol007083/Psol010462/Psol006700/Psol008991/Psol000238/Psol005648/Psol009587/Psol001621/Psol008960/Psol011092	14	5	Psol002261/Psol006906/Psol007083/Psol008991/Psol005648	9	Psol002205/Psol005035/Psol010462/Psol006700/Psol000238/Psol009587/Psol001621/Psol008960/Psol011092
BP	GO:0034470	ncRNA processing	14/1530	41/3237	0.969058	1	Psol003128/Psol001948/Psol001769/Psol004148/Psol004227/Psol001626/Psol009377/Psol011432/novel.3142/Psol004945/Psol010448/Psol009083/Psol004727/Psol004943	Psol003128/Psol001948/Psol001769/Psol004148/Psol004227/Psol001626/Psol009377/Psol011432/-/Psol004945/Psol010448/Psol009083/Psol004727/Psol004943	14	0		14	Psol003128/Psol001948/Psol001769/Psol004148/Psol004227/Psol001626/Psol009377/Psol011432/novel.3142/Psol004945/Psol010448/Psol009083/Psol004727/Psol004943
BP	GO:0034622	cellular protein-containing complex assembly	10/1530	31/3237	0.970194	1	Psol002720/Psol009306/Psol000322/Psol000179/Psol002272/Psol004892/Psol005716/Psol006214/Psol008785/Psol010647	Psol002720/Psol009306/Psol000322/Psol000179/Psol002272/Psol004892/Psol005716/Psol006214/Psol008785/Psol010647	10	1	Psol006214	9	Psol002720/Psol009306/Psol000322/Psol000179/Psol002272/Psol004892/Psol005716/Psol008785/Psol010647
BP	GO:0006575	cellular modified amino acid metabolic process	3/1530	12/3237	0.970271	1	Psol007871/Psol001617/Psol008203	Psol007871/Psol001617/Psol008203	3	1	Psol001617	2	Psol007871/Psol008203
BP	GO:0006720	isoprenoid metabolic process	4/1530	15/3237	0.971362	1	novel.1291/novel.2048/novel.2047/novel.2292	-/-/-/-	4	1	novel.1291	3	novel.2048/novel.2047/novel.2292
BP	GO:0009150	purine ribonucleotide metabolic process	13/1530	39/3237	0.973435	1	Psol002205/Psol005035/Psol002261/Psol006906/Psol007083/Psol010462/Psol008991/Psol000238/Psol005648/Psol009587/Psol001621/Psol008960/Psol011092	Psol002205/Psol005035/Psol002261/Psol006906/Psol007083/Psol010462/Psol008991/Psol000238/Psol005648/Psol009587/Psol001621/Psol008960/Psol011092	13	5	Psol002261/Psol006906/Psol007083/Psol008991/Psol005648	8	Psol002205/Psol005035/Psol010462/Psol000238/Psol009587/Psol001621/Psol008960/Psol011092
BP	GO:0009259	ribonucleotide metabolic process	13/1530	39/3237	0.973435	1	Psol002205/Psol005035/Psol002261/Psol006906/Psol007083/Psol010462/Psol008991/Psol000238/Psol005648/Psol009587/Psol001621/Psol008960/Psol011092	Psol002205/Psol005035/Psol002261/Psol006906/Psol007083/Psol010462/Psol008991/Psol000238/Psol005648/Psol009587/Psol001621/Psol008960/Psol011092	13	5	Psol002261/Psol006906/Psol007083/Psol008991/Psol005648	8	Psol002205/Psol005035/Psol010462/Psol000238/Psol009587/Psol001621/Psol008960/Psol011092
BP	GO:0009966	regulation of signal transduction	17/1530	49/3237	0.973587	1	Psol006805/Psol009078/Psol003710/Psol000558/novel.1171/Psol000777/Psol009144/Psol003486/Psol000242/Psol009888/Psol002385/Psol004633/Psol002251/Psol005158/Psol003627/Psol004008/Psol007158	Psol006805/Psol009078/Psol003710/Psol000558/-/Psol000777/Psol009144/Psol003486/Psol000242/Psol009888/Psol002385/Psol004633/Psol002251/Psol005158/Psol003627/Psol004008/Psol007158	17	16	Psol006805/Psol009078/Psol003710/Psol000558/Psol000777/Psol009144/Psol003486/Psol000242/Psol009888/Psol002385/Psol004633/Psol002251/Psol005158/Psol003627/Psol004008/Psol007158	1	novel.1171
BP	GO:0048583	regulation of response to stimulus	17/1530	49/3237	0.973587	1	Psol006805/Psol009078/Psol003710/Psol000558/novel.1171/Psol000777/Psol009144/Psol003486/Psol000242/Psol009888/Psol002385/Psol004633/Psol002251/Psol005158/Psol003627/Psol004008/Psol007158	Psol006805/Psol009078/Psol003710/Psol000558/-/Psol000777/Psol009144/Psol003486/Psol000242/Psol009888/Psol002385/Psol004633/Psol002251/Psol005158/Psol003627/Psol004008/Psol007158	17	16	Psol006805/Psol009078/Psol003710/Psol000558/Psol000777/Psol009144/Psol003486/Psol000242/Psol009888/Psol002385/Psol004633/Psol002251/Psol005158/Psol003627/Psol004008/Psol007158	1	novel.1171
BP	GO:0006996	organelle organization	40/1530	104/3237	0.973604	1	novel.2178/Psol000147/Psol000259/Psol002720/Psol009306/Psol007117/Psol009820/Psol000907/Psol002009/Psol004137/Psol009384/Psol000719/Psol009625/Psol004095/Psol002272/Psol005275/Psol001158/Psol005926/Psol007788/Psol009461/Psol002835/Psol006352/novel.2873/Psol005716/Psol006214/Psol007478/novel.2312/Psol008785/Psol001489/Psol002230/novel.1666/Psol003251/novel.35/Psol002570/Psol005775/Psol004054/Psol0…	-/Psol000147/Psol000259/Psol002720/Psol009306/Psol007117/Psol009820/Psol000907/Psol002009/Psol004137/Psol009384/Psol000719/Psol009625/Psol004095/Psol002272/Psol005275/Psol001158/Psol005926/Psol007788/Psol009461/Psol002835/Psol006352/-/Psol005716/Psol006214/Psol007478/-/Psol008785/Psol001489/Psol002230/-/Psol003251/-/Psol002570/Psol005775/Psol004054/Psol004800/Psol001910/Psol006926/Psol000194	40	12	novel.2178/Psol000147/Psol000259/Psol009820/Psol000907/Psol000719/Psol002835/Psol006214/Psol002230/Psol003251/Psol006926/Psol000194	28	Psol002720/Psol009306/Psol007117/Psol002009/Psol004137/Psol009384/Psol009625/Psol004095/Psol002272/Psol005275/Psol001158/Psol005926/Psol007788/Psol009461/Psol006352/novel.2873/Psol005716/Psol007478/novel.2312/Psol008785/Psol001489/novel.1666/novel.35/Psol002570/Psol005775/Psol004054/Psol004800/Psol001910
BP	GO:0016579	protein deubiquitination	7/1530	24/3237	0.978366	1	Psol003381/Psol005957/Psol002634/Psol006989/Psol004710/Psol008894/Psol001302	Psol003381/Psol005957/Psol002634/Psol006989/Psol004710/Psol008894/Psol001302	7	5	Psol003381/Psol002634/Psol006989/Psol004710/Psol008894	2	Psol005957/Psol001302
BP	GO:0070646	protein modification by small protein removal	7/1530	24/3237	0.978366	1	Psol003381/Psol005957/Psol002634/Psol006989/Psol004710/Psol008894/Psol001302	Psol003381/Psol005957/Psol002634/Psol006989/Psol004710/Psol008894/Psol001302	7	5	Psol003381/Psol002634/Psol006989/Psol004710/Psol008894	2	Psol005957/Psol001302
BP	GO:0006400	tRNA modification	3/1530	13/3237	0.981813	1	Psol004148/novel.3142/Psol010448	Psol004148/-/Psol010448	3	0		3	Psol004148/novel.3142/Psol010448
BP	GO:0010629	negative regulation of gene expression	3/1530	13/3237	0.981813	1	novel.709/novel.1346/Psol000132	-/-/Psol000132	3	2	novel.709/Psol000132	1	novel.1346
BP	GO:0016567	protein ubiquitination	3/1530	13/3237	0.981813	1	Psol004768/Psol003660/Psol004896	Psol004768/Psol003660/Psol004896	3	2	Psol003660/Psol004896	1	Psol004768
BP	GO:0051336	regulation of hydrolase activity	3/1530	13/3237	0.981813	1	Psol006886/Psol007788/Psol008493	Psol006886/Psol007788/Psol008493	3	1	Psol006886	2	Psol007788/Psol008493
BP	GO:0009124	nucleoside monophosphate biosynthetic process	5/1530	19/3237	0.982665	1	Psol002205/Psol005035/Psol010462/Psol000238/Psol009587	Psol002205/Psol005035/Psol010462/Psol000238/Psol009587	5	0		5	Psol002205/Psol005035/Psol010462/Psol000238/Psol009587
BP	GO:0009127	purine nucleoside monophosphate biosynthetic process	5/1530	19/3237	0.982665	1	Psol002205/Psol005035/Psol010462/Psol000238/Psol009587	Psol002205/Psol005035/Psol010462/Psol000238/Psol009587	5	0		5	Psol002205/Psol005035/Psol010462/Psol000238/Psol009587
BP	GO:0009156	ribonucleoside monophosphate biosynthetic process	5/1530	19/3237	0.982665	1	Psol002205/Psol005035/Psol010462/Psol000238/Psol009587	Psol002205/Psol005035/Psol010462/Psol000238/Psol009587	5	0		5	Psol002205/Psol005035/Psol010462/Psol000238/Psol009587
BP	GO:0009168	purine ribonucleoside monophosphate biosynthetic process	5/1530	19/3237	0.982665	1	Psol002205/Psol005035/Psol010462/Psol000238/Psol009587	Psol002205/Psol005035/Psol010462/Psol000238/Psol009587	5	0		5	Psol002205/Psol005035/Psol010462/Psol000238/Psol009587
BP	GO:0007265	Ras protein signal transduction	9/1530	30/3237	0.982953	1	Psol006805/Psol003710/Psol000558/Psol000777/Psol000242/Psol009888/Psol002385/Psol004633/Psol005158	Psol006805/Psol003710/Psol000558/Psol000777/Psol000242/Psol009888/Psol002385/Psol004633/Psol005158	9	9	Psol006805/Psol003710/Psol000558/Psol000777/Psol000242/Psol009888/Psol002385/Psol004633/Psol005158	0
BP	GO:0046578	regulation of Ras protein signal transduction	9/1530	30/3237	0.982953	1	Psol006805/Psol003710/Psol000558/Psol000777/Psol000242/Psol009888/Psol002385/Psol004633/Psol005158	Psol006805/Psol003710/Psol000558/Psol000777/Psol000242/Psol009888/Psol002385/Psol004633/Psol005158	9	9	Psol006805/Psol003710/Psol000558/Psol000777/Psol000242/Psol009888/Psol002385/Psol004633/Psol005158	0
BP	GO:0006473	protein acetylation	2/1530	10/3237	0.983558	1	Psol005275/Psol001481	Psol005275/Psol001481	2	1	Psol001481	1	Psol005275
BP	GO:0015985	energy coupled proton transport, down electrochemical gradient	2/1530	10/3237	0.983558	1	Psol000238/Psol009587	Psol000238/Psol009587	2	0		2	Psol000238/Psol009587
BP	GO:0015986	ATP synthesis coupled proton transport	2/1530	10/3237	0.983558	1	Psol000238/Psol009587	Psol000238/Psol009587	2	0		2	Psol000238/Psol009587
BP	GO:0043543	protein acylation	2/1530	10/3237	0.983558	1	Psol005275/Psol001481	Psol005275/Psol001481	2	1	Psol001481	1	Psol005275
BP	GO:0006793	phosphorus metabolic process	149/1530	355/3237	0.985309	1	Psol002395/Psol008644/Psol006805/Psol006614/Psol001711/Psol008393/Psol002205/Psol007425/Psol001336/Psol008297/Psol009684/novel.935/Psol005982/Psol005788/Psol001084/Psol007408/Psol003732/Psol010225/Psol005035/Psol009013/Psol009425/Psol002554/Psol005155/Psol005450/Psol003060/Psol008920/Psol002500/Psol005085/Psol002261/Psol007730/Psol006406/Psol001006/Psol006659/Psol007074/Psol000224/Psol001984/Psol…	Psol002395/Psol008644/Psol006805/Psol006614/Psol001711/Psol008393/Psol002205/Psol007425/Psol001336/Psol008297/Psol009684/-/Psol005982/Psol005788/Psol001084/Psol007408/Psol003732/Psol010225/Psol005035/Psol009013/Psol009425/Psol002554/Psol005155/Psol005450/Psol003060/Psol008920/Psol002500/Psol005085/Psol002261/Psol007730/Psol006406/Psol001006/Psol006659/Psol007074/Psol000224/Psol001984/Psol004063/-…	149	91	Psol002395/Psol006805/Psol001711/Psol008393/Psol007425/Psol001336/Psol008297/Psol009684/novel.935/Psol005982/Psol001084/Psol009013/Psol009425/Psol002554/Psol005155/Psol005450/Psol003060/Psol008920/Psol005085/Psol002261/Psol001006/Psol006659/Psol007074/Psol001984/Psol004063/novel.1045/Psol010809/Psol009348/Psol002000/Psol006959/Psol007487/Psol001085/Psol006906/Psol006581/Psol009997/Psol000908/Psol…	58	Psol008644/Psol006614/Psol002205/Psol005788/Psol007408/Psol003732/Psol010225/Psol005035/Psol002500/Psol007730/Psol006406/Psol000224/Psol003016/Psol005798/Psol009571/Psol008532/Psol010462/Psol001718/Psol006282/Psol005686/Psol010186/Psol003583/Psol006700/Psol000467/Psol010790/Psol007055/Psol009385/Psol005029/Psol009252/Psol011632/Psol008466/Psol007837/Psol000238/Psol011269/Psol001688/Psol000692/Pso…
BP	GO:0006357	regulation of transcription by RNA polymerase II	7/1530	25/3237	0.985346	1	Psol009782/Psol003855/Psol003853/Psol003141/novel.1191/Psol005053/novel.710	Psol009782/Psol003855/Psol003853/Psol003141/-/Psol005053/-	7	2	Psol003141/novel.1191	5	Psol009782/Psol003855/Psol003853/Psol005053/novel.710
BP	GO:0006796	phosphate-containing compound metabolic process	148/1530	354/3237	0.987484	1	Psol002395/Psol008644/Psol006805/Psol006614/Psol001711/Psol008393/Psol002205/Psol007425/Psol001336/Psol008297/Psol009684/novel.935/Psol005982/Psol005788/Psol001084/Psol007408/Psol003732/Psol010225/Psol005035/Psol009013/Psol009425/Psol002554/Psol005155/Psol005450/Psol003060/Psol008920/Psol002500/Psol005085/Psol002261/Psol007730/Psol006406/Psol001006/Psol006659/Psol007074/Psol000224/Psol001984/Psol…	Psol002395/Psol008644/Psol006805/Psol006614/Psol001711/Psol008393/Psol002205/Psol007425/Psol001336/Psol008297/Psol009684/-/Psol005982/Psol005788/Psol001084/Psol007408/Psol003732/Psol010225/Psol005035/Psol009013/Psol009425/Psol002554/Psol005155/Psol005450/Psol003060/Psol008920/Psol002500/Psol005085/Psol002261/Psol007730/Psol006406/Psol001006/Psol006659/Psol007074/Psol000224/Psol001984/Psol004063/-…	148	90	Psol002395/Psol006805/Psol001711/Psol008393/Psol007425/Psol001336/Psol008297/Psol009684/novel.935/Psol005982/Psol001084/Psol009013/Psol009425/Psol002554/Psol005155/Psol005450/Psol003060/Psol008920/Psol005085/Psol002261/Psol001006/Psol006659/Psol007074/Psol001984/Psol004063/novel.1045/Psol010809/Psol009348/Psol002000/Psol006959/Psol007487/Psol001085/Psol006906/Psol006581/Psol009997/Psol000908/Psol…	58	Psol008644/Psol006614/Psol002205/Psol005788/Psol007408/Psol003732/Psol010225/Psol005035/Psol002500/Psol007730/Psol006406/Psol000224/Psol003016/Psol005798/Psol009571/Psol008532/Psol010462/Psol001718/Psol006282/Psol005686/Psol010186/Psol003583/Psol006700/Psol000467/Psol010790/Psol007055/Psol009385/Psol005029/Psol009252/Psol011632/Psol008466/Psol007837/Psol000238/Psol011269/Psol001688/Psol000692/Pso…
BP	GO:0009892	negative regulation of metabolic process	4/1530	17/3237	0.988571	1	novel.709/novel.1346/Psol008493/Psol000132	-/-/Psol008493/Psol000132	4	2	novel.709/Psol000132	2	novel.1346/Psol008493
BP	GO:0010605	negative regulation of macromolecule metabolic process	4/1530	17/3237	0.988571	1	novel.709/novel.1346/Psol008493/Psol000132	-/-/Psol008493/Psol000132	4	2	novel.709/Psol000132	2	novel.1346/Psol008493
BP	GO:0034655	nucleobase-containing compound catabolic process	5/1530	20/3237	0.988808	1	Psol002205/Psol005035/Psol009997/Psol002245/Psol010462	Psol002205/Psol005035/Psol009997/Psol002245/Psol010462	5	2	Psol009997/Psol002245	3	Psol002205/Psol005035/Psol010462
BP	GO:0010033	response to organic substance	3/1530	14/3237	0.988992	1	novel.1171/Psol002279/Psol010067	-/Psol002279/Psol010067	3	2	Psol002279/Psol010067	1	novel.1171
BP	GO:0006396	RNA processing	37/1530	101/3237	0.98901	1	Psol003117/Psol003128/Psol001948/Psol005107/Psol004223/Psol002456/Psol005977/Psol004682/Psol008961/Psol009468/Psol001769/Psol004148/Psol004227/Psol001626/Psol009377/Psol009088/Psol011432/novel.3142/Psol007173/Psol009452/Psol008163/Psol004945/Psol010448/Psol011090/Psol009083/Psol002583/Psol004727/Psol003609/Psol008897/Psol006004/Psol003677/Psol004943/Psol001941/Psol011677/Psol002740/Psol006100/Pso…	Psol003117/Psol003128/Psol001948/Psol005107/Psol004223/Psol002456/Psol005977/Psol004682/Psol008961/Psol009468/Psol001769/Psol004148/Psol004227/Psol001626/Psol009377/Psol009088/Psol011432/-/Psol007173/Psol009452/Psol008163/Psol004945/Psol010448/Psol011090/Psol009083/Psol002583/Psol004727/Psol003609/Psol008897/Psol006004/Psol003677/Psol004943/Psol001941/Psol011677/Psol002740/Psol006100/Psol010647	37	2	Psol003677/Psol002740	35	Psol003117/Psol003128/Psol001948/Psol005107/Psol004223/Psol002456/Psol005977/Psol004682/Psol008961/Psol009468/Psol001769/Psol004148/Psol004227/Psol001626/Psol009377/Psol009088/Psol011432/novel.3142/Psol007173/Psol009452/Psol008163/Psol004945/Psol010448/Psol011090/Psol009083/Psol002583/Psol004727/Psol003609/Psol008897/Psol006004/Psol004943/Psol001941/Psol011677/Psol006100/Psol010647
BP	GO:0006950	response to stress	28/1530	80/3237	0.990822	1	Psol005094/Psol005095/Psol005093/Psol005239/Psol004673/Psol008473/Psol001375/Psol008988/Psol007257/Psol005764/Psol004272/Psol003270/Psol002279/Psol001356/Psol005926/Psol004927/novel.124/Psol008547/Psol000688/Psol001489/Psol000845/Psol009445/Psol004881/Psol000166/Psol001910/Psol006926/Psol000194/Psol006771	Psol005094/Psol005095/Psol005093/Psol005239/Psol004673/Psol008473/Psol001375/Psol008988/Psol007257/Psol005764/Psol004272/Psol003270/Psol002279/Psol001356/Psol005926/Psol004927/-/Psol008547/Psol000688/Psol001489/Psol000845/Psol009445/Psol004881/Psol000166/Psol001910/Psol006926/Psol000194/Psol006771	28	10	Psol005094/Psol005095/Psol005239/Psol007257/Psol002279/novel.124/Psol009445/Psol006926/Psol000194/Psol006771	18	Psol005093/Psol004673/Psol008473/Psol001375/Psol008988/Psol005764/Psol004272/Psol003270/Psol001356/Psol005926/Psol004927/Psol008547/Psol000688/Psol001489/Psol000845/Psol004881/Psol000166/Psol001910
BP	GO:0009451	RNA modification	8/1530	29/3237	0.991019	1	Psol003117/Psol004148/Psol003838/novel.3142/Psol010448/Psol004979/Psol006100/Psol002761	Psol003117/Psol004148/Psol003838/-/Psol010448/Psol004979/Psol006100/Psol002761	8	1	Psol003838	7	Psol003117/Psol004148/novel.3142/Psol010448/Psol004979/Psol006100/Psol002761
BP	GO:0032259	methylation	5/1530	21/3237	0.992847	1	Psol007117/Psol000907/Psol001626/Psol004054/Psol006100	Psol007117/Psol000907/Psol001626/Psol004054/Psol006100	5	1	Psol000907	4	Psol007117/Psol001626/Psol004054/Psol006100
BP	GO:0006464	cellular protein modification process	150/1530	363/3237	0.993232	1	Psol002395/Psol001607/Psol008644/Psol008355/Psol006805/Psol001711/Psol008393/Psol007425/Psol006198/Psol004768/Psol008297/Psol009684/Psol005788/Psol001084/Psol006019/Psol006390/Psol003732/Psol009013/Psol009425/Psol003660/Psol000821/Psol005155/Psol003738/Psol007488/Psol007593/Psol005344/Psol002500/Psol005085/Psol007730/Psol011597/Psol006406/Psol007117/Psol009479/Psol011671/Psol010081/Psol004279/Pso…	Psol002395/Psol001607/Psol008644/Psol008355/Psol006805/Psol001711/Psol008393/Psol007425/Psol006198/Psol004768/Psol008297/Psol009684/Psol005788/Psol001084/Psol006019/Psol006390/Psol003732/Psol009013/Psol009425/Psol003660/Psol000821/Psol005155/Psol003738/Psol007488/Psol007593/Psol005344/Psol002500/Psol005085/Psol007730/Psol011597/Psol006406/Psol007117/Psol009479/Psol011671/Psol010081/Psol004279/Pso…	150	79	Psol002395/Psol006805/Psol001711/Psol008393/Psol007425/Psol008297/Psol009684/Psol001084/Psol006019/Psol009013/Psol009425/Psol003660/Psol005155/Psol003738/Psol007488/Psol005085/Psol004279/Psol007074/Psol004063/Psol000907/Psol010809/Psol009348/Psol002000/Psol006959/Psol005113/Psol007487/Psol001085/Psol004246/Psol000908/Psol003024/Psol002976/Psol005168/Psol007781/Psol003203/Psol002963/Psol009464/Pso…	71	Psol001607/Psol008644/Psol008355/Psol006198/Psol004768/Psol005788/Psol006390/Psol003732/Psol000821/Psol007593/Psol005344/Psol002500/Psol007730/Psol011597/Psol006406/Psol007117/Psol009479/Psol011671/Psol010081/Psol000224/Psol008488/Psol007935/Psol003016/Psol004301/Psol005798/Psol007259/Psol009571/Psol004861/Psol001718/Psol007972/Psol010035/Psol006282/Psol005686/Psol005275/Psol000819/Psol010186/Pso…
BP	GO:0036211	protein modification process	150/1530	363/3237	0.993232	1	Psol002395/Psol001607/Psol008644/Psol008355/Psol006805/Psol001711/Psol008393/Psol007425/Psol006198/Psol004768/Psol008297/Psol009684/Psol005788/Psol001084/Psol006019/Psol006390/Psol003732/Psol009013/Psol009425/Psol003660/Psol000821/Psol005155/Psol003738/Psol007488/Psol007593/Psol005344/Psol002500/Psol005085/Psol007730/Psol011597/Psol006406/Psol007117/Psol009479/Psol011671/Psol010081/Psol004279/Pso…	Psol002395/Psol001607/Psol008644/Psol008355/Psol006805/Psol001711/Psol008393/Psol007425/Psol006198/Psol004768/Psol008297/Psol009684/Psol005788/Psol001084/Psol006019/Psol006390/Psol003732/Psol009013/Psol009425/Psol003660/Psol000821/Psol005155/Psol003738/Psol007488/Psol007593/Psol005344/Psol002500/Psol005085/Psol007730/Psol011597/Psol006406/Psol007117/Psol009479/Psol011671/Psol010081/Psol004279/Pso…	150	79	Psol002395/Psol006805/Psol001711/Psol008393/Psol007425/Psol008297/Psol009684/Psol001084/Psol006019/Psol009013/Psol009425/Psol003660/Psol005155/Psol003738/Psol007488/Psol005085/Psol004279/Psol007074/Psol004063/Psol000907/Psol010809/Psol009348/Psol002000/Psol006959/Psol005113/Psol007487/Psol001085/Psol004246/Psol000908/Psol003024/Psol002976/Psol005168/Psol007781/Psol003203/Psol002963/Psol009464/Pso…	71	Psol001607/Psol008644/Psol008355/Psol006198/Psol004768/Psol005788/Psol006390/Psol003732/Psol000821/Psol007593/Psol005344/Psol002500/Psol007730/Psol011597/Psol006406/Psol007117/Psol009479/Psol011671/Psol010081/Psol000224/Psol008488/Psol007935/Psol003016/Psol004301/Psol005798/Psol007259/Psol009571/Psol004861/Psol001718/Psol007972/Psol010035/Psol006282/Psol005686/Psol005275/Psol000819/Psol010186/Pso…
BP	GO:0008380	RNA splicing	3/1530	15/3237	0.9934	1	Psol005107/Psol004943/Psol010647	Psol005107/Psol004943/Psol010647	3	0		3	Psol005107/Psol004943/Psol010647
BP	GO:0070647	protein modification by small protein conjugation or removal	11/1530	38/3237	0.993469	1	Psol004768/Psol003660/Psol007972/Psol003381/Psol005957/Psol002634/Psol006989/Psol004896/Psol004710/Psol008894/Psol001302	Psol004768/Psol003660/Psol007972/Psol003381/Psol005957/Psol002634/Psol006989/Psol004896/Psol004710/Psol008894/Psol001302	11	7	Psol003660/Psol003381/Psol002634/Psol006989/Psol004896/Psol004710/Psol008894	4	Psol004768/Psol007972/Psol005957/Psol001302
BP	GO:0006511	ubiquitin-dependent protein catabolic process	7/1530	27/3237	0.993475	1	Psol009053/Psol008473/Psol004015/Psol009625/Psol002279/Psol002927/Psol004055	Psol009053/Psol008473/Psol004015/Psol009625/Psol002279/Psol002927/Psol004055	7	1	Psol002279	6	Psol009053/Psol008473/Psol004015/Psol009625/Psol002927/Psol004055
BP	GO:0019941	modification-dependent protein catabolic process	7/1530	27/3237	0.993475	1	Psol009053/Psol008473/Psol004015/Psol009625/Psol002279/Psol002927/Psol004055	Psol009053/Psol008473/Psol004015/Psol009625/Psol002279/Psol002927/Psol004055	7	1	Psol002279	6	Psol009053/Psol008473/Psol004015/Psol009625/Psol002927/Psol004055
BP	GO:0043632	modification-dependent macromolecule catabolic process	7/1530	27/3237	0.993475	1	Psol009053/Psol008473/Psol004015/Psol009625/Psol002279/Psol002927/Psol004055	Psol009053/Psol008473/Psol004015/Psol009625/Psol002279/Psol002927/Psol004055	7	1	Psol002279	6	Psol009053/Psol008473/Psol004015/Psol009625/Psol002927/Psol004055
BP	GO:0006468	protein phosphorylation	83/1530	213/3237	0.995236	1	Psol002395/Psol008644/Psol006805/Psol001711/Psol008393/Psol007425/Psol008297/Psol009684/Psol005788/Psol001084/Psol003732/Psol009425/Psol002500/Psol005085/Psol007730/Psol006406/Psol007074/Psol000224/Psol004063/Psol010809/Psol009348/Psol002000/Psol003016/Psol007487/Psol001085/Psol005798/Psol000908/Psol002976/Psol005168/Psol007781/Psol003203/Psol002963/Psol001718/Psol009464/Psol006282/Psol005627/Pso…	Psol002395/Psol008644/Psol006805/Psol001711/Psol008393/Psol007425/Psol008297/Psol009684/Psol005788/Psol001084/Psol003732/Psol009425/Psol002500/Psol005085/Psol007730/Psol006406/Psol007074/Psol000224/Psol004063/Psol010809/Psol009348/Psol002000/Psol003016/Psol007487/Psol001085/Psol005798/Psol000908/Psol002976/Psol005168/Psol007781/Psol003203/Psol002963/Psol001718/Psol009464/Psol006282/Psol005627/Pso…	83	53	Psol002395/Psol006805/Psol001711/Psol008393/Psol007425/Psol008297/Psol009684/Psol001084/Psol009425/Psol005085/Psol007074/Psol004063/Psol010809/Psol009348/Psol002000/Psol007487/Psol001085/Psol000908/Psol002976/Psol005168/Psol007781/Psol003203/Psol002963/Psol009464/Psol005627/Psol009313/Psol002568/Psol007342/Psol000262/Psol002975/Psol008731/Psol005386/Psol000385/Psol003148/Psol006950/Psol010728/Pso…	30	Psol008644/Psol005788/Psol003732/Psol002500/Psol007730/Psol006406/Psol000224/Psol003016/Psol005798/Psol001718/Psol006282/Psol010186/Psol003583/Psol000467/Psol007055/Psol009385/Psol005029/Psol011632/Psol008466/Psol007837/Psol001688/Psol000692/Psol006711/Psol003217/Psol001065/novel.2104/Psol000394/Psol003042/Psol009537/Psol003658
BP	GO:0006366	transcription by RNA polymerase II	11/1530	39/3237	0.995467	1	Psol009782/Psol003855/Psol003853/Psol003141/Psol001158/novel.1191/Psol009461/Psol009385/Psol002294/Psol005053/novel.710	Psol009782/Psol003855/Psol003853/Psol003141/Psol001158/-/Psol009461/Psol009385/Psol002294/Psol005053/-	11	2	Psol003141/novel.1191	9	Psol009782/Psol003855/Psol003853/Psol001158/Psol009461/Psol009385/Psol002294/Psol005053/novel.710
BP	GO:0008033	tRNA processing	7/1530	28/3237	0.995705	1	Psol004148/Psol011432/novel.3142/Psol004945/Psol010448/Psol004727/Psol004943	Psol004148/Psol011432/-/Psol004945/Psol010448/Psol004727/Psol004943	7	0		7	Psol004148/Psol011432/novel.3142/Psol004945/Psol010448/Psol004727/Psol004943
BP	GO:0048193	Golgi vesicle transport	3/1530	16/3237	0.996075	1	Psol003687/Psol011428/Psol006412	Psol003687/Psol011428/Psol006412	3	1	Psol011428	2	Psol003687/Psol006412
BP	GO:0016071	mRNA metabolic process	9/1530	34/3237	0.996257	1	Psol002456/Psol005977/Psol008961/Psol007173/Psol009452/Psol008163/Psol011090/Psol008897/Psol010647	Psol002456/Psol005977/Psol008961/Psol007173/Psol009452/Psol008163/Psol011090/Psol008897/Psol010647	9	0		9	Psol002456/Psol005977/Psol008961/Psol007173/Psol009452/Psol008163/Psol011090/Psol008897/Psol010647
BP	GO:0015931	nucleobase-containing compound transport	2/1530	13/3237	0.996961	1	Psol005462/Psol006097	Psol005462/Psol006097	2	2	Psol005462/Psol006097	0
BP	GO:0033554	cellular response to stress	18/1530	59/3237	0.997241	1	Psol004673/Psol008473/Psol001375/Psol004272/Psol003270/Psol002279/Psol001356/Psol005926/Psol004927/Psol008547/Psol000688/Psol001489/Psol000845/Psol004881/Psol000166/Psol001910/Psol006926/Psol000194	Psol004673/Psol008473/Psol001375/Psol004272/Psol003270/Psol002279/Psol001356/Psol005926/Psol004927/Psol008547/Psol000688/Psol001489/Psol000845/Psol004881/Psol000166/Psol001910/Psol006926/Psol000194	18	3	Psol002279/Psol006926/Psol000194	15	Psol004673/Psol008473/Psol001375/Psol004272/Psol003270/Psol001356/Psol005926/Psol004927/Psol008547/Psol000688/Psol001489/Psol000845/Psol004881/Psol000166/Psol001910
BP	GO:0006281	DNA repair	16/1530	54/3237	0.997456	1	Psol004673/Psol008473/Psol001375/Psol004272/Psol003270/Psol001356/Psol005926/Psol004927/Psol008547/Psol000688/Psol001489/Psol000845/Psol004881/Psol001910/Psol006926/Psol000194	Psol004673/Psol008473/Psol001375/Psol004272/Psol003270/Psol001356/Psol005926/Psol004927/Psol008547/Psol000688/Psol001489/Psol000845/Psol004881/Psol001910/Psol006926/Psol000194	16	2	Psol006926/Psol000194	14	Psol004673/Psol008473/Psol001375/Psol004272/Psol003270/Psol001356/Psol005926/Psol004927/Psol008547/Psol000688/Psol001489/Psol000845/Psol004881/Psol001910
BP	GO:0044257	cellular protein catabolic process	8/1530	33/3237	0.998242	1	Psol009053/Psol008473/Psol005756/Psol004015/Psol009625/Psol002279/Psol002927/Psol004055	Psol009053/Psol008473/Psol005756/Psol004015/Psol009625/Psol002279/Psol002927/Psol004055	8	1	Psol002279	7	Psol009053/Psol008473/Psol005756/Psol004015/Psol009625/Psol002927/Psol004055
BP	GO:0051603	proteolysis involved in cellular protein catabolic process	8/1530	33/3237	0.998242	1	Psol009053/Psol008473/Psol005756/Psol004015/Psol009625/Psol002279/Psol002927/Psol004055	Psol009053/Psol008473/Psol005756/Psol004015/Psol009625/Psol002279/Psol002927/Psol004055	8	1	Psol002279	7	Psol009053/Psol008473/Psol005756/Psol004015/Psol009625/Psol002927/Psol004055
BP	GO:0000375	RNA splicing, via transesterification reactions	1/1530	10/3237	0.998358	1	Psol010647	Psol010647	1	0		1	Psol010647
BP	GO:0000377	RNA splicing, via transesterification reactions with bulged adenosine as nucleophile	1/1530	10/3237	0.998358	1	Psol010647	Psol010647	1	0		1	Psol010647
BP	GO:0000398	mRNA splicing, via spliceosome	1/1530	10/3237	0.998358	1	Psol010647	Psol010647	1	0		1	Psol010647
BP	GO:0006974	cellular response to DNA damage stimulus	17/1530	58/3237	0.998395	1	Psol004673/Psol008473/Psol001375/Psol004272/Psol003270/Psol001356/Psol005926/Psol004927/Psol008547/Psol000688/Psol001489/Psol000845/Psol004881/Psol000166/Psol001910/Psol006926/Psol000194	Psol004673/Psol008473/Psol001375/Psol004272/Psol003270/Psol001356/Psol005926/Psol004927/Psol008547/Psol000688/Psol001489/Psol000845/Psol004881/Psol000166/Psol001910/Psol006926/Psol000194	17	2	Psol006926/Psol000194	15	Psol004673/Psol008473/Psol001375/Psol004272/Psol003270/Psol001356/Psol005926/Psol004927/Psol008547/Psol000688/Psol001489/Psol000845/Psol004881/Psol000166/Psol001910
BP	GO:0018130	heterocycle biosynthetic process	143/1530	357/3237	0.998459	1	novel.2092/Psol005786/novel.1848/Psol006138/Psol005835/Psol002205/Psol006140/Psol004363/Psol008406/novel.2083/Psol010371/Psol005982/novel.311/Psol008946/Psol001346/Psol001396/Psol005035/Psol002491/Psol003060/Psol001345/Psol003406/Psol009399/Psol005971/Psol001855/Psol002493/Psol005134/Psol001984/Psol004158/Psol003210/Psol007489/Psol007651/Psol010526/Psol008244/Psol006543/Psol002000/Psol006480/Psol…	-/Psol005786/-/Psol006138/Psol005835/Psol002205/Psol006140/Psol004363/Psol008406/-/Psol010371/Psol005982/-/Psol008946/Psol001346/Psol001396/Psol005035/Psol002491/Psol003060/Psol001345/Psol003406/Psol009399/Psol005971/Psol001855/Psol002493/Psol005134/Psol001984/Psol004158/Psol003210/Psol007489/Psol007651/Psol010526/Psol008244/Psol006543/Psol002000/Psol006480/Psol009782/Psol004060/Psol006581/-/Psol…	143	68	Psol006138/Psol006140/Psol008406/Psol010371/Psol005982/novel.311/Psol008946/Psol002491/Psol003060/Psol009399/Psol005971/Psol001855/Psol002493/Psol001984/Psol003210/Psol007489/Psol008244/Psol002000/Psol006581/Psol009997/Psol007083/Psol007781/Psol002245/Psol005009/novel.885/Psol000267/Psol008869/Psol001423/Psol002338/Psol003141/Psol000633/novel.1191/novel.312/Psol009401/Psol006979/Psol000556/Psol00…	75	novel.2092/Psol005786/novel.1848/Psol005835/Psol002205/Psol004363/novel.2083/Psol001346/Psol001396/Psol005035/Psol001345/Psol003406/Psol005134/Psol004158/Psol007651/Psol010526/Psol006543/Psol006480/Psol009782/Psol004060/novel.3029/Psol003085/Psol003855/Psol000137/Psol008872/Psol010462/Psol003853/Psol001240/Psol004233/Psol005275/novel.1224/Psol008414/Psol001158/Psol009461/novel.788/Psol009385/nove…
BP	GO:0016310	phosphorylation	89/1530	233/3237	0.998471	1	Psol002395/Psol008644/Psol006805/Psol001711/Psol008393/Psol002205/Psol007425/Psol008297/Psol009684/Psol005788/Psol001084/Psol007408/Psol003732/Psol005035/Psol009425/Psol008920/Psol002500/Psol005085/Psol007730/Psol006406/Psol007074/Psol000224/Psol004063/Psol010809/Psol009348/Psol002000/Psol003016/Psol007487/Psol001085/Psol005798/Psol000908/Psol002976/Psol005168/Psol007781/Psol003203/Psol002963/Pso…	Psol002395/Psol008644/Psol006805/Psol001711/Psol008393/Psol002205/Psol007425/Psol008297/Psol009684/Psol005788/Psol001084/Psol007408/Psol003732/Psol005035/Psol009425/Psol008920/Psol002500/Psol005085/Psol007730/Psol006406/Psol007074/Psol000224/Psol004063/Psol010809/Psol009348/Psol002000/Psol003016/Psol007487/Psol001085/Psol005798/Psol000908/Psol002976/Psol005168/Psol007781/Psol003203/Psol002963/Pso…	89	54	Psol002395/Psol006805/Psol001711/Psol008393/Psol007425/Psol008297/Psol009684/Psol001084/Psol009425/Psol008920/Psol005085/Psol007074/Psol004063/Psol010809/Psol009348/Psol002000/Psol007487/Psol001085/Psol000908/Psol002976/Psol005168/Psol007781/Psol003203/Psol002963/Psol009464/Psol005627/Psol009313/Psol002568/Psol007342/Psol000262/Psol002975/Psol008731/Psol005386/Psol000385/Psol003148/Psol006950/Pso…	35	Psol008644/Psol002205/Psol005788/Psol007408/Psol003732/Psol005035/Psol002500/Psol007730/Psol006406/Psol000224/Psol003016/Psol005798/Psol010462/Psol001718/Psol006282/Psol010186/Psol003583/Psol000467/Psol007055/Psol009385/Psol005029/Psol011632/Psol008466/Psol007837/Psol001688/Psol000692/Psol006711/Psol003217/Psol001065/novel.2104/Psol000394/Psol003042/Psol009537/Psol003658/Psol005961
BP	GO:0006352	DNA-templated transcription, initiation	3/1530	18/3237	0.998641	1	Psol007343/Psol002294/Psol008112	Psol007343/Psol002294/Psol008112	3	0		3	Psol007343/Psol002294/Psol008112
BP	GO:0043412	macromolecule modification	158/1530	392/3237	0.998686	1	Psol002395/Psol001607/Psol008644/Psol008355/Psol003117/Psol006805/Psol001711/Psol008393/Psol007425/Psol006198/Psol004768/Psol008297/Psol009684/Psol005788/Psol001084/Psol006019/Psol006390/Psol003732/Psol009013/Psol009425/Psol003660/Psol000821/Psol005155/Psol003738/Psol007488/Psol007593/Psol005344/Psol002500/Psol005085/Psol007730/Psol011597/Psol006406/Psol007117/Psol009479/Psol011671/Psol010081/Pso…	Psol002395/Psol001607/Psol008644/Psol008355/Psol003117/Psol006805/Psol001711/Psol008393/Psol007425/Psol006198/Psol004768/Psol008297/Psol009684/Psol005788/Psol001084/Psol006019/Psol006390/Psol003732/Psol009013/Psol009425/Psol003660/Psol000821/Psol005155/Psol003738/Psol007488/Psol007593/Psol005344/Psol002500/Psol005085/Psol007730/Psol011597/Psol006406/Psol007117/Psol009479/Psol011671/Psol010081/Pso…	158	80	Psol002395/Psol006805/Psol001711/Psol008393/Psol007425/Psol008297/Psol009684/Psol001084/Psol006019/Psol009013/Psol009425/Psol003660/Psol005155/Psol003738/Psol007488/Psol005085/Psol004279/Psol007074/Psol004063/Psol000907/Psol010809/Psol009348/Psol002000/Psol006959/Psol005113/Psol007487/Psol001085/Psol003838/Psol004246/Psol000908/Psol003024/Psol002976/Psol005168/Psol007781/Psol003203/Psol002963/Pso…	78	Psol001607/Psol008644/Psol008355/Psol003117/Psol006198/Psol004768/Psol005788/Psol006390/Psol003732/Psol000821/Psol007593/Psol005344/Psol002500/Psol007730/Psol011597/Psol006406/Psol007117/Psol009479/Psol011671/Psol010081/Psol000224/Psol008488/Psol004148/Psol007935/Psol003016/Psol004301/Psol005798/Psol007259/Psol009571/Psol004861/Psol001718/Psol007972/novel.3142/Psol010035/Psol006282/Psol005686/Pso…
BP	GO:1901362	organic cyclic compound biosynthetic process	143/1530	358/3237	0.998691	1	novel.2092/Psol005786/novel.1848/Psol006138/Psol005835/Psol002205/Psol006140/Psol004363/Psol008406/novel.2083/Psol010371/Psol005982/novel.311/Psol008946/Psol001346/Psol001396/Psol005035/Psol002491/Psol003060/Psol001345/Psol003406/Psol009399/Psol005971/Psol001855/Psol002493/Psol005134/Psol001984/Psol004158/Psol003210/Psol007489/Psol007651/Psol010526/Psol008244/Psol006543/Psol002000/Psol006480/Psol…	-/Psol005786/-/Psol006138/Psol005835/Psol002205/Psol006140/Psol004363/Psol008406/-/Psol010371/Psol005982/-/Psol008946/Psol001346/Psol001396/Psol005035/Psol002491/Psol003060/Psol001345/Psol003406/Psol009399/Psol005971/Psol001855/Psol002493/Psol005134/Psol001984/Psol004158/Psol003210/Psol007489/Psol007651/Psol010526/Psol008244/Psol006543/Psol002000/Psol006480/Psol009782/Psol004060/Psol006581/-/Psol…	143	68	Psol006138/Psol006140/Psol008406/Psol010371/Psol005982/novel.311/Psol008946/Psol002491/Psol003060/Psol009399/Psol005971/Psol001855/Psol002493/Psol001984/Psol003210/Psol007489/Psol008244/Psol002000/Psol006581/Psol009997/Psol007083/Psol007781/Psol002245/Psol005009/novel.885/Psol000267/Psol008869/Psol001423/Psol002338/Psol003141/Psol000633/novel.1191/novel.312/Psol009401/Psol006979/Psol000556/Psol00…	75	novel.2092/Psol005786/novel.1848/Psol005835/Psol002205/Psol004363/novel.2083/Psol001346/Psol001396/Psol005035/Psol001345/Psol003406/Psol005134/Psol004158/Psol007651/Psol010526/Psol006543/Psol006480/Psol009782/Psol004060/novel.3029/Psol003085/Psol003855/Psol000137/Psol008872/Psol010462/Psol003853/Psol001240/Psol004233/Psol005275/novel.1224/Psol008414/Psol001158/Psol009461/novel.788/Psol009385/nove…
BP	GO:0019438	aromatic compound biosynthetic process	139/1530	350/3237	0.998911	1	novel.2092/Psol005786/novel.1848/Psol006138/Psol002205/Psol006140/Psol004363/Psol008406/novel.2083/Psol010371/Psol005982/novel.311/Psol008946/Psol001346/Psol001396/Psol005035/Psol002491/Psol003060/Psol001345/Psol003406/Psol009399/Psol005971/Psol001855/Psol002493/Psol005134/Psol001984/Psol004158/Psol003210/Psol007489/Psol007651/Psol010526/Psol008244/Psol006543/Psol002000/Psol009782/Psol004060/Psol…	-/Psol005786/-/Psol006138/Psol002205/Psol006140/Psol004363/Psol008406/-/Psol010371/Psol005982/-/Psol008946/Psol001346/Psol001396/Psol005035/Psol002491/Psol003060/Psol001345/Psol003406/Psol009399/Psol005971/Psol001855/Psol002493/Psol005134/Psol001984/Psol004158/Psol003210/Psol007489/Psol007651/Psol010526/Psol008244/Psol006543/Psol002000/Psol009782/Psol004060/Psol006581/-/Psol009997/Psol007083/Psol…	139	68	Psol006138/Psol006140/Psol008406/Psol010371/Psol005982/novel.311/Psol008946/Psol002491/Psol003060/Psol009399/Psol005971/Psol001855/Psol002493/Psol001984/Psol003210/Psol007489/Psol008244/Psol002000/Psol006581/Psol009997/Psol007083/Psol007781/Psol002245/Psol005009/novel.885/Psol000267/Psol008869/Psol001423/Psol002338/Psol003141/Psol000633/novel.1191/novel.312/Psol009401/Psol006979/Psol000556/Psol00…	71	novel.2092/Psol005786/novel.1848/Psol002205/Psol004363/novel.2083/Psol001346/Psol001396/Psol005035/Psol001345/Psol003406/Psol005134/Psol004158/Psol007651/Psol010526/Psol006543/Psol009782/Psol004060/novel.3029/Psol003085/Psol003855/Psol000137/Psol008872/Psol010462/Psol003853/Psol001240/Psol004233/Psol005275/novel.1224/Psol008414/Psol001158/Psol009461/novel.788/Psol009385/novel.2574/Psol006465/Psol…
BP	GO:0009889	regulation of biosynthetic process	84/1530	226/3237	0.999407	1	novel.2092/Psol005786/novel.1848/Psol006138/Psol006140/Psol008406/novel.2083/Psol000207/Psol010371/Psol008946/Psol001396/Psol002491/Psol003406/Psol009399/Psol005971/Psol001855/Psol002493/Psol005134/Psol007517/Psol003210/Psol007489/Psol007651/Psol010526/Psol008244/Psol006543/Psol009782/Psol004060/novel.3029/novel.709/Psol003855/Psol005009/Psol000137/novel.885/Psol008872/Psol000267/Psol003853/Psol0…	-/Psol005786/-/Psol006138/Psol006140/Psol008406/-/Psol000207/Psol010371/Psol008946/Psol001396/Psol002491/Psol003406/Psol009399/Psol005971/Psol001855/Psol002493/Psol005134/Psol007517/Psol003210/Psol007489/Psol007651/Psol010526/Psol008244/Psol006543/Psol009782/Psol004060/-/-/Psol003855/Psol005009/Psol000137/-/Psol008872/Psol000267/Psol003853/Psol001240/Psol008869/Psol001423/Psol004233/Psol003141/Ps…	84	48	Psol006138/Psol006140/Psol008406/Psol010371/Psol008946/Psol002491/Psol009399/Psol005971/Psol001855/Psol002493/Psol003210/Psol007489/Psol008244/novel.709/Psol005009/novel.885/Psol000267/Psol008869/Psol001423/Psol003141/Psol000633/novel.1191/Psol009401/Psol006979/Psol000556/Psol002186/Psol008767/Psol010067/Psol000555/Psol000132/Psol008701/Psol002691/Psol010872/Psol010561/Psol003367/Psol003982/Psol0…	36	novel.2092/Psol005786/novel.1848/novel.2083/Psol000207/Psol001396/Psol003406/Psol005134/Psol007517/Psol007651/Psol010526/Psol006543/Psol009782/Psol004060/novel.3029/Psol003855/Psol000137/Psol008872/Psol003853/Psol001240/Psol004233/Psol005275/novel.1224/novel.2574/novel.1346/Psol002223/Psol001844/Psol006626/Psol007624/Psol000387/Psol004013/Psol001616/Psol009375/Psol005053/Psol007628/novel.710
BP	GO:0010556	regulation of macromolecule biosynthetic process	84/1530	226/3237	0.999407	1	novel.2092/Psol005786/novel.1848/Psol006138/Psol006140/Psol008406/novel.2083/Psol000207/Psol010371/Psol008946/Psol001396/Psol002491/Psol003406/Psol009399/Psol005971/Psol001855/Psol002493/Psol005134/Psol007517/Psol003210/Psol007489/Psol007651/Psol010526/Psol008244/Psol006543/Psol009782/Psol004060/novel.3029/novel.709/Psol003855/Psol005009/Psol000137/novel.885/Psol008872/Psol000267/Psol003853/Psol0…	-/Psol005786/-/Psol006138/Psol006140/Psol008406/-/Psol000207/Psol010371/Psol008946/Psol001396/Psol002491/Psol003406/Psol009399/Psol005971/Psol001855/Psol002493/Psol005134/Psol007517/Psol003210/Psol007489/Psol007651/Psol010526/Psol008244/Psol006543/Psol009782/Psol004060/-/-/Psol003855/Psol005009/Psol000137/-/Psol008872/Psol000267/Psol003853/Psol001240/Psol008869/Psol001423/Psol004233/Psol003141/Ps…	84	48	Psol006138/Psol006140/Psol008406/Psol010371/Psol008946/Psol002491/Psol009399/Psol005971/Psol001855/Psol002493/Psol003210/Psol007489/Psol008244/novel.709/Psol005009/novel.885/Psol000267/Psol008869/Psol001423/Psol003141/Psol000633/novel.1191/Psol009401/Psol006979/Psol000556/Psol002186/Psol008767/Psol010067/Psol000555/Psol000132/Psol008701/Psol002691/Psol010872/Psol010561/Psol003367/Psol003982/Psol0…	36	novel.2092/Psol005786/novel.1848/novel.2083/Psol000207/Psol001396/Psol003406/Psol005134/Psol007517/Psol007651/Psol010526/Psol006543/Psol009782/Psol004060/novel.3029/Psol003855/Psol000137/Psol008872/Psol003853/Psol001240/Psol004233/Psol005275/novel.1224/novel.2574/novel.1346/Psol002223/Psol001844/Psol006626/Psol007624/Psol000387/Psol004013/Psol001616/Psol009375/Psol005053/Psol007628/novel.710
BP	GO:0031326	regulation of cellular biosynthetic process	84/1530	226/3237	0.999407	1	novel.2092/Psol005786/novel.1848/Psol006138/Psol006140/Psol008406/novel.2083/Psol000207/Psol010371/Psol008946/Psol001396/Psol002491/Psol003406/Psol009399/Psol005971/Psol001855/Psol002493/Psol005134/Psol007517/Psol003210/Psol007489/Psol007651/Psol010526/Psol008244/Psol006543/Psol009782/Psol004060/novel.3029/novel.709/Psol003855/Psol005009/Psol000137/novel.885/Psol008872/Psol000267/Psol003853/Psol0…	-/Psol005786/-/Psol006138/Psol006140/Psol008406/-/Psol000207/Psol010371/Psol008946/Psol001396/Psol002491/Psol003406/Psol009399/Psol005971/Psol001855/Psol002493/Psol005134/Psol007517/Psol003210/Psol007489/Psol007651/Psol010526/Psol008244/Psol006543/Psol009782/Psol004060/-/-/Psol003855/Psol005009/Psol000137/-/Psol008872/Psol000267/Psol003853/Psol001240/Psol008869/Psol001423/Psol004233/Psol003141/Ps…	84	48	Psol006138/Psol006140/Psol008406/Psol010371/Psol008946/Psol002491/Psol009399/Psol005971/Psol001855/Psol002493/Psol003210/Psol007489/Psol008244/novel.709/Psol005009/novel.885/Psol000267/Psol008869/Psol001423/Psol003141/Psol000633/novel.1191/Psol009401/Psol006979/Psol000556/Psol002186/Psol008767/Psol010067/Psol000555/Psol000132/Psol008701/Psol002691/Psol010872/Psol010561/Psol003367/Psol003982/Psol0…	36	novel.2092/Psol005786/novel.1848/novel.2083/Psol000207/Psol001396/Psol003406/Psol005134/Psol007517/Psol007651/Psol010526/Psol006543/Psol009782/Psol004060/novel.3029/Psol003855/Psol000137/Psol008872/Psol003853/Psol001240/Psol004233/Psol005275/novel.1224/novel.2574/novel.1346/Psol002223/Psol001844/Psol006626/Psol007624/Psol000387/Psol004013/Psol001616/Psol009375/Psol005053/Psol007628/novel.710
BP	GO:2000112	regulation of cellular macromolecule biosynthetic process	84/1530	226/3237	0.999407	1	novel.2092/Psol005786/novel.1848/Psol006138/Psol006140/Psol008406/novel.2083/Psol000207/Psol010371/Psol008946/Psol001396/Psol002491/Psol003406/Psol009399/Psol005971/Psol001855/Psol002493/Psol005134/Psol007517/Psol003210/Psol007489/Psol007651/Psol010526/Psol008244/Psol006543/Psol009782/Psol004060/novel.3029/novel.709/Psol003855/Psol005009/Psol000137/novel.885/Psol008872/Psol000267/Psol003853/Psol0…	-/Psol005786/-/Psol006138/Psol006140/Psol008406/-/Psol000207/Psol010371/Psol008946/Psol001396/Psol002491/Psol003406/Psol009399/Psol005971/Psol001855/Psol002493/Psol005134/Psol007517/Psol003210/Psol007489/Psol007651/Psol010526/Psol008244/Psol006543/Psol009782/Psol004060/-/-/Psol003855/Psol005009/Psol000137/-/Psol008872/Psol000267/Psol003853/Psol001240/Psol008869/Psol001423/Psol004233/Psol003141/Ps…	84	48	Psol006138/Psol006140/Psol008406/Psol010371/Psol008946/Psol002491/Psol009399/Psol005971/Psol001855/Psol002493/Psol003210/Psol007489/Psol008244/novel.709/Psol005009/novel.885/Psol000267/Psol008869/Psol001423/Psol003141/Psol000633/novel.1191/Psol009401/Psol006979/Psol000556/Psol002186/Psol008767/Psol010067/Psol000555/Psol000132/Psol008701/Psol002691/Psol010872/Psol010561/Psol003367/Psol003982/Psol0…	36	novel.2092/Psol005786/novel.1848/novel.2083/Psol000207/Psol001396/Psol003406/Psol005134/Psol007517/Psol007651/Psol010526/Psol006543/Psol009782/Psol004060/novel.3029/Psol003855/Psol000137/Psol008872/Psol003853/Psol001240/Psol004233/Psol005275/novel.1224/novel.2574/novel.1346/Psol002223/Psol001844/Psol006626/Psol007624/Psol000387/Psol004013/Psol001616/Psol009375/Psol005053/Psol007628/novel.710
BP	GO:0071702	organic substance transport	32/1530	100/3237	0.999422	1	Psol005000/novel.935/Psol002686/novel.1442/Psol005462/Psol010225/Psol008874/Psol007809/Psol007845/Psol008712/Psol004053/Psol006097/Psol002384/Psol005548/Psol011714/Psol007844/Psol010244/Psol007177/Psol000921/Psol006975/Psol003562/Psol011088/Psol000089/Psol007478/novel.2312/Psol002346/Psol004964/Psol009779/Psol009975/Psol006412/Psol011510/Psol001267	Psol005000/-/Psol002686/-/Psol005462/Psol010225/Psol008874/Psol007809/Psol007845/Psol008712/Psol004053/Psol006097/Psol002384/Psol005548/Psol011714/Psol007844/Psol010244/Psol007177/Psol000921/Psol006975/Psol003562/Psol011088/Psol000089/Psol007478/-/Psol002346/Psol004964/Psol009779/Psol009975/Psol006412/Psol011510/Psol001267	32	8	Psol005000/novel.935/Psol002686/Psol005462/Psol007809/Psol006097/Psol010244/Psol001267	24	novel.1442/Psol010225/Psol008874/Psol007845/Psol008712/Psol004053/Psol002384/Psol005548/Psol011714/Psol007844/Psol007177/Psol000921/Psol006975/Psol003562/Psol011088/Psol000089/Psol007478/novel.2312/Psol002346/Psol004964/Psol009779/Psol009975/Psol006412/Psol011510
BP	GO:0030163	protein catabolic process	8/1530	36/3237	0.999521	1	Psol009053/Psol008473/Psol005756/Psol004015/Psol009625/Psol002279/Psol002927/Psol004055	Psol009053/Psol008473/Psol005756/Psol004015/Psol009625/Psol002279/Psol002927/Psol004055	8	1	Psol002279	7	Psol009053/Psol008473/Psol005756/Psol004015/Psol009625/Psol002927/Psol004055
BP	GO:0006313	transposition, DNA-mediated	1/1530	12/3237	0.999546	1	Psol003536	Psol003536	1	1	Psol003536	0
BP	GO:0032196	transposition	1/1530	12/3237	0.999546	1	Psol003536	Psol003536	1	1	Psol003536	0
BP	GO:0033036	macromolecule localization	32/1530	101/3237	0.99957	1	Psol005000/novel.935/novel.1442/Psol010225/Psol010359/Psol008874/Psol007809/Psol007845/Psol008712/Psol004053/Psol003804/Psol002384/Psol005548/Psol011714/Psol007844/Psol002279/Psol010244/Psol007177/Psol006975/Psol011088/Psol000089/Psol007478/novel.2312/Psol002346/Psol002230/Psol004964/Psol009779/Psol009975/Psol006412/Psol011510/Psol001267/Psol010043	Psol005000/-/-/Psol010225/Psol010359/Psol008874/Psol007809/Psol007845/Psol008712/Psol004053/Psol003804/Psol002384/Psol005548/Psol011714/Psol007844/Psol002279/Psol010244/Psol007177/Psol006975/Psol011088/Psol000089/Psol007478/-/Psol002346/Psol002230/Psol004964/Psol009779/Psol009975/Psol006412/Psol011510/Psol001267/Psol010043	32	7	Psol005000/novel.935/Psol007809/Psol002279/Psol010244/Psol002230/Psol001267	25	novel.1442/Psol010225/Psol010359/Psol008874/Psol007845/Psol008712/Psol004053/Psol003804/Psol002384/Psol005548/Psol011714/Psol007844/Psol007177/Psol006975/Psol011088/Psol000089/Psol007478/novel.2312/Psol002346/Psol004964/Psol009779/Psol009975/Psol006412/Psol011510/Psol010043
BP	GO:0034654	nucleobase-containing compound biosynthetic process	130/1530	335/3237	0.999594	1	novel.2092/Psol005786/novel.1848/Psol006138/Psol002205/Psol006140/Psol004363/Psol008406/novel.2083/Psol010371/Psol005982/novel.311/Psol008946/Psol001396/Psol005035/Psol002491/Psol003060/Psol003406/Psol009399/Psol005971/Psol001855/Psol002493/Psol005134/Psol001984/Psol004158/Psol003210/Psol007489/Psol007651/Psol010526/Psol008244/Psol006543/Psol002000/Psol009782/Psol004060/Psol006581/novel.3029/Psol…	-/Psol005786/-/Psol006138/Psol002205/Psol006140/Psol004363/Psol008406/-/Psol010371/Psol005982/-/Psol008946/Psol001396/Psol005035/Psol002491/Psol003060/Psol003406/Psol009399/Psol005971/Psol001855/Psol002493/Psol005134/Psol001984/Psol004158/Psol003210/Psol007489/Psol007651/Psol010526/Psol008244/Psol006543/Psol002000/Psol009782/Psol004060/Psol006581/-/Psol009997/Psol007083/Psol003855/Psol007781/Psol…	130	68	Psol006138/Psol006140/Psol008406/Psol010371/Psol005982/novel.311/Psol008946/Psol002491/Psol003060/Psol009399/Psol005971/Psol001855/Psol002493/Psol001984/Psol003210/Psol007489/Psol008244/Psol002000/Psol006581/Psol009997/Psol007083/Psol007781/Psol002245/Psol005009/novel.885/Psol000267/Psol008869/Psol001423/Psol002338/Psol003141/Psol000633/novel.1191/novel.312/Psol009401/Psol006979/Psol000556/Psol00…	62	novel.2092/Psol005786/novel.1848/Psol002205/Psol004363/novel.2083/Psol001396/Psol005035/Psol003406/Psol005134/Psol004158/Psol007651/Psol010526/Psol006543/Psol009782/Psol004060/novel.3029/Psol003855/Psol000137/Psol008872/Psol010462/Psol003853/Psol001240/Psol004233/Psol005275/novel.1224/Psol008414/Psol001158/Psol009461/novel.788/Psol009385/novel.2574/Psol009252/Psol000648/Psol007343/Psol002294/Psol…
BP	GO:0006355	regulation of transcription, DNA-templated	80/1530	219/3237	0.99965	1	novel.2092/Psol005786/novel.1848/Psol006138/Psol006140/Psol008406/novel.2083/Psol010371/Psol008946/Psol001396/Psol002491/Psol003406/Psol009399/Psol005971/Psol001855/Psol002493/Psol005134/Psol003210/Psol007489/Psol007651/Psol010526/Psol008244/Psol006543/Psol009782/Psol004060/novel.3029/Psol003855/Psol005009/Psol000137/novel.885/Psol008872/Psol000267/Psol003853/Psol001240/Psol008869/Psol001423/Psol…	-/Psol005786/-/Psol006138/Psol006140/Psol008406/-/Psol010371/Psol008946/Psol001396/Psol002491/Psol003406/Psol009399/Psol005971/Psol001855/Psol002493/Psol005134/Psol003210/Psol007489/Psol007651/Psol010526/Psol008244/Psol006543/Psol009782/Psol004060/-/Psol003855/Psol005009/Psol000137/-/Psol008872/Psol000267/Psol003853/Psol001240/Psol008869/Psol001423/Psol004233/Psol003141/Psol005275/-/Psol000633/-/…	80	47	Psol006138/Psol006140/Psol008406/Psol010371/Psol008946/Psol002491/Psol009399/Psol005971/Psol001855/Psol002493/Psol003210/Psol007489/Psol008244/Psol005009/novel.885/Psol000267/Psol008869/Psol001423/Psol003141/Psol000633/novel.1191/Psol009401/Psol006979/Psol000556/Psol002186/Psol008767/Psol010067/Psol000555/Psol000132/Psol008701/Psol002691/Psol010872/Psol010561/Psol003367/Psol003982/Psol004226/Psol…	33	novel.2092/Psol005786/novel.1848/novel.2083/Psol001396/Psol003406/Psol005134/Psol007651/Psol010526/Psol006543/Psol009782/Psol004060/novel.3029/Psol003855/Psol000137/Psol008872/Psol003853/Psol001240/Psol004233/Psol005275/novel.1224/novel.2574/Psol002223/Psol001844/Psol006626/Psol007624/Psol000387/Psol004013/Psol001616/Psol009375/Psol005053/Psol007628/novel.710
BP	GO:0051252	regulation of RNA metabolic process	80/1530	219/3237	0.99965	1	novel.2092/Psol005786/novel.1848/Psol006138/Psol006140/Psol008406/novel.2083/Psol010371/Psol008946/Psol001396/Psol002491/Psol003406/Psol009399/Psol005971/Psol001855/Psol002493/Psol005134/Psol003210/Psol007489/Psol007651/Psol010526/Psol008244/Psol006543/Psol009782/Psol004060/novel.3029/Psol003855/Psol005009/Psol000137/novel.885/Psol008872/Psol000267/Psol003853/Psol001240/Psol008869/Psol001423/Psol…	-/Psol005786/-/Psol006138/Psol006140/Psol008406/-/Psol010371/Psol008946/Psol001396/Psol002491/Psol003406/Psol009399/Psol005971/Psol001855/Psol002493/Psol005134/Psol003210/Psol007489/Psol007651/Psol010526/Psol008244/Psol006543/Psol009782/Psol004060/-/Psol003855/Psol005009/Psol000137/-/Psol008872/Psol000267/Psol003853/Psol001240/Psol008869/Psol001423/Psol004233/Psol003141/Psol005275/-/Psol000633/-/…	80	47	Psol006138/Psol006140/Psol008406/Psol010371/Psol008946/Psol002491/Psol009399/Psol005971/Psol001855/Psol002493/Psol003210/Psol007489/Psol008244/Psol005009/novel.885/Psol000267/Psol008869/Psol001423/Psol003141/Psol000633/novel.1191/Psol009401/Psol006979/Psol000556/Psol002186/Psol008767/Psol010067/Psol000555/Psol000132/Psol008701/Psol002691/Psol010872/Psol010561/Psol003367/Psol003982/Psol004226/Psol…	33	novel.2092/Psol005786/novel.1848/novel.2083/Psol001396/Psol003406/Psol005134/Psol007651/Psol010526/Psol006543/Psol009782/Psol004060/novel.3029/Psol003855/Psol000137/Psol008872/Psol003853/Psol001240/Psol004233/Psol005275/novel.1224/novel.2574/Psol002223/Psol001844/Psol006626/Psol007624/Psol000387/Psol004013/Psol001616/Psol009375/Psol005053/Psol007628/novel.710
BP	GO:1903506	regulation of nucleic acid-templated transcription	80/1530	219/3237	0.99965	1	novel.2092/Psol005786/novel.1848/Psol006138/Psol006140/Psol008406/novel.2083/Psol010371/Psol008946/Psol001396/Psol002491/Psol003406/Psol009399/Psol005971/Psol001855/Psol002493/Psol005134/Psol003210/Psol007489/Psol007651/Psol010526/Psol008244/Psol006543/Psol009782/Psol004060/novel.3029/Psol003855/Psol005009/Psol000137/novel.885/Psol008872/Psol000267/Psol003853/Psol001240/Psol008869/Psol001423/Psol…	-/Psol005786/-/Psol006138/Psol006140/Psol008406/-/Psol010371/Psol008946/Psol001396/Psol002491/Psol003406/Psol009399/Psol005971/Psol001855/Psol002493/Psol005134/Psol003210/Psol007489/Psol007651/Psol010526/Psol008244/Psol006543/Psol009782/Psol004060/-/Psol003855/Psol005009/Psol000137/-/Psol008872/Psol000267/Psol003853/Psol001240/Psol008869/Psol001423/Psol004233/Psol003141/Psol005275/-/Psol000633/-/…	80	47	Psol006138/Psol006140/Psol008406/Psol010371/Psol008946/Psol002491/Psol009399/Psol005971/Psol001855/Psol002493/Psol003210/Psol007489/Psol008244/Psol005009/novel.885/Psol000267/Psol008869/Psol001423/Psol003141/Psol000633/novel.1191/Psol009401/Psol006979/Psol000556/Psol002186/Psol008767/Psol010067/Psol000555/Psol000132/Psol008701/Psol002691/Psol010872/Psol010561/Psol003367/Psol003982/Psol004226/Psol…	33	novel.2092/Psol005786/novel.1848/novel.2083/Psol001396/Psol003406/Psol005134/Psol007651/Psol010526/Psol006543/Psol009782/Psol004060/novel.3029/Psol003855/Psol000137/Psol008872/Psol003853/Psol001240/Psol004233/Psol005275/novel.1224/novel.2574/Psol002223/Psol001844/Psol006626/Psol007624/Psol000387/Psol004013/Psol001616/Psol009375/Psol005053/Psol007628/novel.710
BP	GO:2001141	regulation of RNA biosynthetic process	80/1530	219/3237	0.99965	1	novel.2092/Psol005786/novel.1848/Psol006138/Psol006140/Psol008406/novel.2083/Psol010371/Psol008946/Psol001396/Psol002491/Psol003406/Psol009399/Psol005971/Psol001855/Psol002493/Psol005134/Psol003210/Psol007489/Psol007651/Psol010526/Psol008244/Psol006543/Psol009782/Psol004060/novel.3029/Psol003855/Psol005009/Psol000137/novel.885/Psol008872/Psol000267/Psol003853/Psol001240/Psol008869/Psol001423/Psol…	-/Psol005786/-/Psol006138/Psol006140/Psol008406/-/Psol010371/Psol008946/Psol001396/Psol002491/Psol003406/Psol009399/Psol005971/Psol001855/Psol002493/Psol005134/Psol003210/Psol007489/Psol007651/Psol010526/Psol008244/Psol006543/Psol009782/Psol004060/-/Psol003855/Psol005009/Psol000137/-/Psol008872/Psol000267/Psol003853/Psol001240/Psol008869/Psol001423/Psol004233/Psol003141/Psol005275/-/Psol000633/-/…	80	47	Psol006138/Psol006140/Psol008406/Psol010371/Psol008946/Psol002491/Psol009399/Psol005971/Psol001855/Psol002493/Psol003210/Psol007489/Psol008244/Psol005009/novel.885/Psol000267/Psol008869/Psol001423/Psol003141/Psol000633/novel.1191/Psol009401/Psol006979/Psol000556/Psol002186/Psol008767/Psol010067/Psol000555/Psol000132/Psol008701/Psol002691/Psol010872/Psol010561/Psol003367/Psol003982/Psol004226/Psol…	33	novel.2092/Psol005786/novel.1848/novel.2083/Psol001396/Psol003406/Psol005134/Psol007651/Psol010526/Psol006543/Psol009782/Psol004060/novel.3029/Psol003855/Psol000137/Psol008872/Psol003853/Psol001240/Psol004233/Psol005275/novel.1224/novel.2574/Psol002223/Psol001844/Psol006626/Psol007624/Psol000387/Psol004013/Psol001616/Psol009375/Psol005053/Psol007628/novel.710
BP	GO:0019219	regulation of nucleobase-containing compound metabolic process	81/1530	222/3237	0.999695	1	novel.2092/Psol005786/novel.1848/Psol006138/Psol006140/Psol008406/novel.2083/Psol010371/Psol008946/Psol001396/Psol002491/Psol003406/Psol009399/Psol005971/Psol001855/Psol002493/Psol005134/Psol007517/Psol003210/Psol007489/Psol007651/Psol010526/Psol008244/Psol006543/Psol009782/Psol004060/novel.3029/Psol003855/Psol005009/Psol000137/novel.885/Psol008872/Psol000267/Psol003853/Psol001240/Psol008869/Psol…	-/Psol005786/-/Psol006138/Psol006140/Psol008406/-/Psol010371/Psol008946/Psol001396/Psol002491/Psol003406/Psol009399/Psol005971/Psol001855/Psol002493/Psol005134/Psol007517/Psol003210/Psol007489/Psol007651/Psol010526/Psol008244/Psol006543/Psol009782/Psol004060/-/Psol003855/Psol005009/Psol000137/-/Psol008872/Psol000267/Psol003853/Psol001240/Psol008869/Psol001423/Psol004233/Psol003141/Psol005275/-/Ps…	81	47	Psol006138/Psol006140/Psol008406/Psol010371/Psol008946/Psol002491/Psol009399/Psol005971/Psol001855/Psol002493/Psol003210/Psol007489/Psol008244/Psol005009/novel.885/Psol000267/Psol008869/Psol001423/Psol003141/Psol000633/novel.1191/Psol009401/Psol006979/Psol000556/Psol002186/Psol008767/Psol010067/Psol000555/Psol000132/Psol008701/Psol002691/Psol010872/Psol010561/Psol003367/Psol003982/Psol004226/Psol…	34	novel.2092/Psol005786/novel.1848/novel.2083/Psol001396/Psol003406/Psol005134/Psol007517/Psol007651/Psol010526/Psol006543/Psol009782/Psol004060/novel.3029/Psol003855/Psol000137/Psol008872/Psol003853/Psol001240/Psol004233/Psol005275/novel.1224/novel.2574/Psol002223/Psol001844/Psol006626/Psol007624/Psol000387/Psol004013/Psol001616/Psol009375/Psol005053/Psol007628/novel.710
BP	GO:1901565	organonitrogen compound catabolic process	11/1530	46/3237	0.999711	1	Psol005303/Psol007356/novel.1447/Psol009053/Psol008473/Psol005756/Psol004015/Psol009625/Psol002279/Psol002927/Psol004055	Psol005303/Psol007356/-/Psol009053/Psol008473/Psol005756/Psol004015/Psol009625/Psol002279/Psol002927/Psol004055	11	2	Psol007356/Psol002279	9	Psol005303/novel.1447/Psol009053/Psol008473/Psol005756/Psol004015/Psol009625/Psol002927/Psol004055
BP	GO:0031323	regulation of cellular metabolic process	86/1530	235/3237	0.999762	1	novel.2092/Psol005786/novel.1848/Psol006138/Psol006140/Psol008406/novel.2083/Psol000207/Psol010371/Psol008946/Psol001396/Psol002491/Psol003406/Psol009399/Psol005971/Psol001855/Psol002493/Psol005134/Psol007517/Psol003210/Psol007489/Psol005973/Psol007651/Psol010526/Psol008244/Psol006543/Psol009782/Psol004060/novel.3029/novel.709/Psol003855/Psol005009/Psol000137/novel.885/Psol008872/Psol000267/Psol0…	-/Psol005786/-/Psol006138/Psol006140/Psol008406/-/Psol000207/Psol010371/Psol008946/Psol001396/Psol002491/Psol003406/Psol009399/Psol005971/Psol001855/Psol002493/Psol005134/Psol007517/Psol003210/Psol007489/Psol005973/Psol007651/Psol010526/Psol008244/Psol006543/Psol009782/Psol004060/-/-/Psol003855/Psol005009/Psol000137/-/Psol008872/Psol000267/Psol003853/Psol001240/Psol008869/Psol001423/Psol004233/Ps…	86	49	Psol006138/Psol006140/Psol008406/Psol010371/Psol008946/Psol002491/Psol009399/Psol005971/Psol001855/Psol002493/Psol003210/Psol007489/Psol005973/Psol008244/novel.709/Psol005009/novel.885/Psol000267/Psol008869/Psol001423/Psol003141/Psol000633/novel.1191/Psol009401/Psol006979/Psol000556/Psol002186/Psol008767/Psol010067/Psol000555/Psol000132/Psol008701/Psol002691/Psol010872/Psol010561/Psol003367/Psol0…	37	novel.2092/Psol005786/novel.1848/novel.2083/Psol000207/Psol001396/Psol003406/Psol005134/Psol007517/Psol007651/Psol010526/Psol006543/Psol009782/Psol004060/novel.3029/Psol003855/Psol000137/Psol008872/Psol003853/Psol001240/Psol004233/Psol005275/novel.1224/novel.2574/novel.1346/Psol008493/Psol002223/Psol001844/Psol006626/Psol007624/Psol000387/Psol004013/Psol001616/Psol009375/Psol005053/Psol007628/nov…
BP	GO:0032774	RNA biosynthetic process	104/1530	278/3237	0.99979	1	novel.2092/Psol005786/novel.1848/Psol006138/Psol006140/Psol008406/novel.2083/Psol010371/novel.311/Psol008946/Psol001396/Psol002491/Psol003406/Psol009399/Psol005971/Psol001855/Psol002493/Psol005134/Psol004158/Psol003210/Psol007489/Psol007651/Psol010526/Psol008244/Psol006543/Psol009782/Psol004060/novel.3029/Psol003855/Psol005009/Psol000137/novel.885/Psol008872/Psol000267/Psol003853/Psol001240/Psol0…	-/Psol005786/-/Psol006138/Psol006140/Psol008406/-/Psol010371/-/Psol008946/Psol001396/Psol002491/Psol003406/Psol009399/Psol005971/Psol001855/Psol002493/Psol005134/Psol004158/Psol003210/Psol007489/Psol007651/Psol010526/Psol008244/Psol006543/Psol009782/Psol004060/-/Psol003855/Psol005009/Psol000137/-/Psol008872/Psol000267/Psol003853/Psol001240/Psol008869/Psol001423/Psol004233/Psol002338/Psol003141/Ps…	104	51	Psol006138/Psol006140/Psol008406/Psol010371/novel.311/Psol008946/Psol002491/Psol009399/Psol005971/Psol001855/Psol002493/Psol003210/Psol007489/Psol008244/Psol005009/novel.885/Psol000267/Psol008869/Psol001423/Psol002338/Psol003141/Psol000633/novel.1191/novel.312/Psol009401/Psol006979/Psol000556/Psol002186/Psol008767/Psol010067/Psol000555/Psol000132/Psol008701/Psol002691/Psol010872/novel.3016/Psol01…	53	novel.2092/Psol005786/novel.1848/novel.2083/Psol001396/Psol003406/Psol005134/Psol004158/Psol007651/Psol010526/Psol006543/Psol009782/Psol004060/novel.3029/Psol003855/Psol000137/Psol008872/Psol003853/Psol001240/Psol004233/Psol005275/novel.1224/Psol008414/Psol001158/Psol009461/novel.788/Psol009385/novel.2574/Psol000648/Psol007343/Psol002294/Psol002223/Psol006470/Psol003244/Psol001844/Psol006626/Psol…
BP	GO:0010468	regulation of gene expression	83/1530	229/3237	0.999815	1	novel.2092/Psol005786/novel.1848/Psol006138/Psol006140/Psol008406/novel.2083/Psol000207/Psol010371/Psol008946/Psol001396/Psol002491/Psol003406/Psol009399/Psol005971/Psol001855/Psol002493/Psol005134/Psol003210/Psol007489/Psol007651/Psol010526/Psol008244/Psol006543/Psol009782/Psol004060/novel.3029/novel.709/Psol003855/Psol005009/Psol000137/novel.885/Psol008872/Psol000267/Psol003853/Psol001240/Psol0…	-/Psol005786/-/Psol006138/Psol006140/Psol008406/-/Psol000207/Psol010371/Psol008946/Psol001396/Psol002491/Psol003406/Psol009399/Psol005971/Psol001855/Psol002493/Psol005134/Psol003210/Psol007489/Psol007651/Psol010526/Psol008244/Psol006543/Psol009782/Psol004060/-/-/Psol003855/Psol005009/Psol000137/-/Psol008872/Psol000267/Psol003853/Psol001240/Psol008869/Psol001423/Psol004233/Psol003141/Psol005275/-/…	83	48	Psol006138/Psol006140/Psol008406/Psol010371/Psol008946/Psol002491/Psol009399/Psol005971/Psol001855/Psol002493/Psol003210/Psol007489/Psol008244/novel.709/Psol005009/novel.885/Psol000267/Psol008869/Psol001423/Psol003141/Psol000633/novel.1191/Psol009401/Psol006979/Psol000556/Psol002186/Psol008767/Psol010067/Psol000555/Psol000132/Psol008701/Psol002691/Psol010872/Psol010561/Psol003367/Psol003982/Psol0…	35	novel.2092/Psol005786/novel.1848/novel.2083/Psol000207/Psol001396/Psol003406/Psol005134/Psol007651/Psol010526/Psol006543/Psol009782/Psol004060/novel.3029/Psol003855/Psol000137/Psol008872/Psol003853/Psol001240/Psol004233/Psol005275/novel.1224/novel.2574/novel.1346/Psol002223/Psol001844/Psol006626/Psol007624/Psol000387/Psol004013/Psol001616/Psol009375/Psol005053/Psol007628/novel.710
BP	GO:0051171	regulation of nitrogen compound metabolic process	85/1530	234/3237	0.999824	1	novel.2092/Psol005786/novel.1848/Psol006138/Psol006140/Psol008406/novel.2083/Psol000207/Psol010371/Psol008946/Psol001396/Psol002491/Psol003406/Psol009399/Psol005971/Psol001855/Psol002493/Psol005134/Psol007517/Psol003210/Psol007489/Psol007651/Psol010526/Psol008244/Psol006543/Psol009782/Psol004060/novel.3029/novel.709/Psol003855/Psol005009/Psol000137/novel.885/Psol008872/Psol000267/Psol003853/Psol0…	-/Psol005786/-/Psol006138/Psol006140/Psol008406/-/Psol000207/Psol010371/Psol008946/Psol001396/Psol002491/Psol003406/Psol009399/Psol005971/Psol001855/Psol002493/Psol005134/Psol007517/Psol003210/Psol007489/Psol007651/Psol010526/Psol008244/Psol006543/Psol009782/Psol004060/-/-/Psol003855/Psol005009/Psol000137/-/Psol008872/Psol000267/Psol003853/Psol001240/Psol008869/Psol001423/Psol004233/Psol003141/Ps…	85	48	Psol006138/Psol006140/Psol008406/Psol010371/Psol008946/Psol002491/Psol009399/Psol005971/Psol001855/Psol002493/Psol003210/Psol007489/Psol008244/novel.709/Psol005009/novel.885/Psol000267/Psol008869/Psol001423/Psol003141/Psol000633/novel.1191/Psol009401/Psol006979/Psol000556/Psol002186/Psol008767/Psol010067/Psol000555/Psol000132/Psol008701/Psol002691/Psol010872/Psol010561/Psol003367/Psol003982/Psol0…	37	novel.2092/Psol005786/novel.1848/novel.2083/Psol000207/Psol001396/Psol003406/Psol005134/Psol007517/Psol007651/Psol010526/Psol006543/Psol009782/Psol004060/novel.3029/Psol003855/Psol000137/Psol008872/Psol003853/Psol001240/Psol004233/Psol005275/novel.1224/novel.2574/novel.1346/Psol008493/Psol002223/Psol001844/Psol006626/Psol007624/Psol000387/Psol004013/Psol001616/Psol009375/Psol005053/Psol007628/nov…
BP	GO:0080090	regulation of primary metabolic process	85/1530	234/3237	0.999824	1	novel.2092/Psol005786/novel.1848/Psol006138/Psol006140/Psol008406/novel.2083/Psol000207/Psol010371/Psol008946/Psol001396/Psol002491/Psol003406/Psol009399/Psol005971/Psol001855/Psol002493/Psol005134/Psol007517/Psol003210/Psol007489/Psol007651/Psol010526/Psol008244/Psol006543/Psol009782/Psol004060/novel.3029/novel.709/Psol003855/Psol005009/Psol000137/novel.885/Psol008872/Psol000267/Psol003853/Psol0…	-/Psol005786/-/Psol006138/Psol006140/Psol008406/-/Psol000207/Psol010371/Psol008946/Psol001396/Psol002491/Psol003406/Psol009399/Psol005971/Psol001855/Psol002493/Psol005134/Psol007517/Psol003210/Psol007489/Psol007651/Psol010526/Psol008244/Psol006543/Psol009782/Psol004060/-/-/Psol003855/Psol005009/Psol000137/-/Psol008872/Psol000267/Psol003853/Psol001240/Psol008869/Psol001423/Psol004233/Psol003141/Ps…	85	48	Psol006138/Psol006140/Psol008406/Psol010371/Psol008946/Psol002491/Psol009399/Psol005971/Psol001855/Psol002493/Psol003210/Psol007489/Psol008244/novel.709/Psol005009/novel.885/Psol000267/Psol008869/Psol001423/Psol003141/Psol000633/novel.1191/Psol009401/Psol006979/Psol000556/Psol002186/Psol008767/Psol010067/Psol000555/Psol000132/Psol008701/Psol002691/Psol010872/Psol010561/Psol003367/Psol003982/Psol0…	37	novel.2092/Psol005786/novel.1848/novel.2083/Psol000207/Psol001396/Psol003406/Psol005134/Psol007517/Psol007651/Psol010526/Psol006543/Psol009782/Psol004060/novel.3029/Psol003855/Psol000137/Psol008872/Psol003853/Psol001240/Psol004233/Psol005275/novel.1224/novel.2574/novel.1346/Psol008493/Psol002223/Psol001844/Psol006626/Psol007624/Psol000387/Psol004013/Psol001616/Psol009375/Psol005053/Psol007628/nov…
BP	GO:0034613	cellular protein localization	19/1530	70/3237	0.999845	1	Psol010359/Psol007809/Psol008712/Psol004053/Psol005548/Psol011714/Psol007844/Psol002279/Psol007177/Psol006975/Psol000089/Psol007478/novel.2312/Psol002346/Psol002230/Psol009779/Psol009975/Psol006412/Psol010043	Psol010359/Psol007809/Psol008712/Psol004053/Psol005548/Psol011714/Psol007844/Psol002279/Psol007177/Psol006975/Psol000089/Psol007478/-/Psol002346/Psol002230/Psol009779/Psol009975/Psol006412/Psol010043	19	3	Psol007809/Psol002279/Psol002230	16	Psol010359/Psol008712/Psol004053/Psol005548/Psol011714/Psol007844/Psol007177/Psol006975/Psol000089/Psol007478/novel.2312/Psol002346/Psol009779/Psol009975/Psol006412/Psol010043
BP	GO:0070727	cellular macromolecule localization	19/1530	70/3237	0.999845	1	Psol010359/Psol007809/Psol008712/Psol004053/Psol005548/Psol011714/Psol007844/Psol002279/Psol007177/Psol006975/Psol000089/Psol007478/novel.2312/Psol002346/Psol002230/Psol009779/Psol009975/Psol006412/Psol010043	Psol010359/Psol007809/Psol008712/Psol004053/Psol005548/Psol011714/Psol007844/Psol002279/Psol007177/Psol006975/Psol000089/Psol007478/-/Psol002346/Psol002230/Psol009779/Psol009975/Psol006412/Psol010043	19	3	Psol007809/Psol002279/Psol002230	16	Psol010359/Psol008712/Psol004053/Psol005548/Psol011714/Psol007844/Psol007177/Psol006975/Psol000089/Psol007478/novel.2312/Psol002346/Psol009779/Psol009975/Psol006412/Psol010043
BP	GO:0006351	transcription, DNA-templated	102/1530	275/3237	0.999852	1	novel.2092/Psol005786/novel.1848/Psol006138/Psol006140/Psol008406/novel.2083/Psol010371/novel.311/Psol008946/Psol001396/Psol002491/Psol003406/Psol009399/Psol005971/Psol001855/Psol002493/Psol005134/Psol004158/Psol003210/Psol007489/Psol007651/Psol010526/Psol008244/Psol006543/Psol009782/Psol004060/novel.3029/Psol003855/Psol005009/Psol000137/novel.885/Psol008872/Psol000267/Psol003853/Psol001240/Psol0…	-/Psol005786/-/Psol006138/Psol006140/Psol008406/-/Psol010371/-/Psol008946/Psol001396/Psol002491/Psol003406/Psol009399/Psol005971/Psol001855/Psol002493/Psol005134/Psol004158/Psol003210/Psol007489/Psol007651/Psol010526/Psol008244/Psol006543/Psol009782/Psol004060/-/Psol003855/Psol005009/Psol000137/-/Psol008872/Psol000267/Psol003853/Psol001240/Psol008869/Psol001423/Psol004233/Psol002338/Psol003141/Ps…	102	51	Psol006138/Psol006140/Psol008406/Psol010371/novel.311/Psol008946/Psol002491/Psol009399/Psol005971/Psol001855/Psol002493/Psol003210/Psol007489/Psol008244/Psol005009/novel.885/Psol000267/Psol008869/Psol001423/Psol002338/Psol003141/Psol000633/novel.1191/novel.312/Psol009401/Psol006979/Psol000556/Psol002186/Psol008767/Psol010067/Psol000555/Psol000132/Psol008701/Psol002691/Psol010872/novel.3016/Psol01…	51	novel.2092/Psol005786/novel.1848/novel.2083/Psol001396/Psol003406/Psol005134/Psol004158/Psol007651/Psol010526/Psol006543/Psol009782/Psol004060/novel.3029/Psol003855/Psol000137/Psol008872/Psol003853/Psol001240/Psol004233/Psol005275/novel.1224/Psol008414/Psol001158/Psol009461/novel.788/Psol009385/novel.2574/Psol000648/Psol007343/Psol002294/Psol002223/Psol006470/Psol001844/Psol006626/Psol007624/Psol…
BP	GO:0097659	nucleic acid-templated transcription	102/1530	275/3237	0.999852	1	novel.2092/Psol005786/novel.1848/Psol006138/Psol006140/Psol008406/novel.2083/Psol010371/novel.311/Psol008946/Psol001396/Psol002491/Psol003406/Psol009399/Psol005971/Psol001855/Psol002493/Psol005134/Psol004158/Psol003210/Psol007489/Psol007651/Psol010526/Psol008244/Psol006543/Psol009782/Psol004060/novel.3029/Psol003855/Psol005009/Psol000137/novel.885/Psol008872/Psol000267/Psol003853/Psol001240/Psol0…	-/Psol005786/-/Psol006138/Psol006140/Psol008406/-/Psol010371/-/Psol008946/Psol001396/Psol002491/Psol003406/Psol009399/Psol005971/Psol001855/Psol002493/Psol005134/Psol004158/Psol003210/Psol007489/Psol007651/Psol010526/Psol008244/Psol006543/Psol009782/Psol004060/-/Psol003855/Psol005009/Psol000137/-/Psol008872/Psol000267/Psol003853/Psol001240/Psol008869/Psol001423/Psol004233/Psol002338/Psol003141/Ps…	102	51	Psol006138/Psol006140/Psol008406/Psol010371/novel.311/Psol008946/Psol002491/Psol009399/Psol005971/Psol001855/Psol002493/Psol003210/Psol007489/Psol008244/Psol005009/novel.885/Psol000267/Psol008869/Psol001423/Psol002338/Psol003141/Psol000633/novel.1191/novel.312/Psol009401/Psol006979/Psol000556/Psol002186/Psol008767/Psol010067/Psol000555/Psol000132/Psol008701/Psol002691/Psol010872/novel.3016/Psol01…	51	novel.2092/Psol005786/novel.1848/novel.2083/Psol001396/Psol003406/Psol005134/Psol004158/Psol007651/Psol010526/Psol006543/Psol009782/Psol004060/novel.3029/Psol003855/Psol000137/Psol008872/Psol003853/Psol001240/Psol004233/Psol005275/novel.1224/Psol008414/Psol001158/Psol009461/novel.788/Psol009385/novel.2574/Psol000648/Psol007343/Psol002294/Psol002223/Psol006470/Psol001844/Psol006626/Psol007624/Psol…
BP	GO:0006886	intracellular protein transport	15/1530	60/3237	0.999898	1	Psol007809/Psol008712/Psol004053/Psol005548/Psol011714/Psol007844/Psol007177/Psol006975/Psol000089/Psol007478/novel.2312/Psol002346/Psol009779/Psol009975/Psol006412	Psol007809/Psol008712/Psol004053/Psol005548/Psol011714/Psol007844/Psol007177/Psol006975/Psol000089/Psol007478/-/Psol002346/Psol009779/Psol009975/Psol006412	15	1	Psol007809	14	Psol008712/Psol004053/Psol005548/Psol011714/Psol007844/Psol007177/Psol006975/Psol000089/Psol007478/novel.2312/Psol002346/Psol009779/Psol009975/Psol006412
BP	GO:0016070	RNA metabolic process	175/1530	446/3237	0.999902	1	novel.2092/Psol005786/Psol006509/Psol003117/novel.1848/Psol006138/Psol006140/Psol007695/Psol003128/Psol011026/Psol008406/novel.2083/Psol001988/Psol001948/Psol010371/novel.311/Psol008946/Psol007349/Psol001396/Psol005107/Psol004223/Psol005259/Psol002491/Psol011692/Psol002456/Psol003406/Psol002610/Psol009399/Psol008152/Psol005977/Psol005971/Psol004682/Psol008961/Psol001855/Psol002493/Psol005134/Psol…	-/Psol005786/Psol006509/Psol003117/-/Psol006138/Psol006140/Psol007695/Psol003128/Psol011026/Psol008406/-/Psol001988/Psol001948/Psol010371/-/Psol008946/Psol007349/Psol001396/Psol005107/Psol004223/Psol005259/Psol002491/Psol011692/Psol002456/Psol003406/Psol002610/Psol009399/Psol008152/Psol005977/Psol005971/Psol004682/Psol008961/Psol001855/Psol002493/Psol005134/Psol009468/Psol001769/Psol007620/Psol00…	175	57	Psol006138/Psol006140/Psol008406/Psol010371/novel.311/Psol008946/Psol002491/Psol009399/Psol005971/Psol001855/Psol002493/Psol007620/Psol003210/Psol007489/Psol008244/Psol003838/Psol005009/novel.885/Psol000267/Psol008869/Psol001423/Psol002338/Psol003141/Psol000633/novel.1191/novel.312/Psol009401/Psol006979/Psol000556/Psol002186/Psol008767/Psol010067/Psol000555/Psol000132/Psol008701/Psol003677/Psol00…	118	novel.2092/Psol005786/Psol006509/Psol003117/novel.1848/Psol007695/Psol003128/Psol011026/novel.2083/Psol001988/Psol001948/Psol007349/Psol001396/Psol005107/Psol004223/Psol005259/Psol011692/Psol002456/Psol003406/Psol002610/Psol008152/Psol005977/Psol004682/Psol008961/Psol005134/Psol009468/Psol001769/Psol004158/Psol005276/Psol007651/Psol007339/Psol010526/Psol004148/Psol004227/Psol006543/Psol009782/Pso…
BP	GO:1901575	organic substance catabolic process	19/1530	72/3237	0.999926	1	Psol005303/Psol002205/Psol007356/novel.1447/Psol005035/Psol009053/Psol010546/Psol008473/Psol005756/Psol009997/Psol002245/Psol010462/Psol004015/Psol009625/Psol002279/Psol005848/Psol002927/Psol006781/Psol004055	Psol005303/Psol002205/Psol007356/-/Psol005035/Psol009053/Psol010546/Psol008473/Psol005756/Psol009997/Psol002245/Psol010462/Psol004015/Psol009625/Psol002279/Psol005848/Psol002927/Psol006781/Psol004055	19	7	Psol007356/Psol010546/Psol009997/Psol002245/Psol002279/Psol005848/Psol006781	12	Psol005303/Psol002205/novel.1447/Psol005035/Psol009053/Psol008473/Psol005756/Psol010462/Psol004015/Psol009625/Psol002927/Psol004055
BP	GO:0008104	protein localization	21/1530	78/3237	0.999939	1	Psol005000/Psol010359/Psol007809/Psol008712/Psol004053/Psol002384/Psol005548/Psol011714/Psol007844/Psol002279/Psol007177/Psol006975/Psol000089/Psol007478/novel.2312/Psol002346/Psol002230/Psol009779/Psol009975/Psol006412/Psol010043	Psol005000/Psol010359/Psol007809/Psol008712/Psol004053/Psol002384/Psol005548/Psol011714/Psol007844/Psol002279/Psol007177/Psol006975/Psol000089/Psol007478/-/Psol002346/Psol002230/Psol009779/Psol009975/Psol006412/Psol010043	21	4	Psol005000/Psol007809/Psol002279/Psol002230	17	Psol010359/Psol008712/Psol004053/Psol002384/Psol005548/Psol011714/Psol007844/Psol007177/Psol006975/Psol000089/Psol007478/novel.2312/Psol002346/Psol009779/Psol009975/Psol006412/Psol010043
BP	GO:0019222	regulation of metabolic process	86/1530	242/3237	0.999951	1	novel.2092/Psol005786/novel.1848/Psol006138/Psol006140/Psol008406/novel.2083/Psol000207/Psol010371/Psol008946/Psol001396/Psol002491/Psol003406/Psol009399/Psol005971/Psol001855/Psol002493/Psol005134/Psol007517/Psol003210/Psol007489/Psol005973/Psol007651/Psol010526/Psol008244/Psol006543/Psol009782/Psol004060/novel.3029/novel.709/Psol003855/Psol005009/Psol000137/novel.885/Psol008872/Psol000267/Psol0…	-/Psol005786/-/Psol006138/Psol006140/Psol008406/-/Psol000207/Psol010371/Psol008946/Psol001396/Psol002491/Psol003406/Psol009399/Psol005971/Psol001855/Psol002493/Psol005134/Psol007517/Psol003210/Psol007489/Psol005973/Psol007651/Psol010526/Psol008244/Psol006543/Psol009782/Psol004060/-/-/Psol003855/Psol005009/Psol000137/-/Psol008872/Psol000267/Psol003853/Psol001240/Psol008869/Psol001423/Psol004233/Ps…	86	49	Psol006138/Psol006140/Psol008406/Psol010371/Psol008946/Psol002491/Psol009399/Psol005971/Psol001855/Psol002493/Psol003210/Psol007489/Psol005973/Psol008244/novel.709/Psol005009/novel.885/Psol000267/Psol008869/Psol001423/Psol003141/Psol000633/novel.1191/Psol009401/Psol006979/Psol000556/Psol002186/Psol008767/Psol010067/Psol000555/Psol000132/Psol008701/Psol002691/Psol010872/Psol010561/Psol003367/Psol0…	37	novel.2092/Psol005786/novel.1848/novel.2083/Psol000207/Psol001396/Psol003406/Psol005134/Psol007517/Psol007651/Psol010526/Psol006543/Psol009782/Psol004060/novel.3029/Psol003855/Psol000137/Psol008872/Psol003853/Psol001240/Psol004233/Psol005275/novel.1224/novel.2574/novel.1346/Psol008493/Psol002223/Psol001844/Psol006626/Psol007624/Psol000387/Psol004013/Psol001616/Psol009375/Psol005053/Psol007628/nov…
BP	GO:0060255	regulation of macromolecule metabolic process	85/1530	240/3237	0.999956	1	novel.2092/Psol005786/novel.1848/Psol006138/Psol006140/Psol008406/novel.2083/Psol000207/Psol010371/Psol008946/Psol001396/Psol002491/Psol003406/Psol009399/Psol005971/Psol001855/Psol002493/Psol005134/Psol007517/Psol003210/Psol007489/Psol007651/Psol010526/Psol008244/Psol006543/Psol009782/Psol004060/novel.3029/novel.709/Psol003855/Psol005009/Psol000137/novel.885/Psol008872/Psol000267/Psol003853/Psol0…	-/Psol005786/-/Psol006138/Psol006140/Psol008406/-/Psol000207/Psol010371/Psol008946/Psol001396/Psol002491/Psol003406/Psol009399/Psol005971/Psol001855/Psol002493/Psol005134/Psol007517/Psol003210/Psol007489/Psol007651/Psol010526/Psol008244/Psol006543/Psol009782/Psol004060/-/-/Psol003855/Psol005009/Psol000137/-/Psol008872/Psol000267/Psol003853/Psol001240/Psol008869/Psol001423/Psol004233/Psol003141/Ps…	85	48	Psol006138/Psol006140/Psol008406/Psol010371/Psol008946/Psol002491/Psol009399/Psol005971/Psol001855/Psol002493/Psol003210/Psol007489/Psol008244/novel.709/Psol005009/novel.885/Psol000267/Psol008869/Psol001423/Psol003141/Psol000633/novel.1191/Psol009401/Psol006979/Psol000556/Psol002186/Psol008767/Psol010067/Psol000555/Psol000132/Psol008701/Psol002691/Psol010872/Psol010561/Psol003367/Psol003982/Psol0…	37	novel.2092/Psol005786/novel.1848/novel.2083/Psol000207/Psol001396/Psol003406/Psol005134/Psol007517/Psol007651/Psol010526/Psol006543/Psol009782/Psol004060/novel.3029/Psol003855/Psol000137/Psol008872/Psol003853/Psol001240/Psol004233/Psol005275/novel.1224/novel.2574/novel.1346/Psol008493/Psol002223/Psol001844/Psol006626/Psol007624/Psol000387/Psol004013/Psol001616/Psol009375/Psol005053/Psol007628/nov…
BP	GO:0015031	protein transport	17/1530	68/3237	0.999959	1	Psol005000/Psol007809/Psol008712/Psol004053/Psol002384/Psol005548/Psol011714/Psol007844/Psol007177/Psol006975/Psol000089/Psol007478/novel.2312/Psol002346/Psol009779/Psol009975/Psol006412	Psol005000/Psol007809/Psol008712/Psol004053/Psol002384/Psol005548/Psol011714/Psol007844/Psol007177/Psol006975/Psol000089/Psol007478/-/Psol002346/Psol009779/Psol009975/Psol006412	17	2	Psol005000/Psol007809	15	Psol008712/Psol004053/Psol002384/Psol005548/Psol011714/Psol007844/Psol007177/Psol006975/Psol000089/Psol007478/novel.2312/Psol002346/Psol009779/Psol009975/Psol006412
BP	GO:0015833	peptide transport	17/1530	68/3237	0.999959	1	Psol005000/Psol007809/Psol008712/Psol004053/Psol002384/Psol005548/Psol011714/Psol007844/Psol007177/Psol006975/Psol000089/Psol007478/novel.2312/Psol002346/Psol009779/Psol009975/Psol006412	Psol005000/Psol007809/Psol008712/Psol004053/Psol002384/Psol005548/Psol011714/Psol007844/Psol007177/Psol006975/Psol000089/Psol007478/-/Psol002346/Psol009779/Psol009975/Psol006412	17	2	Psol005000/Psol007809	15	Psol008712/Psol004053/Psol002384/Psol005548/Psol011714/Psol007844/Psol007177/Psol006975/Psol000089/Psol007478/novel.2312/Psol002346/Psol009779/Psol009975/Psol006412
BP	GO:0042886	amide transport	17/1530	68/3237	0.999959	1	Psol005000/Psol007809/Psol008712/Psol004053/Psol002384/Psol005548/Psol011714/Psol007844/Psol007177/Psol006975/Psol000089/Psol007478/novel.2312/Psol002346/Psol009779/Psol009975/Psol006412	Psol005000/Psol007809/Psol008712/Psol004053/Psol002384/Psol005548/Psol011714/Psol007844/Psol007177/Psol006975/Psol000089/Psol007478/-/Psol002346/Psol009779/Psol009975/Psol006412	17	2	Psol005000/Psol007809	15	Psol008712/Psol004053/Psol002384/Psol005548/Psol011714/Psol007844/Psol007177/Psol006975/Psol000089/Psol007478/novel.2312/Psol002346/Psol009779/Psol009975/Psol006412
BP	GO:0051641	cellular localization	25/1530	90/3237	0.99996	1	Psol000259/Psol010359/Psol003078/Psol007809/Psol008712/Psol004053/Psol005548/Psol011714/Psol007844/Psol002279/Psol007177/Psol006975/Psol000089/Psol007478/novel.2312/Psol002346/Psol003985/Psol002230/novel.35/Psol009779/Psol009975/Psol001445/Psol006412/Psol001664/Psol010043	Psol000259/Psol010359/Psol003078/Psol007809/Psol008712/Psol004053/Psol005548/Psol011714/Psol007844/Psol002279/Psol007177/Psol006975/Psol000089/Psol007478/-/Psol002346/Psol003985/Psol002230/-/Psol009779/Psol009975/Psol001445/Psol006412/Psol001664/Psol010043	25	6	Psol000259/Psol003078/Psol007809/Psol002279/Psol002230/Psol001664	19	Psol010359/Psol008712/Psol004053/Psol005548/Psol011714/Psol007844/Psol007177/Psol006975/Psol000089/Psol007478/novel.2312/Psol002346/Psol003985/novel.35/Psol009779/Psol009975/Psol001445/Psol006412/Psol010043
BP	GO:0044248	cellular catabolic process	18/1530	71/3237	0.999962	1	Psol005303/Psol002205/Psol007356/novel.1447/Psol005035/Psol009053/Psol010546/Psol008473/Psol005973/Psol005756/Psol009997/Psol002245/Psol010462/Psol004015/Psol009625/Psol002279/Psol002927/Psol004055	Psol005303/Psol002205/Psol007356/-/Psol005035/Psol009053/Psol010546/Psol008473/Psol005973/Psol005756/Psol009997/Psol002245/Psol010462/Psol004015/Psol009625/Psol002279/Psol002927/Psol004055	18	6	Psol007356/Psol010546/Psol005973/Psol009997/Psol002245/Psol002279	12	Psol005303/Psol002205/novel.1447/Psol005035/Psol009053/Psol008473/Psol005756/Psol010462/Psol004015/Psol009625/Psol002927/Psol004055
BP	GO:0051649	establishment of localization in cell	18/1530	71/3237	0.999962	1	Psol000259/Psol007809/Psol008712/Psol004053/Psol005548/Psol011714/Psol007844/Psol007177/Psol006975/Psol000089/Psol007478/novel.2312/Psol002346/novel.35/Psol009779/Psol009975/Psol001445/Psol006412	Psol000259/Psol007809/Psol008712/Psol004053/Psol005548/Psol011714/Psol007844/Psol007177/Psol006975/Psol000089/Psol007478/-/Psol002346/-/Psol009779/Psol009975/Psol001445/Psol006412	18	2	Psol000259/Psol007809	16	Psol008712/Psol004053/Psol005548/Psol011714/Psol007844/Psol007177/Psol006975/Psol000089/Psol007478/novel.2312/Psol002346/novel.35/Psol009779/Psol009975/Psol001445/Psol006412
BP	GO:0009056	catabolic process	20/1530	77/3237	0.999968	1	Psol005303/Psol002205/Psol007356/novel.1447/Psol005035/Psol009053/Psol010546/Psol008473/Psol005973/Psol005756/Psol009997/Psol002245/Psol010462/Psol004015/Psol009625/Psol002279/Psol005848/Psol002927/Psol006781/Psol004055	Psol005303/Psol002205/Psol007356/-/Psol005035/Psol009053/Psol010546/Psol008473/Psol005973/Psol005756/Psol009997/Psol002245/Psol010462/Psol004015/Psol009625/Psol002279/Psol005848/Psol002927/Psol006781/Psol004055	20	8	Psol007356/Psol010546/Psol005973/Psol009997/Psol002245/Psol002279/Psol005848/Psol006781	12	Psol005303/Psol002205/novel.1447/Psol005035/Psol009053/Psol008473/Psol005756/Psol010462/Psol004015/Psol009625/Psol002927/Psol004055
BP	GO:0045184	establishment of protein localization	17/1530	69/3237	0.999973	1	Psol005000/Psol007809/Psol008712/Psol004053/Psol002384/Psol005548/Psol011714/Psol007844/Psol007177/Psol006975/Psol000089/Psol007478/novel.2312/Psol002346/Psol009779/Psol009975/Psol006412	Psol005000/Psol007809/Psol008712/Psol004053/Psol002384/Psol005548/Psol011714/Psol007844/Psol007177/Psol006975/Psol000089/Psol007478/-/Psol002346/Psol009779/Psol009975/Psol006412	17	2	Psol005000/Psol007809	15	Psol008712/Psol004053/Psol002384/Psol005548/Psol011714/Psol007844/Psol007177/Psol006975/Psol000089/Psol007478/novel.2312/Psol002346/Psol009779/Psol009975/Psol006412
BP	GO:0044265	cellular macromolecule catabolic process	8/1530	43/3237	0.999981	1	Psol009053/Psol008473/Psol005756/Psol004015/Psol009625/Psol002279/Psol002927/Psol004055	Psol009053/Psol008473/Psol005756/Psol004015/Psol009625/Psol002279/Psol002927/Psol004055	8	1	Psol002279	7	Psol009053/Psol008473/Psol005756/Psol004015/Psol009625/Psol002927/Psol004055
BP	GO:0046907	intracellular transport	17/1530	70/3237	0.999982	1	Psol000259/Psol007809/Psol008712/Psol004053/Psol005548/Psol011714/Psol007844/Psol007177/Psol006975/Psol000089/Psol007478/novel.2312/Psol002346/Psol009779/Psol009975/Psol001445/Psol006412	Psol000259/Psol007809/Psol008712/Psol004053/Psol005548/Psol011714/Psol007844/Psol007177/Psol006975/Psol000089/Psol007478/-/Psol002346/Psol009779/Psol009975/Psol001445/Psol006412	17	2	Psol000259/Psol007809	15	Psol008712/Psol004053/Psol005548/Psol011714/Psol007844/Psol007177/Psol006975/Psol000089/Psol007478/novel.2312/Psol002346/Psol009779/Psol009975/Psol001445/Psol006412
BP	GO:0071705	nitrogen compound transport	20/1530	80/3237	0.99999	1	Psol005000/Psol002686/Psol005462/Psol007809/Psol008712/Psol004053/Psol006097/Psol002384/Psol005548/Psol011714/Psol007844/Psol007177/Psol006975/Psol000089/Psol007478/novel.2312/Psol002346/Psol009779/Psol009975/Psol006412	Psol005000/Psol002686/Psol005462/Psol007809/Psol008712/Psol004053/Psol006097/Psol002384/Psol005548/Psol011714/Psol007844/Psol007177/Psol006975/Psol000089/Psol007478/-/Psol002346/Psol009779/Psol009975/Psol006412	20	5	Psol005000/Psol002686/Psol005462/Psol007809/Psol006097	15	Psol008712/Psol004053/Psol002384/Psol005548/Psol011714/Psol007844/Psol007177/Psol006975/Psol000089/Psol007478/novel.2312/Psol002346/Psol009779/Psol009975/Psol006412
BP	GO:0009057	macromolecule catabolic process	8/1530	45/3237	0.999993	1	Psol009053/Psol008473/Psol005756/Psol004015/Psol009625/Psol002279/Psol002927/Psol004055	Psol009053/Psol008473/Psol005756/Psol004015/Psol009625/Psol002279/Psol002927/Psol004055	8	1	Psol002279	7	Psol009053/Psol008473/Psol005756/Psol004015/Psol009625/Psol002927/Psol004055
BP	GO:0006310	DNA recombination	2/1530	24/3237	0.999995	1	Psol000845/Psol003536	Psol000845/Psol003536	2	1	Psol003536	1	Psol000845
BP	GO:0016192	vesicle-mediated transport	16/1530	73/3237	0.999998	1	Psol005216/novel.655/Psol003078/Psol005792/Psol003687/Psol010594/Psol011714/Psol003985/Psol001655/Psol003214/Psol003353/Psol009975/Psol011428/novel.1876/Psol006412/Psol001664	Psol005216/-/Psol003078/Psol005792/Psol003687/Psol010594/Psol011714/Psol003985/Psol001655/Psol003214/Psol003353/Psol009975/Psol011428/-/Psol006412/Psol001664	16	7	Psol005216/novel.655/Psol003078/Psol001655/Psol003214/Psol011428/Psol001664	9	Psol005792/Psol003687/Psol010594/Psol011714/Psol003985/Psol003353/Psol009975/novel.1876/Psol006412
BP	GO:0006259	DNA metabolic process	50/1530	238/3237	1	1	Psol009675/Psol004673/Psol003619/Psol008473/Psol007517/Psol007333/novel.1338/Psol001375/Psol006190/Psol007172/Psol001862/Psol004095/Psol005278/Psol004272/Psol003270/novel.1502/Psol001356/Psol005926/Psol004390/Psol007788/Psol009313/Psol004927/Psol000391/Psol000648/Psol006575/Psol008547/Psol000985/Psol004086/Psol010126/Psol000688/Psol001489/Psol003244/Psol004796/Psol000845/Psol003886/Psol002667/Pso…	Psol009675/Psol004673/Psol003619/Psol008473/Psol007517/Psol007333/-/Psol001375/Psol006190/Psol007172/Psol001862/Psol004095/Psol005278/Psol004272/Psol003270/-/Psol001356/Psol005926/Psol004390/Psol007788/Psol009313/Psol004927/Psol000391/Psol000648/Psol006575/Psol008547/Psol000985/Psol004086/Psol010126/Psol000688/Psol001489/Psol003244/Psol004796/Psol000845/Psol003886/Psol002667/Psol011285/Psol002419…	50	12	Psol009675/novel.1338/Psol009313/Psol000985/Psol010126/Psol002667/novel.481/Psol003536/Psol006926/Psol011096/Psol007258/Psol000194	38	Psol004673/Psol003619/Psol008473/Psol007517/Psol007333/Psol001375/Psol006190/Psol007172/Psol001862/Psol004095/Psol005278/Psol004272/Psol003270/novel.1502/Psol001356/Psol005926/Psol004390/Psol007788/Psol004927/Psol000391/Psol000648/Psol006575/Psol008547/Psol004086/Psol000688/Psol001489/Psol003244/Psol004796/Psol000845/Psol003886/Psol011285/Psol002419/Psol005986/Psol004881/Psol008450/Psol002356/Pso…
BP	GO:0015074	DNA integration	11/1530	125/3237	1	1	Psol009675/Psol007333/novel.1338/Psol009313/Psol000648/Psol010126/Psol003886/Psol002667/novel.481/Psol011096/Psol007258	Psol009675/Psol007333/-/Psol009313/Psol000648/Psol010126/Psol003886/Psol002667/-/Psol011096/Psol007258	11	8	Psol009675/novel.1338/Psol009313/Psol010126/Psol002667/novel.481/Psol011096/Psol007258	3	Psol007333/Psol000648/Psol003886
CC	GO:0005840	ribosome	104/883	121/1709	1.99e-16	1.77e-14	Psol007736/Psol011235/Psol008219/Psol006393/Psol002864/Psol008514/Psol002993/Psol002215/Psol009498/Psol009233/Psol009449/Psol006024/Psol005928/Psol008645/Psol004071/Psol008218/Psol001581/Psol007365/Psol009136/Psol006813/Psol009937/Psol005214/Psol001262/Psol011701/Psol010843/Psol008766/Psol001511/Psol004143/Psol010097/Psol005435/Psol001819/Psol007772/Psol006878/Psol009408/Psol001438/Psol005580/Pso…	Psol007736/Psol011235/Psol008219/Psol006393/Psol002864/Psol008514/Psol002993/Psol002215/Psol009498/Psol009233/Psol009449/Psol006024/Psol005928/Psol008645/Psol004071/Psol008218/Psol001581/Psol007365/Psol009136/Psol006813/Psol009937/Psol005214/Psol001262/Psol011701/Psol010843/Psol008766/Psol001511/Psol004143/Psol010097/Psol005435/Psol001819/Psol007772/Psol006878/Psol009408/Psol001438/Psol005580/Pso…	104	0		104	Psol007736/Psol011235/Psol008219/Psol006393/Psol002864/Psol008514/Psol002993/Psol002215/Psol009498/Psol009233/Psol009449/Psol006024/Psol005928/Psol008645/Psol004071/Psol008218/Psol001581/Psol007365/Psol009136/Psol006813/Psol009937/Psol005214/Psol001262/Psol011701/Psol010843/Psol008766/Psol001511/Psol004143/Psol010097/Psol005435/Psol001819/Psol007772/Psol006878/Psol009408/Psol001438/Psol005580/Pso…
CC	GO:1990904	ribonucleoprotein complex	114/883	143/1709	4.25e-13	1.89e-11	Psol007736/Psol011235/Psol008219/Psol006393/Psol002864/Psol008514/Psol002993/Psol002215/Psol009498/Psol009233/Psol009449/Psol006024/Psol005928/Psol008645/Psol004071/Psol008218/Psol001581/Psol007365/Psol009136/Psol006813/Psol009937/Psol005214/Psol001262/Psol011701/Psol010843/Psol008766/Psol001511/Psol004143/Psol010097/Psol005435/Psol001819/Psol007772/Psol006878/Psol009408/Psol001438/Psol005580/Pso…	Psol007736/Psol011235/Psol008219/Psol006393/Psol002864/Psol008514/Psol002993/Psol002215/Psol009498/Psol009233/Psol009449/Psol006024/Psol005928/Psol008645/Psol004071/Psol008218/Psol001581/Psol007365/Psol009136/Psol006813/Psol009937/Psol005214/Psol001262/Psol011701/Psol010843/Psol008766/Psol001511/Psol004143/Psol010097/Psol005435/Psol001819/Psol007772/Psol006878/Psol009408/Psol001438/Psol005580/Pso…	114	0		114	Psol007736/Psol011235/Psol008219/Psol006393/Psol002864/Psol008514/Psol002993/Psol002215/Psol009498/Psol009233/Psol009449/Psol006024/Psol005928/Psol008645/Psol004071/Psol008218/Psol001581/Psol007365/Psol009136/Psol006813/Psol009937/Psol005214/Psol001262/Psol011701/Psol010843/Psol008766/Psol001511/Psol004143/Psol010097/Psol005435/Psol001819/Psol007772/Psol006878/Psol009408/Psol001438/Psol005580/Pso…
CC	GO:0043228	non-membrane-bounded organelle	150/883	223/1709	3.27e-07	7.27e-06	Psol007736/Psol011235/Psol008219/Psol006393/Psol002864/Psol008514/Psol002993/Psol002215/Psol009498/Psol009233/Psol009449/Psol006024/Psol005928/Psol008645/Psol004071/Psol008218/Psol001581/Psol007365/Psol009136/Psol006813/Psol009937/Psol005214/Psol001262/Psol011701/Psol010843/Psol008766/Psol001511/Psol004143/Psol010097/Psol005435/Psol001819/Psol007772/Psol006878/Psol009408/Psol001438/Psol005580/Pso…	Psol007736/Psol011235/Psol008219/Psol006393/Psol002864/Psol008514/Psol002993/Psol002215/Psol009498/Psol009233/Psol009449/Psol006024/Psol005928/Psol008645/Psol004071/Psol008218/Psol001581/Psol007365/Psol009136/Psol006813/Psol009937/Psol005214/Psol001262/Psol011701/Psol010843/Psol008766/Psol001511/Psol004143/Psol010097/Psol005435/Psol001819/Psol007772/Psol006878/Psol009408/Psol001438/Psol005580/Pso…	150	20	Psol001711/Psol005546/Psol004066/Psol004649/Psol004314/novel.3105/Psol004342/Psol008697/Psol008510/Psol001242/Psol001284/Psol004315/Psol003139/Psol002802/Psol002835/Psol003661/Psol006007/Psol001481/Psol009074/Psol003604	130	Psol007736/Psol011235/Psol008219/Psol006393/Psol002864/Psol008514/Psol002993/Psol002215/Psol009498/Psol009233/Psol009449/Psol006024/Psol005928/Psol008645/Psol004071/Psol008218/Psol001581/Psol007365/Psol009136/Psol006813/Psol009937/Psol005214/Psol001262/Psol011701/Psol010843/Psol008766/Psol001511/Psol004143/Psol010097/Psol005435/Psol001819/Psol007772/Psol006878/Psol009408/Psol001438/Psol005580/Pso…
CC	GO:0043232	intracellular non-membrane-bounded organelle	150/883	223/1709	3.27e-07	7.27e-06	Psol007736/Psol011235/Psol008219/Psol006393/Psol002864/Psol008514/Psol002993/Psol002215/Psol009498/Psol009233/Psol009449/Psol006024/Psol005928/Psol008645/Psol004071/Psol008218/Psol001581/Psol007365/Psol009136/Psol006813/Psol009937/Psol005214/Psol001262/Psol011701/Psol010843/Psol008766/Psol001511/Psol004143/Psol010097/Psol005435/Psol001819/Psol007772/Psol006878/Psol009408/Psol001438/Psol005580/Pso…	Psol007736/Psol011235/Psol008219/Psol006393/Psol002864/Psol008514/Psol002993/Psol002215/Psol009498/Psol009233/Psol009449/Psol006024/Psol005928/Psol008645/Psol004071/Psol008218/Psol001581/Psol007365/Psol009136/Psol006813/Psol009937/Psol005214/Psol001262/Psol011701/Psol010843/Psol008766/Psol001511/Psol004143/Psol010097/Psol005435/Psol001819/Psol007772/Psol006878/Psol009408/Psol001438/Psol005580/Pso…	150	20	Psol001711/Psol005546/Psol004066/Psol004649/Psol004314/novel.3105/Psol004342/Psol008697/Psol008510/Psol001242/Psol001284/Psol004315/Psol003139/Psol002802/Psol002835/Psol003661/Psol006007/Psol001481/Psol009074/Psol003604	130	Psol007736/Psol011235/Psol008219/Psol006393/Psol002864/Psol008514/Psol002993/Psol002215/Psol009498/Psol009233/Psol009449/Psol006024/Psol005928/Psol008645/Psol004071/Psol008218/Psol001581/Psol007365/Psol009136/Psol006813/Psol009937/Psol005214/Psol001262/Psol011701/Psol010843/Psol008766/Psol001511/Psol004143/Psol010097/Psol005435/Psol001819/Psol007772/Psol006878/Psol009408/Psol001438/Psol005580/Pso…
CC	GO:0044444	cytoplasmic part	166/883	282/1709	0.00483259	0.08602	Psol007736/Psol011235/Psol000813/Psol008219/Psol006393/Psol002864/Psol008514/Psol002993/Psol002215/Psol009498/Psol009233/Psol009449/Psol006024/Psol005928/Psol008645/Psol004071/Psol008218/Psol001581/Psol007365/Psol001607/Psol009136/Psol006813/Psol009937/Psol005214/Psol001262/Psol011701/Psol004271/Psol010843/Psol008766/Psol001511/Psol005320/Psol004143/Psol010097/Psol005435/Psol001819/Psol007772/Pso…	Psol007736/Psol011235/Psol000813/Psol008219/Psol006393/Psol002864/Psol008514/Psol002993/Psol002215/Psol009498/Psol009233/Psol009449/Psol006024/Psol005928/Psol008645/Psol004071/Psol008218/Psol001581/Psol007365/Psol001607/Psol009136/Psol006813/Psol009937/Psol005214/Psol001262/Psol011701/Psol004271/Psol010843/Psol008766/Psol001511/Psol005320/Psol004143/Psol010097/Psol005435/Psol001819/Psol007772/Pso…	166	6	Psol005320/Psol005000/Psol005462/Psol008697/Psol007519/Psol003837	160	Psol007736/Psol011235/Psol000813/Psol008219/Psol006393/Psol002864/Psol008514/Psol002993/Psol002215/Psol009498/Psol009233/Psol009449/Psol006024/Psol005928/Psol008645/Psol004071/Psol008218/Psol001581/Psol007365/Psol001607/Psol009136/Psol006813/Psol009937/Psol005214/Psol001262/Psol011701/Psol004271/Psol010843/Psol008766/Psol001511/Psol004143/Psol010097/Psol005435/Psol001819/Psol007772/Psol006878/Pso…
CC	GO:0005737	cytoplasm	182/883	323/1709	0.0352645	0.453431	Psol007736/Psol011235/Psol000813/Psol008219/Psol006393/Psol002864/Psol008514/Psol002993/Psol002215/Psol009498/Psol009233/Psol009449/Psol006024/Psol005928/Psol008645/Psol004071/Psol008218/Psol001581/Psol007365/Psol001607/Psol009136/Psol006813/Psol009937/Psol005214/Psol001262/Psol011701/Psol004271/Psol010843/Psol008766/Psol001511/Psol005320/Psol004143/Psol010097/Psol005435/Psol001819/Psol007772/Pso…	Psol007736/Psol011235/Psol000813/Psol008219/Psol006393/Psol002864/Psol008514/Psol002993/Psol002215/Psol009498/Psol009233/Psol009449/Psol006024/Psol005928/Psol008645/Psol004071/Psol008218/Psol001581/Psol007365/Psol001607/Psol009136/Psol006813/Psol009937/Psol005214/Psol001262/Psol011701/Psol004271/Psol010843/Psol008766/Psol001511/Psol005320/Psol004143/Psol010097/Psol005435/Psol001819/Psol007772/Pso…	182	9	Psol005320/Psol005000/Psol005462/Psol010546/Psol008697/Psol000488/Psol009144/Psol007519/Psol003837	173	Psol007736/Psol011235/Psol000813/Psol008219/Psol006393/Psol002864/Psol008514/Psol002993/Psol002215/Psol009498/Psol009233/Psol009449/Psol006024/Psol005928/Psol008645/Psol004071/Psol008218/Psol001581/Psol007365/Psol001607/Psol009136/Psol006813/Psol009937/Psol005214/Psol001262/Psol011701/Psol004271/Psol010843/Psol008766/Psol001511/Psol004143/Psol010097/Psol005435/Psol001819/Psol007772/Psol006878/Pso…
CC	GO:0005576	extracellular region	32/883	49/1709	0.0356631	0.453431	novel.2134/Psol000164/novel.2381/Psol005702/Psol000186/novel.1442/Psol005838/novel.573/Psol003005/Psol010083/Psol005973/novel.1206/Psol007682/novel.371/Psol000514/Psol000833/Psol011584/Psol005843/Psol006556/novel.2428/Psol003725/novel.2103/Psol006747/Psol010528/Psol002694/Psol003356/Psol009354/novel.428/Psol001994/Psol005900/Psol003413/Psol010084	-/Psol000164/-/Psol005702/Psol000186/-/Psol005838/-/Psol003005/Psol010083/Psol005973/-/Psol007682/-/Psol000514/Psol000833/Psol011584/Psol005843/Psol006556/-/Psol003725/-/Psol006747/Psol010528/Psol002694/Psol003356/Psol009354/-/Psol001994/Psol005900/Psol003413/Psol010084	32	24	Psol000164/Psol005702/Psol000186/Psol005838/Psol003005/Psol005973/novel.1206/Psol007682/novel.371/Psol000833/Psol011584/Psol005843/Psol006556/novel.2428/Psol003725/Psol006747/Psol010528/Psol002694/Psol003356/novel.428/Psol001994/Psol005900/Psol003413/Psol010084	8	novel.2134/novel.2381/novel.1442/novel.573/Psol010083/Psol000514/novel.2103/Psol009354
CC	GO:0098797	plasma membrane protein complex	8/883	11/1709	0.135447	1	Psol003123/Psol004036/Psol004037/Psol004045/Psol006658/novel.173/novel.347/Psol008253	Psol003123/Psol004036/Psol004037/Psol004045/Psol006658/-/-/Psol008253	8	8	Psol003123/Psol004036/Psol004037/Psol004045/Psol006658/novel.173/novel.347/Psol008253	0
CC	GO:0032991	protein-containing complex	237/883	442/1709	0.184445	1	Psol007736/Psol011235/Psol008219/Psol006393/Psol002864/Psol008514/Psol002993/Psol002215/Psol009498/Psol009233/Psol009449/Psol006024/Psol005928/Psol008645/Psol004071/Psol008218/Psol001581/Psol007365/Psol001607/Psol009136/Psol006813/Psol009937/Psol005214/Psol001262/Psol003123/Psol011701/Psol004271/Psol010843/Psol008766/Psol001511/Psol004143/Psol010097/Psol005435/Psol001819/Psol007772/Psol006878/Pso…	Psol007736/Psol011235/Psol008219/Psol006393/Psol002864/Psol008514/Psol002993/Psol002215/Psol009498/Psol009233/Psol009449/Psol006024/Psol005928/Psol008645/Psol004071/Psol008218/Psol001581/Psol007365/Psol001607/Psol009136/Psol006813/Psol009937/Psol005214/Psol001262/Psol003123/Psol011701/Psol004271/Psol010843/Psol008766/Psol001511/Psol004143/Psol010097/Psol005435/Psol001819/Psol007772/Psol006878/Pso…	237	35	Psol003123/Psol001711/Psol004036/Psol004037/Psol005546/Psol004649/Psol004045/Psol006658/novel.3105/Psol004342/Psol008697/Psol009820/Psol008510/Psol001242/Psol001284/Psol004315/Psol002196/novel.173/Psol003139/Psol002802/Psol007390/novel.347/Psol011670/Psol007519/Psol002706/Psol003661/Psol010430/Psol006007/Psol008964/Psol005062/Psol004730/Psol003936/Psol009074/Psol008253/Psol003604	202	Psol007736/Psol011235/Psol008219/Psol006393/Psol002864/Psol008514/Psol002993/Psol002215/Psol009498/Psol009233/Psol009449/Psol006024/Psol005928/Psol008645/Psol004071/Psol008218/Psol001581/Psol007365/Psol001607/Psol009136/Psol006813/Psol009937/Psol005214/Psol001262/Psol011701/Psol004271/Psol010843/Psol008766/Psol001511/Psol004143/Psol010097/Psol005435/Psol001819/Psol007772/Psol006878/Psol009408/Pso…
CC	GO:0016459	myosin complex	13/883	21/1709	0.23509	1	Psol001711/Psol005546/Psol004649/novel.3105/Psol004342/Psol008510/Psol001284/Psol004315/Psol003139/Psol002802/Psol003661/Psol001017/Psol003604	Psol001711/Psol005546/Psol004649/-/Psol004342/Psol008510/Psol001284/Psol004315/Psol003139/Psol002802/Psol003661/Psol001017/Psol003604	13	12	Psol001711/Psol005546/Psol004649/novel.3105/Psol004342/Psol008510/Psol001284/Psol004315/Psol003139/Psol002802/Psol003661/Psol003604	1	Psol001017
CC	GO:0005886	plasma membrane	10/883	16/1709	0.269006	1	Psol003123/Psol004036/Psol004037/Psol004045/Psol006658/novel.173/novel.347/Psol008991/Psol001621/Psol008253	Psol003123/Psol004036/Psol004037/Psol004045/Psol006658/-/-/Psol008991/Psol001621/Psol008253	10	9	Psol003123/Psol004036/Psol004037/Psol004045/Psol006658/novel.173/novel.347/Psol008991/Psol008253	1	Psol001621
CC	GO:0016469	proton-transporting two-sector ATPase complex	11/883	19/1709	0.377619	1	Psol008966/Psol002196/Psol007390/Psol011670/Psol007519/Psol002706/Psol000238/Psol009587/Psol004730/Psol000563/Psol003936	Psol008966/Psol002196/Psol007390/Psol011670/Psol007519/Psol002706/Psol000238/Psol009587/Psol004730/Psol000563/Psol003936	11	7	Psol002196/Psol007390/Psol011670/Psol007519/Psol002706/Psol004730/Psol003936	4	Psol008966/Psol000238/Psol009587/Psol000563
CC	GO:0015629	actin cytoskeleton	17/883	31/1709	0.431393	1	Psol001711/Psol005546/Psol004649/Psol009306/novel.3105/Psol004342/Psol008697/Psol008510/Psol001284/Psol004315/Psol002272/Psol003139/Psol002802/Psol005716/Psol003661/Psol001017/Psol003604	Psol001711/Psol005546/Psol004649/Psol009306/-/Psol004342/Psol008697/Psol008510/Psol001284/Psol004315/Psol002272/Psol003139/Psol002802/Psol005716/Psol003661/Psol001017/Psol003604	17	13	Psol001711/Psol005546/Psol004649/novel.3105/Psol004342/Psol008697/Psol008510/Psol001284/Psol004315/Psol003139/Psol002802/Psol003661/Psol003604	4	Psol009306/Psol002272/Psol005716/Psol001017
CC	GO:0044459	plasma membrane part	8/883	14/1709	0.444623	1	Psol003123/Psol004036/Psol004037/Psol004045/Psol006658/novel.173/novel.347/Psol008253	Psol003123/Psol004036/Psol004037/Psol004045/Psol006658/-/-/Psol008253	8	8	Psol003123/Psol004036/Psol004037/Psol004045/Psol006658/novel.173/novel.347/Psol008253	0
CC	GO:0005856	cytoskeleton	25/883	48/1709	0.535627	1	Psol001711/Psol005546/Psol004066/Psol004649/Psol004314/Psol009306/novel.3105/Psol004342/Psol008697/Psol008510/Psol001242/Psol001284/Psol004315/Psol002272/Psol003139/Psol002802/Psol002835/novel.2873/Psol005716/Psol003661/Psol008654/Psol001481/Psol001017/Psol009074/Psol003604	Psol001711/Psol005546/Psol004066/Psol004649/Psol004314/Psol009306/-/Psol004342/Psol008697/Psol008510/Psol001242/Psol001284/Psol004315/Psol002272/Psol003139/Psol002802/Psol002835/-/Psol005716/Psol003661/Psol008654/Psol001481/Psol001017/Psol009074/Psol003604	25	19	Psol001711/Psol005546/Psol004066/Psol004649/Psol004314/novel.3105/Psol004342/Psol008697/Psol008510/Psol001242/Psol001284/Psol004315/Psol003139/Psol002802/Psol002835/Psol003661/Psol001481/Psol009074/Psol003604	6	Psol009306/Psol002272/novel.2873/Psol005716/Psol008654/Psol001017
CC	GO:0005789	endoplasmic reticulum membrane	14/883	27/1709	0.569977	1	Psol001607/Psol005000/Psol000821/Psol005406/Psol011597/Psol010154/Psol005862/Psol008528/Psol005686/Psol006713/Psol010790/Psol010533/Psol002495/Psol008148	Psol001607/Psol005000/Psol000821/Psol005406/Psol011597/Psol010154/Psol005862/Psol008528/Psol005686/Psol006713/Psol010790/Psol010533/Psol002495/Psol008148	14	1	Psol005000	13	Psol001607/Psol000821/Psol005406/Psol011597/Psol010154/Psol005862/Psol008528/Psol005686/Psol006713/Psol010790/Psol010533/Psol002495/Psol008148
CC	GO:0098827	endoplasmic reticulum subcompartment	14/883	27/1709	0.569977	1	Psol001607/Psol005000/Psol000821/Psol005406/Psol011597/Psol010154/Psol005862/Psol008528/Psol005686/Psol006713/Psol010790/Psol010533/Psol002495/Psol008148	Psol001607/Psol005000/Psol000821/Psol005406/Psol011597/Psol010154/Psol005862/Psol008528/Psol005686/Psol006713/Psol010790/Psol010533/Psol002495/Psol008148	14	1	Psol005000	13	Psol001607/Psol000821/Psol005406/Psol011597/Psol010154/Psol005862/Psol008528/Psol005686/Psol006713/Psol010790/Psol010533/Psol002495/Psol008148
CC	GO:0005783	endoplasmic reticulum	19/883	37/1709	0.581799	1	Psol000813/Psol001607/Psol005000/Psol006390/Psol000821/Psol005406/Psol011597/Psol010154/Psol005862/Psol008528/Psol007717/Psol002221/Psol005686/Psol006713/Psol010790/Psol010533/Psol002495/Psol006803/Psol008148	Psol000813/Psol001607/Psol005000/Psol006390/Psol000821/Psol005406/Psol011597/Psol010154/Psol005862/Psol008528/Psol007717/Psol002221/Psol005686/Psol006713/Psol010790/Psol010533/Psol002495/Psol006803/Psol008148	19	1	Psol005000	18	Psol000813/Psol001607/Psol006390/Psol000821/Psol005406/Psol011597/Psol010154/Psol005862/Psol008528/Psol007717/Psol002221/Psol005686/Psol006713/Psol010790/Psol010533/Psol002495/Psol006803/Psol008148
CC	GO:0044430	cytoskeletal part	22/883	43/1709	0.588156	1	Psol001711/Psol005546/Psol004649/Psol009306/novel.3105/Psol004342/Psol008697/Psol008510/Psol001242/Psol001284/Psol004315/Psol002272/Psol003139/Psol002802/novel.2873/Psol005716/Psol003661/Psol008654/Psol001481/Psol001017/Psol009074/Psol003604	Psol001711/Psol005546/Psol004649/Psol009306/-/Psol004342/Psol008697/Psol008510/Psol001242/Psol001284/Psol004315/Psol002272/Psol003139/Psol002802/-/Psol005716/Psol003661/Psol008654/Psol001481/Psol001017/Psol009074/Psol003604	22	16	Psol001711/Psol005546/Psol004649/novel.3105/Psol004342/Psol008697/Psol008510/Psol001242/Psol001284/Psol004315/Psol003139/Psol002802/Psol003661/Psol001481/Psol009074/Psol003604	6	Psol009306/Psol002272/novel.2873/Psol005716/Psol008654/Psol001017
CC	GO:0098796	membrane protein complex	39/883	77/1709	0.61809	1	Psol001607/Psol003123/Psol008966/Psol004036/Psol004037/Psol004045/Psol006658/Psol005406/Psol011597/Psol005862/Psol008528/Psol005151/Psol011714/Psol002196/novel.173/Psol005686/Psol007390/Psol010790/Psol003729/novel.347/Psol011670/Psol007519/Psol008493/Psol010533/Psol002706/Psol007478/novel.2312/Psol000238/Psol009587/Psol002495/Psol003353/Psol001064/Psol009975/Psol004730/Psol000563/Psol003936/Psol0…	Psol001607/Psol003123/Psol008966/Psol004036/Psol004037/Psol004045/Psol006658/Psol005406/Psol011597/Psol005862/Psol008528/Psol005151/Psol011714/Psol002196/-/Psol005686/Psol007390/Psol010790/Psol003729/-/Psol011670/Psol007519/Psol008493/Psol010533/Psol002706/Psol007478/-/Psol000238/Psol009587/Psol002495/Psol003353/Psol001064/Psol009975/Psol004730/Psol000563/Psol003936/Psol006412/Psol008148/Psol0082…	39	15	Psol003123/Psol004036/Psol004037/Psol004045/Psol006658/Psol002196/novel.173/Psol007390/novel.347/Psol011670/Psol007519/Psol002706/Psol004730/Psol003936/Psol008253	24	Psol001607/Psol008966/Psol005406/Psol011597/Psol005862/Psol008528/Psol005151/Psol011714/Psol005686/Psol010790/Psol003729/Psol008493/Psol010533/Psol007478/novel.2312/Psol000238/Psol009587/Psol002495/Psol003353/Psol001064/Psol009975/Psol000563/Psol006412/Psol008148
CC	GO:0042175	nuclear outer membrane-endoplasmic reticulum membrane network	14/883	28/1709	0.644136	1	Psol001607/Psol005000/Psol000821/Psol005406/Psol011597/Psol010154/Psol005862/Psol008528/Psol005686/Psol006713/Psol010790/Psol010533/Psol002495/Psol008148	Psol001607/Psol005000/Psol000821/Psol005406/Psol011597/Psol010154/Psol005862/Psol008528/Psol005686/Psol006713/Psol010790/Psol010533/Psol002495/Psol008148	14	1	Psol005000	13	Psol001607/Psol000821/Psol005406/Psol011597/Psol010154/Psol005862/Psol008528/Psol005686/Psol006713/Psol010790/Psol010533/Psol002495/Psol008148
CC	GO:0044432	endoplasmic reticulum part	14/883	28/1709	0.644136	1	Psol001607/Psol005000/Psol000821/Psol005406/Psol011597/Psol010154/Psol005862/Psol008528/Psol005686/Psol006713/Psol010790/Psol010533/Psol002495/Psol008148	Psol001607/Psol005000/Psol000821/Psol005406/Psol011597/Psol010154/Psol005862/Psol008528/Psol005686/Psol006713/Psol010790/Psol010533/Psol002495/Psol008148	14	1	Psol005000	13	Psol001607/Psol000821/Psol005406/Psol011597/Psol010154/Psol005862/Psol008528/Psol005686/Psol006713/Psol010790/Psol010533/Psol002495/Psol008148
CC	GO:0044815	DNA packaging complex	13/883	26/1709	0.64432	1	Psol004982/Psol007862/Psol004981/Psol007861/Psol005043/Psol005514/Psol005044/Psol005046/Psol006007/novel.1666/Psol007860/Psol005047/Psol005519	Psol004982/Psol007862/Psol004981/Psol007861/Psol005043/Psol005514/Psol005044/Psol005046/Psol006007/-/Psol007860/Psol005047/Psol005519	13	1	Psol006007	12	Psol004982/Psol007862/Psol004981/Psol007861/Psol005043/Psol005514/Psol005044/Psol005046/novel.1666/Psol007860/Psol005047/Psol005519
CC	GO:0071944	cell periphery	11/883	22/1709	0.645436	1	Psol003123/Psol004036/Psol004037/Psol004045/Psol006658/Psol010594/novel.173/novel.347/Psol008991/Psol001621/Psol008253	Psol003123/Psol004036/Psol004037/Psol004045/Psol006658/Psol010594/-/-/Psol008991/Psol001621/Psol008253	11	9	Psol003123/Psol004036/Psol004037/Psol004045/Psol006658/novel.173/novel.347/Psol008991/Psol008253	2	Psol010594/Psol001621
CC	GO:0033177	proton-transporting two-sector ATPase complex, proton-transporting domain	6/883	12/1709	0.657625	1	Psol008966/Psol002196/Psol002706/Psol009587/Psol004730/Psol000563	Psol008966/Psol002196/Psol002706/Psol009587/Psol004730/Psol000563	6	3	Psol002196/Psol002706/Psol004730	3	Psol008966/Psol009587/Psol000563
CC	GO:0000428	DNA-directed RNA polymerase complex	5/883	10/1709	0.663795	1	Psol009360/Psol001158/Psol009461/Psol002294/Psol009718	Psol009360/Psol001158/Psol009461/Psol002294/Psol009718	5	0		5	Psol009360/Psol001158/Psol009461/Psol002294/Psol009718
CC	GO:0055029	nuclear DNA-directed RNA polymerase complex	5/883	10/1709	0.663795	1	Psol009360/Psol001158/Psol009461/Psol002294/Psol009718	Psol009360/Psol001158/Psol009461/Psol002294/Psol009718	5	0		5	Psol009360/Psol001158/Psol009461/Psol002294/Psol009718
CC	GO:0005739	mitochondrion	26/883	53/1709	0.700738	1	Psol003352/Psol009550/Psol001387/Psol005015/Psol000388/Psol011242/Psol001745/Psol005151/Psol002865/Psol000916/Psol009715/Psol009358/Psol005502/Psol000921/Psol003729/Psol003562/Psol000089/Psol007478/novel.2312/Psol000238/Psol009587/Psol003837/Psol008951/Psol001064/novel.198/Psol009247	Psol003352/Psol009550/Psol001387/Psol005015/Psol000388/Psol011242/Psol001745/Psol005151/Psol002865/Psol000916/Psol009715/Psol009358/Psol005502/Psol000921/Psol003729/Psol003562/Psol000089/Psol007478/-/Psol000238/Psol009587/Psol003837/Psol008951/Psol001064/-/Psol009247	26	1	Psol003837	25	Psol003352/Psol009550/Psol001387/Psol005015/Psol000388/Psol011242/Psol001745/Psol005151/Psol002865/Psol000916/Psol009715/Psol009358/Psol005502/Psol000921/Psol003729/Psol003562/Psol000089/Psol007478/novel.2312/Psol000238/Psol009587/Psol008951/Psol001064/novel.198/Psol009247
CC	GO:0000785	chromatin	12/883	25/1709	0.716144	1	Psol004982/Psol007862/Psol004981/Psol007861/Psol005043/Psol005514/Psol005044/Psol005046/Psol006007/Psol007860/Psol005047/Psol005519	Psol004982/Psol007862/Psol004981/Psol007861/Psol005043/Psol005514/Psol005044/Psol005046/Psol006007/Psol007860/Psol005047/Psol005519	12	1	Psol006007	11	Psol004982/Psol007862/Psol004981/Psol007861/Psol005043/Psol005514/Psol005044/Psol005046/Psol007860/Psol005047/Psol005519
CC	GO:0000786	nucleosome	12/883	25/1709	0.716144	1	Psol004982/Psol007862/Psol004981/Psol007861/Psol005043/Psol005514/Psol005044/Psol005046/Psol006007/Psol007860/Psol005047/Psol005519	Psol004982/Psol007862/Psol004981/Psol007861/Psol005043/Psol005514/Psol005044/Psol005046/Psol006007/Psol007860/Psol005047/Psol005519	12	1	Psol006007	11	Psol004982/Psol007862/Psol004981/Psol007861/Psol005043/Psol005514/Psol005044/Psol005046/Psol007860/Psol005047/Psol005519
CC	GO:0030880	RNA polymerase complex	6/883	13/1709	0.750759	1	Psol009360/Psol001158/Psol009461/Psol002294/Psol009718/Psol008112	Psol009360/Psol001158/Psol009461/Psol002294/Psol009718/Psol008112	6	0		6	Psol009360/Psol001158/Psol009461/Psol002294/Psol009718/Psol008112
CC	GO:0031984	organelle subcompartment	16/883	35/1709	0.811358	1	Psol001607/Psol005000/Psol005462/Psol000821/Psol005406/Psol011597/Psol010154/Psol005862/Psol008528/Psol005686/Psol006713/Psol010790/Psol010533/Psol002495/Psol008846/Psol008148	Psol001607/Psol005000/Psol005462/Psol000821/Psol005406/Psol011597/Psol010154/Psol005862/Psol008528/Psol005686/Psol006713/Psol010790/Psol010533/Psol002495/Psol008846/Psol008148	16	2	Psol005000/Psol005462	14	Psol001607/Psol000821/Psol005406/Psol011597/Psol010154/Psol005862/Psol008528/Psol005686/Psol006713/Psol010790/Psol010533/Psol002495/Psol008846/Psol008148
CC	GO:0032993	protein-DNA complex	12/883	27/1709	0.829194	1	Psol004982/Psol007862/Psol004981/Psol007861/Psol005043/Psol005514/Psol005044/Psol005046/Psol006007/Psol007860/Psol005047/Psol005519	Psol004982/Psol007862/Psol004981/Psol007861/Psol005043/Psol005514/Psol005044/Psol005046/Psol006007/Psol007860/Psol005047/Psol005519	12	1	Psol006007	11	Psol004982/Psol007862/Psol004981/Psol007861/Psol005043/Psol005514/Psol005044/Psol005046/Psol007860/Psol005047/Psol005519
CC	GO:0098798	mitochondrial protein complex	11/883	25/1709	0.835037	1	Psol005015/Psol000388/Psol005151/Psol009715/Psol005502/Psol003729/Psol007478/novel.2312/Psol000238/Psol009587/Psol001064	Psol005015/Psol000388/Psol005151/Psol009715/Psol005502/Psol003729/Psol007478/-/Psol000238/Psol009587/Psol001064	11	0		11	Psol005015/Psol000388/Psol005151/Psol009715/Psol005502/Psol003729/Psol007478/novel.2312/Psol000238/Psol009587/Psol001064
CC	GO:0098805	whole membrane	11/883	25/1709	0.835037	1	Psol001745/Psol005151/Psol011714/Psol007519/Psol008493/Psol000089/novel.2312/Psol003353/Psol009975/Psol009247/Psol006412	Psol001745/Psol005151/Psol011714/Psol007519/Psol008493/Psol000089/-/Psol003353/Psol009975/Psol009247/Psol006412	11	1	Psol007519	10	Psol001745/Psol005151/Psol011714/Psol008493/Psol000089/novel.2312/Psol003353/Psol009975/Psol009247/Psol006412
CC	GO:0044429	mitochondrial part	18/883	40/1709	0.844699	1	Psol005015/Psol000388/Psol001745/Psol005151/Psol002865/Psol009715/Psol009358/Psol005502/Psol000921/Psol003729/Psol003562/Psol000089/Psol007478/novel.2312/Psol000238/Psol009587/Psol001064/Psol009247	Psol005015/Psol000388/Psol001745/Psol005151/Psol002865/Psol009715/Psol009358/Psol005502/Psol000921/Psol003729/Psol003562/Psol000089/Psol007478/-/Psol000238/Psol009587/Psol001064/Psol009247	18	0		18	Psol005015/Psol000388/Psol001745/Psol005151/Psol002865/Psol009715/Psol009358/Psol005502/Psol000921/Psol003729/Psol003562/Psol000089/Psol007478/novel.2312/Psol000238/Psol009587/Psol001064/Psol009247
CC	GO:0030176	integral component of endoplasmic reticulum membrane	4/883	10/1709	0.854833	1	Psol005686/Psol010790/Psol002495/Psol008148	Psol005686/Psol010790/Psol002495/Psol008148	4	0		4	Psol005686/Psol010790/Psol002495/Psol008148
CC	GO:0031227	intrinsic component of endoplasmic reticulum membrane	4/883	10/1709	0.854833	1	Psol005686/Psol010790/Psol002495/Psol008148	Psol005686/Psol010790/Psol002495/Psol008148	4	0		4	Psol005686/Psol010790/Psol002495/Psol008148
CC	GO:0031966	mitochondrial membrane	12/883	29/1709	0.904332	1	Psol001745/Psol005151/Psol000921/Psol003729/Psol003562/Psol000089/Psol007478/novel.2312/Psol000238/Psol009587/Psol001064/Psol009247	Psol001745/Psol005151/Psol000921/Psol003729/Psol003562/Psol000089/Psol007478/-/Psol000238/Psol009587/Psol001064/Psol009247	12	0		12	Psol001745/Psol005151/Psol000921/Psol003729/Psol003562/Psol000089/Psol007478/novel.2312/Psol000238/Psol009587/Psol001064/Psol009247
CC	GO:0031967	organelle envelope	17/883	40/1709	0.909038	1	Psol008882/Psol004005/Psol001745/Psol005151/Psol002865/Psol000921/Psol003729/Psol006892/Psol003562/Psol000948/Psol000089/Psol007478/novel.2312/Psol000238/Psol009587/Psol001064/Psol009247	Psol008882/Psol004005/Psol001745/Psol005151/Psol002865/Psol000921/Psol003729/Psol006892/Psol003562/Psol000948/Psol000089/Psol007478/-/Psol000238/Psol009587/Psol001064/Psol009247	17	0		17	Psol008882/Psol004005/Psol001745/Psol005151/Psol002865/Psol000921/Psol003729/Psol006892/Psol003562/Psol000948/Psol000089/Psol007478/novel.2312/Psol000238/Psol009587/Psol001064/Psol009247
CC	GO:0031975	envelope	17/883	40/1709	0.909038	1	Psol008882/Psol004005/Psol001745/Psol005151/Psol002865/Psol000921/Psol003729/Psol006892/Psol003562/Psol000948/Psol000089/Psol007478/novel.2312/Psol000238/Psol009587/Psol001064/Psol009247	Psol008882/Psol004005/Psol001745/Psol005151/Psol002865/Psol000921/Psol003729/Psol006892/Psol003562/Psol000948/Psol000089/Psol007478/-/Psol000238/Psol009587/Psol001064/Psol009247	17	0		17	Psol008882/Psol004005/Psol001745/Psol005151/Psol002865/Psol000921/Psol003729/Psol006892/Psol003562/Psol000948/Psol000089/Psol007478/novel.2312/Psol000238/Psol009587/Psol001064/Psol009247
CC	GO:0015630	microtubule cytoskeleton	6/883	16/1709	0.918398	1	Psol001242/Psol002835/novel.2873/Psol008654/Psol001481/Psol009074	Psol001242/Psol002835/-/Psol008654/Psol001481/Psol009074	6	4	Psol001242/Psol002835/Psol001481/Psol009074	2	novel.2873/Psol008654
CC	GO:0061695	transferase complex, transferring phosphorus-containing groups	6/883	16/1709	0.918398	1	Psol009360/Psol001158/Psol009461/Psol002294/Psol009718/Psol008112	Psol009360/Psol001158/Psol009461/Psol002294/Psol009718/Psol008112	6	0		6	Psol009360/Psol001158/Psol009461/Psol002294/Psol009718/Psol008112
CC	GO:0005740	mitochondrial envelope	13/883	33/1709	0.94561	1	Psol001745/Psol005151/Psol002865/Psol000921/Psol003729/Psol003562/Psol000089/Psol007478/novel.2312/Psol000238/Psol009587/Psol001064/Psol009247	Psol001745/Psol005151/Psol002865/Psol000921/Psol003729/Psol003562/Psol000089/Psol007478/-/Psol000238/Psol009587/Psol001064/Psol009247	13	0		13	Psol001745/Psol005151/Psol002865/Psol000921/Psol003729/Psol003562/Psol000089/Psol007478/novel.2312/Psol000238/Psol009587/Psol001064/Psol009247
CC	GO:0044427	chromosomal part	16/883	40/1709	0.951248	1	Psol004982/Psol007862/Psol001833/Psol004981/Psol007861/Psol005043/Psol005514/novel.563/Psol005044/Psol005046/Psol006007/novel.1666/novel.35/Psol007860/Psol005047/Psol005519	Psol004982/Psol007862/Psol001833/Psol004981/Psol007861/Psol005043/Psol005514/-/Psol005044/Psol005046/Psol006007/-/-/Psol007860/Psol005047/Psol005519	16	1	Psol006007	15	Psol004982/Psol007862/Psol001833/Psol004981/Psol007861/Psol005043/Psol005514/novel.563/Psol005044/Psol005046/novel.1666/novel.35/Psol007860/Psol005047/Psol005519
CC	GO:0005798	Golgi-associated vesicle	3/883	10/1709	0.956554	1	Psol011714/Psol009975/Psol006412	Psol011714/Psol009975/Psol006412	3	0		3	Psol011714/Psol009975/Psol006412
CC	GO:0012506	vesicle membrane	3/883	10/1709	0.956554	1	Psol011714/Psol009975/Psol006412	Psol011714/Psol009975/Psol006412	3	0		3	Psol011714/Psol009975/Psol006412
CC	GO:0030120	vesicle coat	3/883	10/1709	0.956554	1	Psol011714/Psol009975/Psol006412	Psol011714/Psol009975/Psol006412	3	0		3	Psol011714/Psol009975/Psol006412
CC	GO:0030135	coated vesicle	3/883	10/1709	0.956554	1	Psol011714/Psol009975/Psol006412	Psol011714/Psol009975/Psol006412	3	0		3	Psol011714/Psol009975/Psol006412
CC	GO:0030659	cytoplasmic vesicle membrane	3/883	10/1709	0.956554	1	Psol011714/Psol009975/Psol006412	Psol011714/Psol009975/Psol006412	3	0		3	Psol011714/Psol009975/Psol006412
CC	GO:0030660	Golgi-associated vesicle membrane	3/883	10/1709	0.956554	1	Psol011714/Psol009975/Psol006412	Psol011714/Psol009975/Psol006412	3	0		3	Psol011714/Psol009975/Psol006412
CC	GO:0030662	coated vesicle membrane	3/883	10/1709	0.956554	1	Psol011714/Psol009975/Psol006412	Psol011714/Psol009975/Psol006412	3	0		3	Psol011714/Psol009975/Psol006412
CC	GO:0044455	mitochondrial membrane part	7/883	20/1709	0.958588	1	Psol005151/Psol003729/Psol007478/novel.2312/Psol000238/Psol009587/Psol001064	Psol005151/Psol003729/Psol007478/-/Psol000238/Psol009587/Psol001064	7	0		7	Psol005151/Psol003729/Psol007478/novel.2312/Psol000238/Psol009587/Psol001064
CC	GO:0031410	cytoplasmic vesicle	6/883	18/1709	0.965212	1	Psol005320/Psol011714/Psol008493/Psol003353/Psol009975/Psol006412	Psol005320/Psol011714/Psol008493/Psol003353/Psol009975/Psol006412	6	1	Psol005320	5	Psol011714/Psol008493/Psol003353/Psol009975/Psol006412
CC	GO:0031982	vesicle	6/883	18/1709	0.965212	1	Psol005320/Psol011714/Psol008493/Psol003353/Psol009975/Psol006412	Psol005320/Psol011714/Psol008493/Psol003353/Psol009975/Psol006412	6	1	Psol005320	5	Psol011714/Psol008493/Psol003353/Psol009975/Psol006412
CC	GO:0097708	intracellular vesicle	6/883	18/1709	0.965212	1	Psol005320/Psol011714/Psol008493/Psol003353/Psol009975/Psol006412	Psol005320/Psol011714/Psol008493/Psol003353/Psol009975/Psol006412	6	1	Psol005320	5	Psol011714/Psol008493/Psol003353/Psol009975/Psol006412
CC	GO:0044433	cytoplasmic vesicle part	5/883	16/1709	0.972054	1	Psol011714/Psol008493/Psol003353/Psol009975/Psol006412	Psol011714/Psol008493/Psol003353/Psol009975/Psol006412	5	0		5	Psol011714/Psol008493/Psol003353/Psol009975/Psol006412
CC	GO:1990234	transferase complex	13/883	35/1709	0.972259	1	Psol001607/Psol011597/Psol008528/Psol004137/Psol009625/Psol009360/Psol001158/Psol009461/Psol006352/Psol002294/Psol005335/Psol009718/Psol008112	Psol001607/Psol011597/Psol008528/Psol004137/Psol009625/Psol009360/Psol001158/Psol009461/Psol006352/Psol002294/Psol005335/Psol009718/Psol008112	13	0		13	Psol001607/Psol011597/Psol008528/Psol004137/Psol009625/Psol009360/Psol001158/Psol009461/Psol006352/Psol002294/Psol005335/Psol009718/Psol008112
CC	GO:1905368	peptidase complex	7/883	21/1709	0.972889	1	Psol005406/Psol005862/Psol005756/Psol003426/Psol004015/Psol010533/Psol002927	Psol005406/Psol005862/Psol005756/Psol003426/Psol004015/Psol010533/Psol002927	7	0		7	Psol005406/Psol005862/Psol005756/Psol003426/Psol004015/Psol010533/Psol002927
CC	GO:0005875	microtubule associated complex	3/883	11/1709	0.974942	1	Psol001242/Psol008654/Psol009074	Psol001242/Psol008654/Psol009074	3	2	Psol001242/Psol009074	1	Psol008654
CC	GO:0098588	bounding membrane of organelle	12/883	33/1709	0.975035	1	Psol005462/Psol001745/Psol005151/Psol011714/Psol007519/Psol008493/Psol000089/novel.2312/Psol003353/Psol009975/Psol009247/Psol006412	Psol005462/Psol001745/Psol005151/Psol011714/Psol007519/Psol008493/Psol000089/-/Psol003353/Psol009975/Psol009247/Psol006412	12	2	Psol005462/Psol007519	10	Psol001745/Psol005151/Psol011714/Psol008493/Psol000089/novel.2312/Psol003353/Psol009975/Psol009247/Psol006412
CC	GO:0005743	mitochondrial inner membrane	7/883	22/1709	0.98252	1	Psol000921/Psol003729/Psol003562/Psol007478/Psol000238/Psol009587/Psol001064	Psol000921/Psol003729/Psol003562/Psol007478/Psol000238/Psol009587/Psol001064	7	0		7	Psol000921/Psol003729/Psol003562/Psol007478/Psol000238/Psol009587/Psol001064
CC	GO:0019866	organelle inner membrane	7/883	22/1709	0.98252	1	Psol000921/Psol003729/Psol003562/Psol007478/Psol000238/Psol009587/Psol001064	Psol000921/Psol003729/Psol003562/Psol007478/Psol000238/Psol009587/Psol001064	7	0		7	Psol000921/Psol003729/Psol003562/Psol007478/Psol000238/Psol009587/Psol001064
CC	GO:0005694	chromosome	19/883	50/1709	0.982692	1	Psol004982/Psol007862/Psol001833/Psol004981/Psol007861/Psol005043/Psol009384/Psol005514/novel.563/Psol004095/Psol005044/Psol005046/Psol006007/novel.1666/novel.35/Psol002570/Psol007860/Psol005047/Psol005519	Psol004982/Psol007862/Psol001833/Psol004981/Psol007861/Psol005043/Psol009384/Psol005514/-/Psol004095/Psol005044/Psol005046/Psol006007/-/-/Psol002570/Psol007860/Psol005047/Psol005519	19	1	Psol006007	18	Psol004982/Psol007862/Psol001833/Psol004981/Psol007861/Psol005043/Psol009384/Psol005514/novel.563/Psol004095/Psol005044/Psol005046/novel.1666/novel.35/Psol002570/Psol007860/Psol005047/Psol005519
CC	GO:0098800	inner mitochondrial membrane protein complex	5/883	17/1709	0.982816	1	Psol003729/Psol007478/Psol000238/Psol009587/Psol001064	Psol003729/Psol007478/Psol000238/Psol009587/Psol001064	5	0		5	Psol003729/Psol007478/Psol000238/Psol009587/Psol001064
CC	GO:0012505	endomembrane system	34/883	84/1709	0.986802	1	Psol000813/Psol001607/Psol005320/Psol005000/Psol006390/Psol005462/Psol000821/Psol008882/Psol002538/Psol005406/Psol011597/Psol010154/Psol004005/Psol005862/Psol008528/Psol003687/Psol007717/Psol011714/Psol002221/Psol005686/Psol006713/Psol010790/Psol006892/Psol008493/Psol010533/Psol000948/Psol002495/Psol003353/Psol011057/Psol009975/Psol006803/Psol008846/Psol006412/Psol008148	Psol000813/Psol001607/Psol005320/Psol005000/Psol006390/Psol005462/Psol000821/Psol008882/Psol002538/Psol005406/Psol011597/Psol010154/Psol004005/Psol005862/Psol008528/Psol003687/Psol007717/Psol011714/Psol002221/Psol005686/Psol006713/Psol010790/Psol006892/Psol008493/Psol010533/Psol000948/Psol002495/Psol003353/Psol011057/Psol009975/Psol006803/Psol008846/Psol006412/Psol008148	34	3	Psol005320/Psol005000/Psol005462	31	Psol000813/Psol001607/Psol006390/Psol000821/Psol008882/Psol002538/Psol005406/Psol011597/Psol010154/Psol004005/Psol005862/Psol008528/Psol003687/Psol007717/Psol011714/Psol002221/Psol005686/Psol006713/Psol010790/Psol006892/Psol008493/Psol010533/Psol000948/Psol002495/Psol003353/Psol011057/Psol009975/Psol006803/Psol008846/Psol006412/Psol008148
CC	GO:0016592	mediator complex	9/883	28/1709	0.989132	1	Psol009782/Psol003855/Psol003853/Psol008984/Psol008985/Psol005062/Psol009966/Psol005053/novel.710	Psol009782/Psol003855/Psol003853/Psol008984/Psol008985/Psol005062/Psol009966/Psol005053/-	9	1	Psol005062	8	Psol009782/Psol003855/Psol003853/Psol008984/Psol008985/Psol009966/Psol005053/novel.710
CC	GO:0005839	proteasome core complex	3/883	13/1709	0.992024	1	Psol005756/Psol004015/Psol002927	Psol005756/Psol004015/Psol002927	3	0		3	Psol005756/Psol004015/Psol002927
CC	GO:0000502	proteasome complex	4/883	16/1709	0.992782	1	Psol005756/Psol003426/Psol004015/Psol002927	Psol005756/Psol003426/Psol004015/Psol002927	4	0		4	Psol005756/Psol003426/Psol004015/Psol002927
CC	GO:1905369	endopeptidase complex	4/883	16/1709	0.992782	1	Psol005756/Psol003426/Psol004015/Psol002927	Psol005756/Psol003426/Psol004015/Psol002927	4	0		4	Psol005756/Psol003426/Psol004015/Psol002927
CC	GO:1902494	catalytic complex	32/883	82/1709	0.99319	1	Psol001607/Psol003123/Psol004036/Psol004037/Psol005406/Psol011597/Psol001242/Psol005862/Psol008528/Psol005756/Psol004137/Psol003426/Psol004015/Psol009625/Psol005686/Psol009360/Psol001158/Psol009461/Psol010790/Psol006352/Psol010533/Psol002583/Psol002294/Psol008654/Psol005335/Psol002495/Psol002927/Psol001064/Psol009074/Psol009718/Psol008148/Psol008112	Psol001607/Psol003123/Psol004036/Psol004037/Psol005406/Psol011597/Psol001242/Psol005862/Psol008528/Psol005756/Psol004137/Psol003426/Psol004015/Psol009625/Psol005686/Psol009360/Psol001158/Psol009461/Psol010790/Psol006352/Psol010533/Psol002583/Psol002294/Psol008654/Psol005335/Psol002495/Psol002927/Psol001064/Psol009074/Psol009718/Psol008148/Psol008112	32	5	Psol003123/Psol004036/Psol004037/Psol001242/Psol009074	27	Psol001607/Psol005406/Psol011597/Psol005862/Psol008528/Psol005756/Psol004137/Psol003426/Psol004015/Psol009625/Psol005686/Psol009360/Psol001158/Psol009461/Psol010790/Psol006352/Psol010533/Psol002583/Psol002294/Psol008654/Psol005335/Psol002495/Psol002927/Psol001064/Psol009718/Psol008148/Psol008112
CC	GO:0044431	Golgi apparatus part	6/883	22/1709	0.994767	1	Psol005462/Psol003687/Psol011714/Psol011057/Psol009975/Psol008846	Psol005462/Psol003687/Psol011714/Psol011057/Psol009975/Psol008846	6	1	Psol005462	5	Psol003687/Psol011714/Psol011057/Psol009975/Psol008846
CC	GO:0005794	Golgi apparatus	7/883	25/1709	0.995674	1	Psol005462/Psol002538/Psol003687/Psol011714/Psol011057/Psol009975/Psol008846	Psol005462/Psol002538/Psol003687/Psol011714/Psol011057/Psol009975/Psol008846	7	1	Psol005462	6	Psol002538/Psol003687/Psol011714/Psol011057/Psol009975/Psol008846
CC	GO:0005654	nucleoplasm	16/883	48/1709	0.99697	1	Psol009782/Psol003855/Psol003853/Psol008984/Psol009360/Psol001158/novel.1191/Psol009461/Psol008985/Psol002294/Psol008897/Psol005062/Psol009718/Psol009966/Psol005053/novel.710	Psol009782/Psol003855/Psol003853/Psol008984/Psol009360/Psol001158/-/Psol009461/Psol008985/Psol002294/Psol008897/Psol005062/Psol009718/Psol009966/Psol005053/-	16	2	novel.1191/Psol005062	14	Psol009782/Psol003855/Psol003853/Psol008984/Psol009360/Psol001158/Psol009461/Psol008985/Psol002294/Psol008897/Psol009718/Psol009966/Psol005053/novel.710
CC	GO:0044451	nucleoplasm part	16/883	48/1709	0.99697	1	Psol009782/Psol003855/Psol003853/Psol008984/Psol009360/Psol001158/novel.1191/Psol009461/Psol008985/Psol002294/Psol008897/Psol005062/Psol009718/Psol009966/Psol005053/novel.710	Psol009782/Psol003855/Psol003853/Psol008984/Psol009360/Psol001158/-/Psol009461/Psol008985/Psol002294/Psol008897/Psol005062/Psol009718/Psol009966/Psol005053/-	16	2	novel.1191/Psol005062	14	Psol009782/Psol003855/Psol003853/Psol008984/Psol009360/Psol001158/Psol009461/Psol008985/Psol002294/Psol008897/Psol009718/Psol009966/Psol005053/novel.710
CC	GO:0031090	organelle membrane	19/883	56/1709	0.997852	1	Psol005462/Psol001745/Psol005151/Psol011714/Psol000921/Psol003729/Psol007519/Psol008493/Psol003562/Psol000089/Psol007478/novel.2312/Psol000238/Psol009587/Psol003353/Psol001064/Psol009975/Psol009247/Psol006412	Psol005462/Psol001745/Psol005151/Psol011714/Psol000921/Psol003729/Psol007519/Psol008493/Psol003562/Psol000089/Psol007478/-/Psol000238/Psol009587/Psol003353/Psol001064/Psol009975/Psol009247/Psol006412	19	2	Psol005462/Psol007519	17	Psol001745/Psol005151/Psol011714/Psol000921/Psol003729/Psol008493/Psol003562/Psol000089/Psol007478/novel.2312/Psol000238/Psol009587/Psol003353/Psol001064/Psol009975/Psol009247/Psol006412
CC	GO:0031974	membrane-enclosed lumen	24/883	68/1709	0.998111	1	Psol005015/Psol000388/Psol009782/novel.3029/Psol003855/Psol003853/Psol009715/Psol008984/Psol009358/Psol009360/Psol001158/Psol005502/novel.1191/Psol009461/Psol008985/Psol002294/Psol008897/Psol003290/Psol002570/Psol005062/Psol009718/Psol009966/Psol005053/novel.710	Psol005015/Psol000388/Psol009782/-/Psol003855/Psol003853/Psol009715/Psol008984/Psol009358/Psol009360/Psol001158/Psol005502/-/Psol009461/Psol008985/Psol002294/Psol008897/Psol003290/Psol002570/Psol005062/Psol009718/Psol009966/Psol005053/-	24	2	novel.1191/Psol005062	22	Psol005015/Psol000388/Psol009782/novel.3029/Psol003855/Psol003853/Psol009715/Psol008984/Psol009358/Psol009360/Psol001158/Psol005502/Psol009461/Psol008985/Psol002294/Psol008897/Psol003290/Psol002570/Psol009718/Psol009966/Psol005053/novel.710
CC	GO:0043233	organelle lumen	24/883	68/1709	0.998111	1	Psol005015/Psol000388/Psol009782/novel.3029/Psol003855/Psol003853/Psol009715/Psol008984/Psol009358/Psol009360/Psol001158/Psol005502/novel.1191/Psol009461/Psol008985/Psol002294/Psol008897/Psol003290/Psol002570/Psol005062/Psol009718/Psol009966/Psol005053/novel.710	Psol005015/Psol000388/Psol009782/-/Psol003855/Psol003853/Psol009715/Psol008984/Psol009358/Psol009360/Psol001158/Psol005502/-/Psol009461/Psol008985/Psol002294/Psol008897/Psol003290/Psol002570/Psol005062/Psol009718/Psol009966/Psol005053/-	24	2	novel.1191/Psol005062	22	Psol005015/Psol000388/Psol009782/novel.3029/Psol003855/Psol003853/Psol009715/Psol008984/Psol009358/Psol009360/Psol001158/Psol005502/Psol009461/Psol008985/Psol002294/Psol008897/Psol003290/Psol002570/Psol009718/Psol009966/Psol005053/novel.710
CC	GO:0070013	intracellular organelle lumen	24/883	68/1709	0.998111	1	Psol005015/Psol000388/Psol009782/novel.3029/Psol003855/Psol003853/Psol009715/Psol008984/Psol009358/Psol009360/Psol001158/Psol005502/novel.1191/Psol009461/Psol008985/Psol002294/Psol008897/Psol003290/Psol002570/Psol005062/Psol009718/Psol009966/Psol005053/novel.710	Psol005015/Psol000388/Psol009782/-/Psol003855/Psol003853/Psol009715/Psol008984/Psol009358/Psol009360/Psol001158/Psol005502/-/Psol009461/Psol008985/Psol002294/Psol008897/Psol003290/Psol002570/Psol005062/Psol009718/Psol009966/Psol005053/-	24	2	novel.1191/Psol005062	22	Psol005015/Psol000388/Psol009782/novel.3029/Psol003855/Psol003853/Psol009715/Psol008984/Psol009358/Psol009360/Psol001158/Psol005502/Psol009461/Psol008985/Psol002294/Psol008897/Psol003290/Psol002570/Psol009718/Psol009966/Psol005053/novel.710
CC	GO:0044428	nuclear part	31/883	85/1709	0.99865	1	Psol005107/Psol008882/Psol004005/Psol009782/Psol004137/novel.3029/Psol003855/Psol003853/Psol009625/Psol008984/Psol009360/Psol001158/novel.1191/Psol009461/Psol004927/Psol008985/Psol004892/Psol006892/Psol006352/Psol000948/Psol002294/Psol008897/Psol005335/Psol003290/Psol002570/Psol005062/Psol009718/Psol009966/Psol005053/novel.710/Psol010647	Psol005107/Psol008882/Psol004005/Psol009782/Psol004137/-/Psol003855/Psol003853/Psol009625/Psol008984/Psol009360/Psol001158/-/Psol009461/Psol004927/Psol008985/Psol004892/Psol006892/Psol006352/Psol000948/Psol002294/Psol008897/Psol005335/Psol003290/Psol002570/Psol005062/Psol009718/Psol009966/Psol005053/-/Psol010647	31	2	novel.1191/Psol005062	29	Psol005107/Psol008882/Psol004005/Psol009782/Psol004137/novel.3029/Psol003855/Psol003853/Psol009625/Psol008984/Psol009360/Psol001158/Psol009461/Psol004927/Psol008985/Psol004892/Psol006892/Psol006352/Psol000948/Psol002294/Psol008897/Psol005335/Psol003290/Psol002570/Psol009718/Psol009966/Psol005053/novel.710/Psol010647
CC	GO:0099023	tethering complex	3/883	16/1709	0.998682	1	Psol003687/Psol010594/Psol011057	Psol003687/Psol010594/Psol011057	3	0		3	Psol003687/Psol010594/Psol011057
CC	GO:0030117	membrane coat	3/883	17/1709	0.999289	1	Psol011714/Psol009975/Psol006412	Psol011714/Psol009975/Psol006412	3	0		3	Psol011714/Psol009975/Psol006412
CC	GO:0048475	coated membrane	3/883	17/1709	0.999289	1	Psol011714/Psol009975/Psol006412	Psol011714/Psol009975/Psol006412	3	0		3	Psol011714/Psol009975/Psol006412
CC	GO:0031981	nuclear lumen	19/883	59/1709	0.999323	1	Psol009782/novel.3029/Psol003855/Psol003853/Psol008984/Psol009360/Psol001158/novel.1191/Psol009461/Psol008985/Psol002294/Psol008897/Psol003290/Psol002570/Psol005062/Psol009718/Psol009966/Psol005053/novel.710	Psol009782/-/Psol003855/Psol003853/Psol008984/Psol009360/Psol001158/-/Psol009461/Psol008985/Psol002294/Psol008897/Psol003290/Psol002570/Psol005062/Psol009718/Psol009966/Psol005053/-	19	2	novel.1191/Psol005062	17	Psol009782/novel.3029/Psol003855/Psol003853/Psol008984/Psol009360/Psol001158/Psol009461/Psol008985/Psol002294/Psol008897/Psol003290/Psol002570/Psol009718/Psol009966/Psol005053/novel.710
CC	GO:0044422	organelle part	114/883	270/1709	0.999724	1	Psol009498/Psol001607/Psol001711/Psol005000/Psol005546/Psol004649/Psol004982/Psol007862/Psol005462/Psol005107/Psol001833/Psol000821/Psol008882/Psol004981/Psol009306/Psol005406/novel.3105/Psol011597/Psol010154/Psol004342/Psol008697/Psol009820/Psol007861/Psol008510/Psol005015/Psol004005/Psol000388/Psol001242/Psol005862/Psol008528/Psol003687/Psol001284/Psol009782/Psol005043/Psol004137/Psol004315/nov…	Psol009498/Psol001607/Psol001711/Psol005000/Psol005546/Psol004649/Psol004982/Psol007862/Psol005462/Psol005107/Psol001833/Psol000821/Psol008882/Psol004981/Psol009306/Psol005406/-/Psol011597/Psol010154/Psol004342/Psol008697/Psol009820/Psol007861/Psol008510/Psol005015/Psol004005/Psol000388/Psol001242/Psol005862/Psol008528/Psol003687/Psol001284/Psol009782/Psol005043/Psol004137/Psol004315/-/Psol001745…	114	24	Psol001711/Psol005000/Psol005546/Psol004649/Psol005462/novel.3105/Psol004342/Psol008697/Psol009820/Psol008510/Psol001242/Psol001284/Psol004315/Psol003139/novel.1191/Psol002802/Psol007519/Psol003661/Psol010430/Psol006007/Psol001481/Psol005062/Psol009074/Psol003604	90	Psol009498/Psol001607/Psol004982/Psol007862/Psol005107/Psol001833/Psol000821/Psol008882/Psol004981/Psol009306/Psol005406/Psol011597/Psol010154/Psol007861/Psol005015/Psol004005/Psol000388/Psol005862/Psol008528/Psol003687/Psol009782/Psol005043/Psol004137/novel.3029/Psol001745/Psol005151/Psol003855/Psol002865/Psol011714/Psol003853/Psol005514/Psol009625/novel.563/Psol002272/Psol005044/Psol009715/Psol…
CC	GO:0044446	intracellular organelle part	112/883	268/1709	0.999837	1	Psol009498/Psol001607/Psol001711/Psol005000/Psol005546/Psol004649/Psol004982/Psol007862/Psol005462/Psol005107/Psol001833/Psol000821/Psol008882/Psol004981/Psol009306/Psol005406/novel.3105/Psol011597/Psol010154/Psol004342/Psol008697/Psol007861/Psol008510/Psol005015/Psol004005/Psol000388/Psol001242/Psol005862/Psol008528/Psol003687/Psol001284/Psol009782/Psol005043/Psol004137/Psol004315/novel.3029/Pso…	Psol009498/Psol001607/Psol001711/Psol005000/Psol005546/Psol004649/Psol004982/Psol007862/Psol005462/Psol005107/Psol001833/Psol000821/Psol008882/Psol004981/Psol009306/Psol005406/-/Psol011597/Psol010154/Psol004342/Psol008697/Psol007861/Psol008510/Psol005015/Psol004005/Psol000388/Psol001242/Psol005862/Psol008528/Psol003687/Psol001284/Psol009782/Psol005043/Psol004137/Psol004315/-/Psol001745/Psol005151…	112	22	Psol001711/Psol005000/Psol005546/Psol004649/Psol005462/novel.3105/Psol004342/Psol008697/Psol008510/Psol001242/Psol001284/Psol004315/Psol003139/novel.1191/Psol002802/Psol007519/Psol003661/Psol006007/Psol001481/Psol005062/Psol009074/Psol003604	90	Psol009498/Psol001607/Psol004982/Psol007862/Psol005107/Psol001833/Psol000821/Psol008882/Psol004981/Psol009306/Psol005406/Psol011597/Psol010154/Psol007861/Psol005015/Psol004005/Psol000388/Psol005862/Psol008528/Psol003687/Psol009782/Psol005043/Psol004137/novel.3029/Psol001745/Psol005151/Psol003855/Psol002865/Psol011714/Psol003853/Psol005514/Psol009625/novel.563/Psol002272/Psol005044/Psol009715/Psol…
CC	GO:0005634	nucleus	93/883	252/1709	1	1	Psol006138/Psol006140/Psol002712/Psol010371/Psol005107/Psol002720/Psol001833/Psol005162/Psol005830/Psol008882/Psol003406/Psol009522/Psol007117/Psol003272/Psol002493/Psol008607/Psol004005/Psol010597/Psol002717/Psol000907/Psol008244/Psol009782/Psol006587/Psol004137/Psol001626/novel.3029/Psol003855/Psol010721/Psol000137/Psol005913/Psol003853/Psol009625/Psol002279/Psol001182/Psol001423/Psol003141/Pso…	Psol006138/Psol006140/Psol002712/Psol010371/Psol005107/Psol002720/Psol001833/Psol005162/Psol005830/Psol008882/Psol003406/Psol009522/Psol007117/Psol003272/Psol002493/Psol008607/Psol004005/Psol010597/Psol002717/Psol000907/Psol008244/Psol009782/Psol006587/Psol004137/Psol001626/-/Psol003855/Psol010721/Psol000137/Psol005913/Psol003853/Psol009625/Psol002279/Psol001182/Psol001423/Psol003141/Psol008984/P…	93	27	Psol006138/Psol006140/Psol010371/Psol005830/Psol003272/Psol002493/Psol000907/Psol008244/Psol002279/Psol001182/Psol001423/Psol003141/Psol009576/Psol000633/novel.1191/Psol011156/Psol005062/Psol003367/Psol003982/Psol001520/Psol005426/Psol008277/Psol002492/Psol001425/Psol007401/Psol003273/novel.2633	66	Psol002712/Psol005107/Psol002720/Psol001833/Psol005162/Psol008882/Psol003406/Psol009522/Psol007117/Psol008607/Psol004005/Psol010597/Psol002717/Psol009782/Psol006587/Psol004137/Psol001626/novel.3029/Psol003855/Psol010721/Psol000137/Psol005913/Psol003853/Psol009625/Psol008984/Psol008163/Psol009360/Psol001158/Psol007788/Psol009461/Psol004927/Psol009577/Psol001543/Psol008985/Psol001386/Psol004892/Pso…
CC	GO:0043231	intracellular membrane-bounded organelle	148/883	376/1709	1	1	Psol000813/Psol001607/Psol006138/Psol006140/Psol002712/Psol005000/Psol010371/Psol006390/Psol005462/Psol005107/Psol002720/Psol001833/Psol000821/Psol003352/Psol005162/Psol005830/Psol008882/Psol009550/Psol003406/Psol002538/Psol005406/Psol001387/Psol011597/Psol009522/Psol010154/Psol007117/Psol003272/Psol002493/Psol008607/Psol005015/Psol004005/Psol000388/Psol011242/Psol010597/Psol005862/Psol002717/Pso…	Psol000813/Psol001607/Psol006138/Psol006140/Psol002712/Psol005000/Psol010371/Psol006390/Psol005462/Psol005107/Psol002720/Psol001833/Psol000821/Psol003352/Psol005162/Psol005830/Psol008882/Psol009550/Psol003406/Psol002538/Psol005406/Psol001387/Psol011597/Psol009522/Psol010154/Psol007117/Psol003272/Psol002493/Psol008607/Psol005015/Psol004005/Psol000388/Psol011242/Psol010597/Psol005862/Psol002717/Pso…	148	31	Psol006138/Psol006140/Psol005000/Psol010371/Psol005462/Psol005830/Psol003272/Psol002493/Psol000907/Psol008244/Psol002279/Psol001182/Psol001423/Psol003141/Psol009576/Psol000633/novel.1191/Psol007519/Psol011156/Psol003837/Psol005062/Psol003367/Psol003982/Psol001520/Psol005426/Psol008277/Psol002492/Psol001425/Psol007401/Psol003273/novel.2633	117	Psol000813/Psol001607/Psol002712/Psol006390/Psol005107/Psol002720/Psol001833/Psol000821/Psol003352/Psol005162/Psol008882/Psol009550/Psol003406/Psol002538/Psol005406/Psol001387/Psol011597/Psol009522/Psol010154/Psol007117/Psol008607/Psol005015/Psol004005/Psol000388/Psol011242/Psol010597/Psol005862/Psol002717/Psol008528/Psol003687/Psol009782/Psol007541/Psol006587/Psol004137/Psol001626/novel.3029/Pso…
CC	GO:0043227	membrane-bounded organelle	152/883	389/1709	1	1	Psol000813/Psol001607/Psol005320/Psol006138/Psol006140/Psol002712/Psol005000/Psol010371/Psol006390/Psol005462/Psol005107/Psol002720/Psol001833/Psol000821/Psol003352/Psol005162/Psol005830/Psol008882/Psol009550/Psol003406/Psol002538/Psol005406/Psol001387/Psol011597/Psol009522/Psol010154/Psol007117/Psol003272/Psol002493/Psol008607/Psol005015/Psol004005/Psol000388/Psol011242/Psol010597/Psol005862/Pso…	Psol000813/Psol001607/Psol005320/Psol006138/Psol006140/Psol002712/Psol005000/Psol010371/Psol006390/Psol005462/Psol005107/Psol002720/Psol001833/Psol000821/Psol003352/Psol005162/Psol005830/Psol008882/Psol009550/Psol003406/Psol002538/Psol005406/Psol001387/Psol011597/Psol009522/Psol010154/Psol007117/Psol003272/Psol002493/Psol008607/Psol005015/Psol004005/Psol000388/Psol011242/Psol010597/Psol005862/Pso…	152	32	Psol005320/Psol006138/Psol006140/Psol005000/Psol010371/Psol005462/Psol005830/Psol003272/Psol002493/Psol000907/Psol008244/Psol002279/Psol001182/Psol001423/Psol003141/Psol009576/Psol000633/novel.1191/Psol007519/Psol011156/Psol003837/Psol005062/Psol003367/Psol003982/Psol001520/Psol005426/Psol008277/Psol002492/Psol001425/Psol007401/Psol003273/novel.2633	120	Psol000813/Psol001607/Psol002712/Psol006390/Psol005107/Psol002720/Psol001833/Psol000821/Psol003352/Psol005162/Psol008882/Psol009550/Psol003406/Psol002538/Psol005406/Psol001387/Psol011597/Psol009522/Psol010154/Psol007117/Psol008607/Psol005015/Psol004005/Psol000388/Psol011242/Psol010597/Psol005862/Psol002717/Psol008528/Psol003687/Psol009782/Psol007541/Psol006587/Psol004137/Psol001626/novel.3029/Pso…
MF	GO:0005198	structural molecule activity	152/2504	188/5233	2.23e-21	5e-19	Psol008670/Psol005875/Psol007736/Psol011235/Psol011073/Psol008219/Psol006393/Psol002864/Psol008514/Psol002993/Psol002215/Psol009498/Psol009233/Psol009449/Psol006024/Psol005928/Psol008645/Psol004071/Psol008218/Psol001581/Psol010444/Psol007365/Psol009136/Psol006813/Psol009937/Psol005214/Psol001262/Psol011701/Psol010843/Psol008766/Psol001511/Psol004143/Psol010097/Psol005435/Psol001819/Psol007772/Pso…	Psol008670/Psol005875/Psol007736/Psol011235/Psol011073/Psol008219/Psol006393/Psol002864/Psol008514/Psol002993/Psol002215/Psol009498/Psol009233/Psol009449/Psol006024/Psol005928/Psol008645/Psol004071/Psol008218/Psol001581/Psol010444/Psol007365/Psol009136/Psol006813/Psol009937/Psol005214/Psol001262/Psol011701/Psol010843/Psol008766/Psol001511/Psol004143/Psol010097/Psol005435/Psol001819/Psol007772/Pso…	152	35	Psol005875/Psol011073/Psol004791/Psol006777/Psol005882/Psol000159/Psol006773/Psol003513/Psol006778/Psol005878/novel.1676/Psol004177/Psol006705/Psol000155/Psol006426/Psol000302/Psol007287/Psol004171/Psol004170/Psol006779/novel.48/Psol004172/Psol002906/Psol000304/novel.575/Psol003512/Psol000310/Psol002230/Psol009363/Psol004176/Psol003514/Psol000306/Psol000301/Psol000308/Psol004792	117	Psol008670/Psol007736/Psol011235/Psol008219/Psol006393/Psol002864/Psol008514/Psol002993/Psol002215/Psol009498/Psol009233/Psol009449/Psol006024/Psol005928/Psol008645/Psol004071/Psol008218/Psol001581/Psol010444/Psol007365/Psol009136/Psol006813/Psol009937/Psol005214/Psol001262/Psol011701/Psol010843/Psol008766/Psol001511/Psol004143/Psol010097/Psol005435/Psol001819/Psol007772/Psol006878/Psol009408/Pso…
MF	GO:0003735	structural constituent of ribosome	103/2504	120/5233	1.65e-18	1.85e-16	Psol007736/Psol011235/Psol008219/Psol006393/Psol002864/Psol008514/Psol002993/Psol002215/Psol009498/Psol009233/Psol009449/Psol006024/Psol005928/Psol008645/Psol004071/Psol008218/Psol001581/Psol007365/Psol009136/Psol006813/Psol009937/Psol005214/Psol001262/Psol011701/Psol010843/Psol008766/Psol001511/Psol004143/Psol010097/Psol005435/Psol001819/Psol007772/Psol006878/Psol009408/Psol001438/Psol005580/Pso…	Psol007736/Psol011235/Psol008219/Psol006393/Psol002864/Psol008514/Psol002993/Psol002215/Psol009498/Psol009233/Psol009449/Psol006024/Psol005928/Psol008645/Psol004071/Psol008218/Psol001581/Psol007365/Psol009136/Psol006813/Psol009937/Psol005214/Psol001262/Psol011701/Psol010843/Psol008766/Psol001511/Psol004143/Psol010097/Psol005435/Psol001819/Psol007772/Psol006878/Psol009408/Psol001438/Psol005580/Pso…	103	0		103	Psol007736/Psol011235/Psol008219/Psol006393/Psol002864/Psol008514/Psol002993/Psol002215/Psol009498/Psol009233/Psol009449/Psol006024/Psol005928/Psol008645/Psol004071/Psol008218/Psol001581/Psol007365/Psol009136/Psol006813/Psol009937/Psol005214/Psol001262/Psol011701/Psol010843/Psol008766/Psol001511/Psol004143/Psol010097/Psol005435/Psol001819/Psol007772/Psol006878/Psol009408/Psol001438/Psol005580/Pso…
MF	GO:0022857	transmembrane transporter activity	212/2504	354/5233	1.69e-06	0.000112072	novel.2294/novel.2144/novel.2295/Psol000383/novel.2300/novel.2303/Psol003731/novel.1926/Psol002031/Psol008350/Psol008058/Psol006360/novel.18/Psol006784/Psol000345/Psol008692/novel.1496/novel.17/Psol008966/Psol002079/novel.2712/novel.1928/Psol003186/Psol008122/Psol002033/novel.2293/novel.509/Psol007721/Psol007833/Psol006218/Psol011236/Psol001368/Psol004274/Psol004045/Psol006658/Psol009872/Psol0054…	-/-/-/Psol000383/-/-/Psol003731/-/Psol002031/Psol008350/Psol008058/Psol006360/-/Psol006784/Psol000345/Psol008692/-/-/Psol008966/Psol002079/-/-/Psol003186/Psol008122/Psol002033/-/-/Psol007721/Psol007833/Psol006218/Psol011236/Psol001368/Psol004274/Psol004045/Psol006658/Psol009872/Psol005462/Psol007309/Psol002943/Psol005631/-/Psol003944/Psol009117/Psol008206/-/-/Psol009532/Psol005093/-/Psol002016/Ps…	212	155	Psol003731/novel.1926/Psol002031/Psol008350/Psol008058/Psol006360/Psol006784/Psol000345/Psol008692/Psol002079/novel.2712/novel.1928/Psol008122/Psol002033/novel.509/Psol007721/Psol007833/Psol006218/Psol011236/Psol001368/Psol004274/Psol004045/Psol006658/Psol009872/Psol005462/Psol007309/Psol002943/novel.1660/Psol003944/Psol009117/Psol008206/novel.1446/Psol009532/novel.2853/Psol002016/Psol005016/nove…	57	novel.2294/novel.2144/novel.2295/Psol000383/novel.2300/novel.2303/novel.18/novel.1496/novel.17/Psol008966/Psol003186/novel.2293/Psol005631/novel.507/Psol005093/Psol008958/novel.1497/novel.2222/Psol003799/Psol011203/novel.1179/novel.597/Psol007850/novel.508/Psol007982/novel.1180/Psol006728/Psol002865/novel.1668/novel.506/Psol008984/novel.326/novel.2243/Psol000538/novel.1927/Psol000214/Psol008121/P…
MF	GO:0005215	transporter activity	225/2504	379/5233	2e-06	0.000112072	novel.2294/novel.2144/novel.2295/Psol000383/novel.2300/novel.2303/Psol007198/Psol003731/novel.1926/Psol002031/Psol008350/Psol008058/Psol006360/novel.18/Psol006784/Psol000345/Psol008692/novel.1496/novel.17/Psol008966/Psol002079/novel.2712/novel.1928/Psol009033/Psol003186/Psol008122/Psol002033/novel.2293/novel.509/Psol007721/Psol006621/Psol007833/Psol006218/Psol011236/Psol001368/Psol004274/Psol0040…	-/-/-/Psol000383/-/-/Psol007198/Psol003731/-/Psol002031/Psol008350/Psol008058/Psol006360/-/Psol006784/Psol000345/Psol008692/-/-/Psol008966/Psol002079/-/-/Psol009033/Psol003186/Psol008122/Psol002033/-/-/Psol007721/Psol006621/Psol007833/Psol006218/Psol011236/Psol001368/Psol004274/Psol004045/Psol006658/Psol009872/Psol005462/Psol007309/Psol002943/Psol005631/-/Psol003944/Psol009117/Psol008206/-/-/Psol…	225	160	Psol007198/Psol003731/novel.1926/Psol002031/Psol008350/Psol008058/Psol006360/Psol006784/Psol000345/Psol008692/Psol002079/novel.2712/novel.1928/Psol009033/Psol008122/Psol002033/novel.509/Psol007721/Psol006621/Psol007833/Psol006218/Psol011236/Psol001368/Psol004274/Psol004045/Psol006658/Psol009872/Psol005462/Psol007309/Psol002943/novel.1660/Psol003944/Psol009117/Psol008206/novel.1446/Psol009532/nove…	65	novel.2294/novel.2144/novel.2295/Psol000383/novel.2300/novel.2303/novel.18/novel.1496/novel.17/Psol008966/Psol003186/novel.2293/Psol005631/novel.507/Psol008874/Psol005093/Psol009198/Psol008958/novel.3261/novel.1497/novel.2222/Psol007845/Psol003799/Psol011203/Psol011449/novel.1179/novel.597/Psol007850/novel.508/Psol007982/novel.1180/Psol006728/Psol002865/novel.3262/novel.1668/novel.506/Psol008984/…
MF	GO:0042302	structural constituent of cuticle	40/2504	51/5233	6.93e-06	0.000295047	Psol005875/Psol011073/Psol010444/Psol004791/Psol006777/Psol005882/Psol000159/Psol006773/Psol009794/Psol003513/Psol006778/Psol005878/novel.1676/Psol004177/Psol006705/Psol000155/Psol006426/Psol000302/Psol007287/Psol004171/Psol004170/Psol006779/novel.48/Psol004172/Psol002906/Psol000304/novel.575/Psol005868/Psol003512/Psol000310/Psol009363/Psol004176/Psol000699/Psol003514/Psol000306/Psol005876/Psol00…	Psol005875/Psol011073/Psol010444/Psol004791/Psol006777/Psol005882/Psol000159/Psol006773/Psol009794/Psol003513/Psol006778/Psol005878/-/Psol004177/Psol006705/Psol000155/Psol006426/Psol000302/Psol007287/Psol004171/Psol004170/Psol006779/-/Psol004172/Psol002906/Psol000304/-/Psol005868/Psol003512/Psol000310/Psol009363/Psol004176/Psol000699/Psol003514/Psol000306/Psol005876/Psol000301/Psol000308/Psol0047…	40	34	Psol005875/Psol011073/Psol004791/Psol006777/Psol005882/Psol000159/Psol006773/Psol003513/Psol006778/Psol005878/novel.1676/Psol004177/Psol006705/Psol000155/Psol006426/Psol000302/Psol007287/Psol004171/Psol004170/Psol006779/novel.48/Psol004172/Psol002906/Psol000304/novel.575/Psol003512/Psol000310/Psol009363/Psol004176/Psol003514/Psol000306/Psol000301/Psol000308/Psol004792	6	Psol010444/Psol009794/Psol005868/Psol000699/Psol005876/Psol010445
MF	GO:0005549	odorant binding	48/2504	64/5233	7.9e-06	0.000295047	novel.2544/novel.2437/novel.838/novel.1686/Psol002797/novel.1962/novel.2753/Psol002707/novel.2953/novel.1268/novel.141/novel.907/novel.1756/novel.1771/novel.498/novel.1685/novel.2018/novel.2195/Psol004573/novel.2193/novel.1998/novel.588/novel.1594/novel.2194/novel.2263/novel.170/novel.2582/novel.2040/novel.497/novel.1267/novel.3148/novel.1544/novel.1795/novel.1689/novel.2545/novel.1281/novel.1959…	-/-/-/-/Psol002797/-/-/Psol002707/-/-/-/-/-/-/-/-/-/-/Psol004573/-/-/-/-/-/-/-/-/-/-/-/-/-/-/-/-/-/-/-/-/-/-/-/-/-/-/-/-/-	48	38	novel.2544/novel.1686/Psol002797/novel.1962/novel.2753/Psol002707/novel.1268/novel.141/novel.907/novel.1756/novel.1771/novel.498/novel.1685/novel.2018/novel.2195/novel.2193/novel.1998/novel.1594/novel.2194/novel.2263/novel.170/novel.2582/novel.2040/novel.497/novel.1544/novel.1795/novel.1689/novel.2545/novel.1281/novel.1959/novel.1937/novel.1960/novel.1961/novel.1258/novel.306/novel.47/novel.1524/…	10	novel.2437/novel.838/novel.2953/Psol004573/novel.588/novel.1267/novel.3148/novel.1327/novel.683/novel.1705
MF	GO:0004871	signal transducer activity	129/2504	209/5233	2.73e-05	0.000872778	Psol001409/Psol001406/novel.1686/Psol002797/novel.2213/novel.2485/novel.240/Psol006784/Psol000356/Psol000358/novel.2025/novel.1962/novel.73/Psol007833/Psol006298/novel.1840/Psol007640/novel.291/Psol006042/Psol000577/Psol006297/Psol002943/Psol001990/Psol007834/novel.141/Psol010686/novel.907/novel.1756/Psol003126/Psol006449/novel.1771/novel.2700/Psol011587/novel.208/novel.498/novel.1685/novel.2018/…	Psol001409/Psol001406/-/Psol002797/-/-/-/Psol006784/Psol000356/Psol000358/-/-/-/Psol007833/Psol006298/-/Psol007640/-/Psol006042/Psol000577/Psol006297/Psol002943/Psol001990/Psol007834/-/Psol010686/-/-/Psol003126/Psol006449/-/-/Psol011587/-/-/-/-/Psol004719/Psol007674/-/Psol004573/Psol003680/-/-/Psol005295/-/Psol004744/Psol000313/Psol010475/-/-/Psol002748/Psol006505/Psol010274/Psol002962/-/Psol0017…	129	114	Psol001409/Psol001406/novel.1686/Psol002797/novel.240/Psol006784/Psol000356/Psol000358/novel.1962/novel.73/Psol007833/Psol006298/novel.291/Psol006042/Psol000577/Psol006297/Psol002943/Psol001990/Psol007834/novel.141/Psol010686/novel.907/novel.1756/Psol003126/Psol006449/novel.1771/novel.2700/Psol011587/novel.498/novel.1685/novel.2018/Psol004719/Psol007674/novel.2195/Psol003680/novel.2193/novel.1998…	15	novel.2213/novel.2485/novel.2025/novel.1840/Psol007640/novel.208/Psol004573/Psol010475/novel.3148/Psol007639/Psol004992/Psol007739/novel.1705/novel.2484/Psol002595
MF	GO:0038023	signaling receptor activity	128/2504	208/5233	3.59e-05	0.000894215	Psol001409/Psol001406/novel.1686/Psol002797/novel.2213/novel.2485/novel.240/Psol006784/Psol000356/Psol000358/novel.2025/novel.1962/novel.73/Psol007833/Psol006298/novel.1840/Psol007640/novel.291/Psol006042/Psol000577/Psol006297/Psol001990/Psol007834/novel.141/Psol010686/novel.907/novel.1756/Psol003126/Psol006449/novel.1771/novel.2700/Psol011587/novel.208/novel.498/novel.1685/novel.2018/Psol004719/…	Psol001409/Psol001406/-/Psol002797/-/-/-/Psol006784/Psol000356/Psol000358/-/-/-/Psol007833/Psol006298/-/Psol007640/-/Psol006042/Psol000577/Psol006297/Psol001990/Psol007834/-/Psol010686/-/-/Psol003126/Psol006449/-/-/Psol011587/-/-/-/-/Psol004719/Psol007674/-/Psol004573/Psol003680/-/-/Psol005295/-/Psol004744/Psol000313/Psol010475/-/-/Psol002748/Psol006505/Psol010274/Psol002962/-/Psol001706/Psol0065…	128	113	Psol001409/Psol001406/novel.1686/Psol002797/novel.240/Psol006784/Psol000356/Psol000358/novel.1962/novel.73/Psol007833/Psol006298/novel.291/Psol006042/Psol000577/Psol006297/Psol001990/Psol007834/novel.141/Psol010686/novel.907/novel.1756/Psol003126/Psol006449/novel.1771/novel.2700/Psol011587/novel.498/novel.1685/novel.2018/Psol004719/Psol007674/novel.2195/Psol003680/novel.2193/novel.1998/Psol005295…	15	novel.2213/novel.2485/novel.2025/novel.1840/Psol007640/novel.208/Psol004573/Psol010475/novel.3148/Psol007639/Psol004992/Psol007739/novel.1705/novel.2484/Psol002595
MF	GO:0060089	molecular transducer activity	128/2504	208/5233	3.59e-05	0.000894215	Psol001409/Psol001406/novel.1686/Psol002797/novel.2213/novel.2485/novel.240/Psol006784/Psol000356/Psol000358/novel.2025/novel.1962/novel.73/Psol007833/Psol006298/novel.1840/Psol007640/novel.291/Psol006042/Psol000577/Psol006297/Psol001990/Psol007834/novel.141/Psol010686/novel.907/novel.1756/Psol003126/Psol006449/novel.1771/novel.2700/Psol011587/novel.208/novel.498/novel.1685/novel.2018/Psol004719/…	Psol001409/Psol001406/-/Psol002797/-/-/-/Psol006784/Psol000356/Psol000358/-/-/-/Psol007833/Psol006298/-/Psol007640/-/Psol006042/Psol000577/Psol006297/Psol001990/Psol007834/-/Psol010686/-/-/Psol003126/Psol006449/-/-/Psol011587/-/-/-/-/Psol004719/Psol007674/-/Psol004573/Psol003680/-/-/Psol005295/-/Psol004744/Psol000313/Psol010475/-/-/Psol002748/Psol006505/Psol010274/Psol002962/-/Psol001706/Psol0065…	128	113	Psol001409/Psol001406/novel.1686/Psol002797/novel.240/Psol006784/Psol000356/Psol000358/novel.1962/novel.73/Psol007833/Psol006298/novel.291/Psol006042/Psol000577/Psol006297/Psol001990/Psol007834/novel.141/Psol010686/novel.907/novel.1756/Psol003126/Psol006449/novel.1771/novel.2700/Psol011587/novel.498/novel.1685/novel.2018/Psol004719/Psol007674/novel.2195/Psol003680/novel.2193/novel.1998/Psol005295…	15	novel.2213/novel.2485/novel.2025/novel.1840/Psol007640/novel.208/Psol004573/Psol010475/novel.3148/Psol007639/Psol004992/Psol007739/novel.1705/novel.2484/Psol002595
MF	GO:0004888	transmembrane signaling receptor activity	127/2504	207/5233	4.72e-05	0.00105698	Psol001409/Psol001406/novel.1686/Psol002797/novel.2213/novel.2485/novel.240/Psol006784/Psol000356/Psol000358/novel.2025/novel.1962/novel.73/Psol007833/Psol006298/novel.1840/Psol007640/novel.291/Psol006042/Psol000577/Psol006297/Psol001990/Psol007834/novel.141/Psol010686/novel.907/novel.1756/Psol003126/Psol006449/novel.1771/novel.2700/Psol011587/novel.208/novel.498/novel.1685/novel.2018/Psol004719/…	Psol001409/Psol001406/-/Psol002797/-/-/-/Psol006784/Psol000356/Psol000358/-/-/-/Psol007833/Psol006298/-/Psol007640/-/Psol006042/Psol000577/Psol006297/Psol001990/Psol007834/-/Psol010686/-/-/Psol003126/Psol006449/-/-/Psol011587/-/-/-/-/Psol004719/Psol007674/-/Psol004573/Psol003680/-/-/Psol005295/-/Psol004744/Psol000313/Psol010475/-/-/Psol002748/Psol006505/Psol010274/Psol002962/-/Psol001706/Psol0065…	127	112	Psol001409/Psol001406/novel.1686/Psol002797/novel.240/Psol006784/Psol000356/Psol000358/novel.1962/novel.73/Psol007833/Psol006298/novel.291/Psol006042/Psol000577/Psol006297/Psol001990/Psol007834/novel.141/Psol010686/novel.907/novel.1756/Psol003126/Psol006449/novel.1771/novel.2700/Psol011587/novel.498/novel.1685/novel.2018/Psol004719/Psol007674/novel.2195/Psol003680/novel.2193/novel.1998/Psol005295…	15	novel.2213/novel.2485/novel.2025/novel.1840/Psol007640/novel.208/Psol004573/Psol010475/novel.3148/Psol007639/Psol004992/Psol007739/novel.1705/novel.2484/Psol002595
MF	GO:0015267	channel activity	70/2504	107/5233	0.000162427	0.00303198	Psol002031/Psol006784/Psol002079/Psol002033/Psol007721/Psol007833/Psol011236/Psol004045/Psol006658/Psol002943/novel.1446/Psol009532/Psol005093/Psol002016/novel.69/Psol008674/Psol007834/Psol003091/Psol009675/Psol006217/Psol008835/novel.2700/Psol005891/Psol000546/Psol008339/Psol002931/Psol002190/Psol007674/Psol004208/Psol001705/Psol002017/Psol008768/Psol003728/Psol009678/Psol004970/Psol000503/Psol0…	Psol002031/Psol006784/Psol002079/Psol002033/Psol007721/Psol007833/Psol011236/Psol004045/Psol006658/Psol002943/-/Psol009532/Psol005093/Psol002016/-/Psol008674/Psol007834/Psol003091/Psol009675/Psol006217/Psol008835/-/Psol005891/Psol000546/Psol008339/Psol002931/Psol002190/Psol007674/Psol004208/Psol001705/Psol002017/Psol008768/Psol003728/Psol009678/Psol004970/Psol000503/Psol003493/Psol001221/Psol0024…	70	65	Psol002031/Psol006784/Psol002079/Psol002033/Psol007721/Psol007833/Psol011236/Psol004045/Psol006658/Psol002943/novel.1446/Psol009532/Psol002016/novel.69/Psol008674/Psol007834/Psol003091/Psol009675/Psol006217/Psol008835/novel.2700/Psol005891/Psol000546/Psol008339/Psol002931/Psol002190/Psol007674/Psol004208/Psol001705/Psol002017/Psol008768/Psol003728/Psol009678/Psol004970/Psol000503/Psol003493/Psol0…	5	Psol005093/Psol008984/novel.326/Psol007739/Psol002595
MF	GO:0022803	passive transmembrane transporter activity	70/2504	107/5233	0.000162427	0.00303198	Psol002031/Psol006784/Psol002079/Psol002033/Psol007721/Psol007833/Psol011236/Psol004045/Psol006658/Psol002943/novel.1446/Psol009532/Psol005093/Psol002016/novel.69/Psol008674/Psol007834/Psol003091/Psol009675/Psol006217/Psol008835/novel.2700/Psol005891/Psol000546/Psol008339/Psol002931/Psol002190/Psol007674/Psol004208/Psol001705/Psol002017/Psol008768/Psol003728/Psol009678/Psol004970/Psol000503/Psol0…	Psol002031/Psol006784/Psol002079/Psol002033/Psol007721/Psol007833/Psol011236/Psol004045/Psol006658/Psol002943/-/Psol009532/Psol005093/Psol002016/-/Psol008674/Psol007834/Psol003091/Psol009675/Psol006217/Psol008835/-/Psol005891/Psol000546/Psol008339/Psol002931/Psol002190/Psol007674/Psol004208/Psol001705/Psol002017/Psol008768/Psol003728/Psol009678/Psol004970/Psol000503/Psol003493/Psol001221/Psol0024…	70	65	Psol002031/Psol006784/Psol002079/Psol002033/Psol007721/Psol007833/Psol011236/Psol004045/Psol006658/Psol002943/novel.1446/Psol009532/Psol002016/novel.69/Psol008674/Psol007834/Psol003091/Psol009675/Psol006217/Psol008835/novel.2700/Psol005891/Psol000546/Psol008339/Psol002931/Psol002190/Psol007674/Psol004208/Psol001705/Psol002017/Psol008768/Psol003728/Psol009678/Psol004970/Psol000503/Psol003493/Psol0…	5	Psol005093/Psol008984/novel.326/Psol007739/Psol002595
MF	GO:0005216	ion channel activity	63/2504	96/5233	0.000300095	0.00480152	Psol002031/Psol006784/Psol002079/Psol002033/Psol007721/Psol007833/Psol011236/Psol004045/Psol006658/Psol002943/novel.1446/Psol009532/Psol005093/Psol002016/novel.69/Psol008674/Psol007834/Psol009675/Psol006217/Psol008835/novel.2700/Psol005891/Psol000546/Psol008339/Psol002931/Psol002190/Psol007674/Psol004208/Psol001705/Psol002017/Psol008768/Psol009678/Psol004970/Psol000503/Psol003493/Psol001221/Psol0…	Psol002031/Psol006784/Psol002079/Psol002033/Psol007721/Psol007833/Psol011236/Psol004045/Psol006658/Psol002943/-/Psol009532/Psol005093/Psol002016/-/Psol008674/Psol007834/Psol009675/Psol006217/Psol008835/-/Psol005891/Psol000546/Psol008339/Psol002931/Psol002190/Psol007674/Psol004208/Psol001705/Psol002017/Psol008768/Psol009678/Psol004970/Psol000503/Psol003493/Psol001221/Psol002410/Psol008984/Psol0054…	63	58	Psol002031/Psol006784/Psol002079/Psol002033/Psol007721/Psol007833/Psol011236/Psol004045/Psol006658/Psol002943/novel.1446/Psol009532/Psol002016/novel.69/Psol008674/Psol007834/Psol009675/Psol006217/Psol008835/novel.2700/Psol005891/Psol000546/Psol008339/Psol002931/Psol002190/Psol007674/Psol004208/Psol001705/Psol002017/Psol008768/Psol009678/Psol004970/Psol000503/Psol003493/Psol001221/Psol002410/Psol0…	5	Psol005093/Psol008984/novel.326/Psol007739/Psol002595
MF	GO:0022838	substrate-specific channel activity	63/2504	96/5233	0.000300095	0.00480152	Psol002031/Psol006784/Psol002079/Psol002033/Psol007721/Psol007833/Psol011236/Psol004045/Psol006658/Psol002943/novel.1446/Psol009532/Psol005093/Psol002016/novel.69/Psol008674/Psol007834/Psol009675/Psol006217/Psol008835/novel.2700/Psol005891/Psol000546/Psol008339/Psol002931/Psol002190/Psol007674/Psol004208/Psol001705/Psol002017/Psol008768/Psol009678/Psol004970/Psol000503/Psol003493/Psol001221/Psol0…	Psol002031/Psol006784/Psol002079/Psol002033/Psol007721/Psol007833/Psol011236/Psol004045/Psol006658/Psol002943/-/Psol009532/Psol005093/Psol002016/-/Psol008674/Psol007834/Psol009675/Psol006217/Psol008835/-/Psol005891/Psol000546/Psol008339/Psol002931/Psol002190/Psol007674/Psol004208/Psol001705/Psol002017/Psol008768/Psol009678/Psol004970/Psol000503/Psol003493/Psol001221/Psol002410/Psol008984/Psol0054…	63	58	Psol002031/Psol006784/Psol002079/Psol002033/Psol007721/Psol007833/Psol011236/Psol004045/Psol006658/Psol002943/novel.1446/Psol009532/Psol002016/novel.69/Psol008674/Psol007834/Psol009675/Psol006217/Psol008835/novel.2700/Psol005891/Psol000546/Psol008339/Psol002931/Psol002190/Psol007674/Psol004208/Psol001705/Psol002017/Psol008768/Psol009678/Psol004970/Psol000503/Psol003493/Psol001221/Psol002410/Psol0…	5	Psol005093/Psol008984/novel.326/Psol007739/Psol002595
MF	GO:0004984	olfactory receptor activity	35/2504	50/5233	0.00121066	0.0180791	novel.1686/Psol002797/novel.1962/novel.141/novel.907/novel.1756/novel.1771/novel.498/novel.1685/novel.2018/novel.2195/Psol004573/novel.2193/novel.1998/novel.1594/novel.2194/novel.2263/novel.170/novel.2582/novel.2040/novel.497/novel.3148/novel.1544/novel.1795/novel.1689/novel.1281/novel.1959/novel.1937/novel.1960/novel.1961/novel.1258/novel.306/novel.1705/novel.1524/novel.2949	-/Psol002797/-/-/-/-/-/-/-/-/-/Psol004573/-/-/-/-/-/-/-/-/-/-/-/-/-/-/-/-/-/-/-/-/-/-/-	35	32	novel.1686/Psol002797/novel.1962/novel.141/novel.907/novel.1756/novel.1771/novel.498/novel.1685/novel.2018/novel.2195/novel.2193/novel.1998/novel.1594/novel.2194/novel.2263/novel.170/novel.2582/novel.2040/novel.497/novel.1544/novel.1795/novel.1689/novel.1281/novel.1959/novel.1937/novel.1960/novel.1961/novel.1258/novel.306/novel.1524/novel.2949	3	Psol004573/novel.3148/novel.1705
MF	GO:0015318	inorganic molecular entity transmembrane transporter activity	97/2504	163/5233	0.00158701	0.0222181	Psol002031/Psol006784/Psol008692/Psol008966/Psol002079/Psol002033/Psol007721/Psol007833/Psol011236/Psol004274/Psol004045/Psol006658/Psol009872/Psol007309/Psol002943/Psol003944/Psol009117/Psol008206/novel.1446/Psol009532/Psol005093/Psol002016/novel.69/Psol008674/Psol007834/Psol009675/Psol004686/Psol006217/Psol008835/novel.2700/Psol005891/Psol000546/Psol006729/Psol008339/Psol011331/Psol002931/Psol0…	Psol002031/Psol006784/Psol008692/Psol008966/Psol002079/Psol002033/Psol007721/Psol007833/Psol011236/Psol004274/Psol004045/Psol006658/Psol009872/Psol007309/Psol002943/Psol003944/Psol009117/Psol008206/-/Psol009532/Psol005093/Psol002016/-/Psol008674/Psol007834/Psol009675/Psol004686/Psol006217/Psol008835/-/Psol005891/Psol000546/Psol006729/Psol008339/Psol011331/Psol002931/Psol007603/Psol001301/Psol0021…	97	85	Psol002031/Psol006784/Psol008692/Psol002079/Psol002033/Psol007721/Psol007833/Psol011236/Psol004274/Psol004045/Psol006658/Psol009872/Psol007309/Psol002943/Psol003944/Psol009117/Psol008206/novel.1446/Psol009532/Psol002016/novel.69/Psol008674/Psol007834/Psol009675/Psol004686/Psol006217/Psol008835/novel.2700/Psol005891/Psol000546/Psol006729/Psol008339/Psol011331/Psol002931/Psol007603/Psol001301/Psol0…	12	Psol008966/Psol005093/Psol006728/Psol002865/Psol008984/novel.326/Psol000238/Psol007739/Psol009587/Psol000563/Psol004308/Psol002595
MF	GO:0052689	carboxylic ester hydrolase activity	16/2504	20/5233	0.00333857	0.0435207	novel.935/Psol006310/Psol000419/Psol010225/Psol005259/novel.2609/Psol011347/novel.2162/Psol005321/Psol001157/Psol011691/Psol005996/Psol006781/Psol011510/novel.1177/Psol001267	-/Psol006310/Psol000419/Psol010225/Psol005259/-/Psol011347/-/Psol005321/Psol001157/Psol011691/Psol005996/Psol006781/Psol011510/-/Psol001267	16	4	novel.935/Psol006781/novel.1177/Psol001267	12	Psol006310/Psol000419/Psol010225/Psol005259/novel.2609/Psol011347/novel.2162/Psol005321/Psol001157/Psol011691/Psol005996/Psol011510
MF	GO:0004930	G-protein coupled receptor activity	80/2504	134/5233	0.0034972	0.0435207	Psol001409/Psol001406/novel.2213/novel.2485/novel.240/Psol000356/Psol000358/novel.2025/novel.73/Psol006298/novel.1840/Psol007640/novel.291/Psol006042/Psol000577/Psol006297/Psol001990/Psol010686/Psol003126/Psol006449/Psol011587/novel.208/Psol004719/Psol003680/Psol005295/Psol004744/Psol000313/Psol010475/novel.268/Psol002748/Psol006505/Psol010274/Psol002962/novel.13/Psol001706/Psol006549/Psol004976/…	Psol001409/Psol001406/-/-/-/Psol000356/Psol000358/-/-/Psol006298/-/Psol007640/-/Psol006042/Psol000577/Psol006297/Psol001990/Psol010686/Psol003126/Psol006449/Psol011587/-/Psol004719/Psol003680/Psol005295/Psol004744/Psol000313/Psol010475/-/Psol002748/Psol006505/Psol010274/Psol002962/-/Psol001706/Psol006549/Psol004976/Psol004699/Psol001558/Psol001115/Psol004567/Psol007011/Psol005767/Psol004747/Psol0…	80	70	Psol001409/Psol001406/novel.240/Psol000356/Psol000358/novel.73/Psol006298/novel.291/Psol006042/Psol000577/Psol006297/Psol001990/Psol010686/Psol003126/Psol006449/Psol011587/Psol004719/Psol003680/Psol005295/Psol004744/Psol000313/novel.268/Psol002748/Psol006505/Psol010274/Psol002962/novel.13/Psol001706/Psol006549/Psol004976/Psol004699/Psol001558/Psol001115/Psol004567/Psol007011/Psol005767/Psol004747…	10	novel.2213/novel.2485/novel.2025/novel.1840/Psol007640/novel.208/Psol010475/Psol007639/Psol004992/novel.2484
MF	GO:0015075	ion transmembrane transporter activity	100/2504	174/5233	0.00608474	0.0717359	Psol002031/Psol006784/Psol008692/Psol008966/Psol002079/Psol002033/Psol007721/Psol007833/Psol011236/Psol004274/Psol004045/Psol006658/Psol009872/Psol007309/Psol002943/Psol003944/Psol009117/Psol008206/novel.1446/Psol009532/Psol005093/Psol002016/novel.69/Psol008674/Psol007834/Psol009675/Psol004686/Psol003741/Psol011203/Psol006217/Psol008835/novel.2700/Psol005891/Psol000546/Psol006729/Psol008339/Psol0…	Psol002031/Psol006784/Psol008692/Psol008966/Psol002079/Psol002033/Psol007721/Psol007833/Psol011236/Psol004274/Psol004045/Psol006658/Psol009872/Psol007309/Psol002943/Psol003944/Psol009117/Psol008206/-/Psol009532/Psol005093/Psol002016/-/Psol008674/Psol007834/Psol009675/Psol004686/Psol003741/Psol011203/Psol006217/Psol008835/-/Psol005891/Psol000546/Psol006729/Psol008339/Psol011331/Psol002931/Psol0076…	100	86	Psol002031/Psol006784/Psol008692/Psol002079/Psol002033/Psol007721/Psol007833/Psol011236/Psol004274/Psol004045/Psol006658/Psol009872/Psol007309/Psol002943/Psol003944/Psol009117/Psol008206/novel.1446/Psol009532/Psol002016/novel.69/Psol008674/Psol007834/Psol009675/Psol004686/Psol003741/Psol006217/Psol008835/novel.2700/Psol005891/Psol000546/Psol006729/Psol008339/Psol011331/Psol002931/Psol007603/Psol0…	14	Psol008966/Psol005093/Psol011203/Psol006728/Psol002865/Psol008984/novel.326/Psol000214/Psol000238/Psol007739/Psol009587/Psol000563/Psol004308/Psol002595
MF	GO:0016616	oxidoreductase activity, acting on the CH-OH group of donors, NAD or NADP as acceptor	19/2504	26/5233	0.0080126	0.0897411	Psol002044/Psol006763/Psol010134/Psol007996/Psol007995/Psol011335/Psol006480/Psol002421/Psol005848/Psol006700/Psol008301/Psol008662/Psol006443/Psol010155/Psol001382/Psol007989/Psol006629/Psol007997/Psol003264	Psol002044/Psol006763/Psol010134/Psol007996/Psol007995/Psol011335/Psol006480/Psol002421/Psol005848/Psol006700/Psol008301/Psol008662/Psol006443/Psol010155/Psol001382/Psol007989/Psol006629/Psol007997/Psol003264	19	7	Psol011335/Psol005848/Psol008301/Psol006443/Psol007989/Psol007997/Psol003264	12	Psol002044/Psol006763/Psol010134/Psol007996/Psol007995/Psol006480/Psol002421/Psol006700/Psol008662/Psol010155/Psol001382/Psol006629
MF	GO:0004812	aminoacyl-tRNA ligase activity	31/2504	47/5233	0.0091616	0.0909352	Psol006509/Psol007695/Psol011026/Psol001988/Psol007349/Psol005259/Psol011692/Psol002610/Psol008152/Psol007620/Psol005276/Psol007339/Psol006571/Psol003490/Psol002920/Psol000338/Psol002382/Psol001709/Psol007197/Psol004670/Psol005378/Psol002911/Psol003371/Psol000807/Psol010979/Psol007175/Psol011691/Psol005032/Psol005996/Psol005468/Psol003719	Psol006509/Psol007695/Psol011026/Psol001988/Psol007349/Psol005259/Psol011692/Psol002610/Psol008152/Psol007620/Psol005276/Psol007339/Psol006571/Psol003490/Psol002920/Psol000338/Psol002382/Psol001709/Psol007197/Psol004670/Psol005378/Psol002911/Psol003371/Psol000807/Psol010979/Psol007175/Psol011691/Psol005032/Psol005996/Psol005468/Psol003719	31	3	Psol007620/Psol005468/Psol003719	28	Psol006509/Psol007695/Psol011026/Psol001988/Psol007349/Psol005259/Psol011692/Psol002610/Psol008152/Psol005276/Psol007339/Psol006571/Psol003490/Psol002920/Psol000338/Psol002382/Psol001709/Psol007197/Psol004670/Psol005378/Psol002911/Psol003371/Psol000807/Psol010979/Psol007175/Psol011691/Psol005032/Psol005996
MF	GO:0016875	ligase activity, forming carbon-oxygen bonds	31/2504	47/5233	0.0091616	0.0909352	Psol006509/Psol007695/Psol011026/Psol001988/Psol007349/Psol005259/Psol011692/Psol002610/Psol008152/Psol007620/Psol005276/Psol007339/Psol006571/Psol003490/Psol002920/Psol000338/Psol002382/Psol001709/Psol007197/Psol004670/Psol005378/Psol002911/Psol003371/Psol000807/Psol010979/Psol007175/Psol011691/Psol005032/Psol005996/Psol005468/Psol003719	Psol006509/Psol007695/Psol011026/Psol001988/Psol007349/Psol005259/Psol011692/Psol002610/Psol008152/Psol007620/Psol005276/Psol007339/Psol006571/Psol003490/Psol002920/Psol000338/Psol002382/Psol001709/Psol007197/Psol004670/Psol005378/Psol002911/Psol003371/Psol000807/Psol010979/Psol007175/Psol011691/Psol005032/Psol005996/Psol005468/Psol003719	31	3	Psol007620/Psol005468/Psol003719	28	Psol006509/Psol007695/Psol011026/Psol001988/Psol007349/Psol005259/Psol011692/Psol002610/Psol008152/Psol005276/Psol007339/Psol006571/Psol003490/Psol002920/Psol000338/Psol002382/Psol001709/Psol007197/Psol004670/Psol005378/Psol002911/Psol003371/Psol000807/Psol010979/Psol007175/Psol011691/Psol005032/Psol005996
MF	GO:0016849	phosphorus-oxygen lyase activity	14/2504	18/5233	0.0095417	0.0909352	Psol003060/Psol001984/Psol002000/Psol007083/Psol007781/Psol007087/Psol008991/Psol005648/Psol001621/Psol007796/Psol000947/Psol008830/Psol007795/Psol011610	Psol003060/Psol001984/Psol002000/Psol007083/Psol007781/Psol007087/Psol008991/Psol005648/Psol001621/Psol007796/Psol000947/Psol008830/Psol007795/Psol011610	14	13	Psol003060/Psol001984/Psol002000/Psol007083/Psol007781/Psol007087/Psol008991/Psol005648/Psol007796/Psol000947/Psol008830/Psol007795/Psol011610	1	Psol001621
MF	GO:0015291	secondary active transmembrane transporter activity	17/2504	23/5233	0.0101031	0.0909352	Psol008692/Psol003944/Psol009117/Psol008206/Psol004686/Psol010887/Psol006729/Psol007603/Psol001301/Psol006482/Psol006728/Psol006123/Psol003657/Psol001898/Psol004366/Psol009115/Psol011452	Psol008692/Psol003944/Psol009117/Psol008206/Psol004686/Psol010887/Psol006729/Psol007603/Psol001301/Psol006482/Psol006728/Psol006123/Psol003657/Psol001898/Psol004366/Psol009115/Psol011452	17	16	Psol008692/Psol003944/Psol009117/Psol008206/Psol004686/Psol010887/Psol006729/Psol007603/Psol001301/Psol006482/Psol006123/Psol003657/Psol001898/Psol004366/Psol009115/Psol011452	1	Psol006728
MF	GO:0015276	ligand-gated ion channel activity	28/2504	42/5233	0.010555	0.0909352	Psol002031/Psol006784/Psol002033/Psol007833/Psol002943/novel.1446/Psol009532/Psol002016/novel.69/Psol007834/Psol006217/novel.2700/Psol002931/Psol002190/Psol007674/Psol002017/Psol000503/Psol002007/Psol001936/novel.1176/novel.3234/Psol007739/Psol008458/Psol000502/Psol000045/Psol008276/novel.1881/Psol002595	Psol002031/Psol006784/Psol002033/Psol007833/Psol002943/-/Psol009532/Psol002016/-/Psol007834/Psol006217/-/Psol002931/Psol002190/Psol007674/Psol002017/Psol000503/Psol002007/Psol001936/-/-/Psol007739/Psol008458/Psol000502/Psol000045/Psol008276/-/Psol002595	28	26	Psol002031/Psol006784/Psol002033/Psol007833/Psol002943/novel.1446/Psol009532/Psol002016/novel.69/Psol007834/Psol006217/novel.2700/Psol002931/Psol002190/Psol007674/Psol002017/Psol000503/Psol002007/Psol001936/novel.1176/novel.3234/Psol008458/Psol000502/Psol000045/Psol008276/novel.1881	2	Psol007739/Psol002595
MF	GO:0022834	ligand-gated channel activity	28/2504	42/5233	0.010555	0.0909352	Psol002031/Psol006784/Psol002033/Psol007833/Psol002943/novel.1446/Psol009532/Psol002016/novel.69/Psol007834/Psol006217/novel.2700/Psol002931/Psol002190/Psol007674/Psol002017/Psol000503/Psol002007/Psol001936/novel.1176/novel.3234/Psol007739/Psol008458/Psol000502/Psol000045/Psol008276/novel.1881/Psol002595	Psol002031/Psol006784/Psol002033/Psol007833/Psol002943/-/Psol009532/Psol002016/-/Psol007834/Psol006217/-/Psol002931/Psol002190/Psol007674/Psol002017/Psol000503/Psol002007/Psol001936/-/-/Psol007739/Psol008458/Psol000502/Psol000045/Psol008276/-/Psol002595	28	26	Psol002031/Psol006784/Psol002033/Psol007833/Psol002943/novel.1446/Psol009532/Psol002016/novel.69/Psol007834/Psol006217/novel.2700/Psol002931/Psol002190/Psol007674/Psol002017/Psol000503/Psol002007/Psol001936/novel.1176/novel.3234/Psol008458/Psol000502/Psol000045/Psol008276/novel.1881	2	Psol007739/Psol002595
MF	GO:0004252	serine-type endopeptidase activity	47/2504	77/5233	0.0131421	0.109031	Psol002724/novel.1368/Psol004830/Psol004827/novel.2779/Psol008844/novel.1855/Psol004497/novel.1372/novel.579/Psol010070/novel.2622/novel.1102/novel.1101/Psol007634/Psol010071/Psol010524/Psol002426/Psol007999/Psol007443/Psol006901/Psol002726/Psol010247/Psol010871/Psol005960/Psol010523/novel.1373/Psol000904/Psol011062/Psol004894/Psol005668/Psol004362/Psol002564/Psol004193/Psol000476/Psol005176/Psol…	Psol002724/-/Psol004830/Psol004827/-/Psol008844/-/Psol004497/-/-/Psol010070/-/-/-/Psol007634/Psol010071/Psol010524/Psol002426/Psol007999/Psol007443/Psol006901/Psol002726/Psol010247/Psol010871/Psol005960/Psol010523/-/Psol000904/Psol011062/Psol004894/Psol005668/Psol004362/Psol002564/Psol004193/Psol000476/Psol005176/Psol009740/-/Psol002219/Psol005976/Psol009728/-/Psol006751/Psol009900/Psol007121/Pso…	47	18	Psol008844/Psol007634/Psol002426/Psol007999/Psol010247/Psol010871/Psol005960/Psol000904/Psol004362/Psol004193/Psol005176/Psol009740/Psol002219/novel.1385/Psol006751/Psol009900/Psol007121/Psol008234	29	Psol002724/novel.1368/Psol004830/Psol004827/novel.2779/novel.1855/Psol004497/novel.1372/novel.579/Psol010070/novel.2622/novel.1102/novel.1101/Psol010071/Psol010524/Psol007443/Psol006901/Psol002726/Psol010523/novel.1373/Psol011062/Psol004894/Psol005668/Psol002564/Psol000476/novel.1220/Psol005976/Psol009728/Psol007635
MF	GO:0022836	gated channel activity	32/2504	50/5233	0.0153693	0.118714	Psol002031/Psol006784/Psol002033/Psol007833/Psol004045/Psol002943/novel.1446/Psol009532/Psol002016/novel.69/Psol007834/Psol006217/novel.2700/Psol002931/Psol002190/Psol007674/Psol002017/Psol000503/Psol008984/Psol002007/Psol007094/Psol001936/novel.1176/novel.3234/Psol007739/Psol008458/Psol000502/Psol000045/Psol008276/novel.1881/Psol007092/Psol002595	Psol002031/Psol006784/Psol002033/Psol007833/Psol004045/Psol002943/-/Psol009532/Psol002016/-/Psol007834/Psol006217/-/Psol002931/Psol002190/Psol007674/Psol002017/Psol000503/Psol008984/Psol002007/Psol007094/Psol001936/-/-/Psol007739/Psol008458/Psol000502/Psol000045/Psol008276/-/Psol007092/Psol002595	32	29	Psol002031/Psol006784/Psol002033/Psol007833/Psol004045/Psol002943/novel.1446/Psol009532/Psol002016/novel.69/Psol007834/Psol006217/novel.2700/Psol002931/Psol002190/Psol007674/Psol002017/Psol000503/Psol002007/Psol007094/Psol001936/novel.1176/novel.3234/Psol008458/Psol000502/Psol000045/Psol008276/novel.1881/Psol007092	3	Psol008984/Psol007739/Psol002595
MF	GO:0022839	ion gated channel activity	32/2504	50/5233	0.0153693	0.118714	Psol002031/Psol006784/Psol002033/Psol007833/Psol004045/Psol002943/novel.1446/Psol009532/Psol002016/novel.69/Psol007834/Psol006217/novel.2700/Psol002931/Psol002190/Psol007674/Psol002017/Psol000503/Psol008984/Psol002007/Psol007094/Psol001936/novel.1176/novel.3234/Psol007739/Psol008458/Psol000502/Psol000045/Psol008276/novel.1881/Psol007092/Psol002595	Psol002031/Psol006784/Psol002033/Psol007833/Psol004045/Psol002943/-/Psol009532/Psol002016/-/Psol007834/Psol006217/-/Psol002931/Psol002190/Psol007674/Psol002017/Psol000503/Psol008984/Psol002007/Psol007094/Psol001936/-/-/Psol007739/Psol008458/Psol000502/Psol000045/Psol008276/-/Psol007092/Psol002595	32	29	Psol002031/Psol006784/Psol002033/Psol007833/Psol004045/Psol002943/novel.1446/Psol009532/Psol002016/novel.69/Psol007834/Psol006217/novel.2700/Psol002931/Psol002190/Psol007674/Psol002017/Psol000503/Psol002007/Psol007094/Psol001936/novel.1176/novel.3234/Psol008458/Psol000502/Psol000045/Psol008276/novel.1881/Psol007092	3	Psol008984/Psol007739/Psol002595
MF	GO:0008236	serine-type peptidase activity	55/2504	93/5233	0.0180585	0.126923	Psol002724/novel.1368/Psol004830/Psol004827/novel.2779/Psol008844/novel.1855/Psol004497/novel.1372/novel.579/Psol010070/novel.2622/Psol002874/novel.1102/novel.1101/Psol003205/Psol007634/Psol002922/Psol010071/Psol004114/Psol010524/Psol002426/Psol007999/Psol007443/Psol006901/Psol002726/Psol010247/Psol010871/Psol005960/Psol010523/novel.1373/Psol000904/Psol011062/Psol004894/Psol005668/Psol005753/Psol…	Psol002724/-/Psol004830/Psol004827/-/Psol008844/-/Psol004497/-/-/Psol010070/-/Psol002874/-/-/Psol003205/Psol007634/Psol002922/Psol010071/Psol004114/Psol010524/Psol002426/Psol007999/Psol007443/Psol006901/Psol002726/Psol010247/Psol010871/Psol005960/Psol010523/-/Psol000904/Psol011062/Psol004894/Psol005668/Psol005753/Psol004362/Psol002564/Psol010804/Psol007350/Psol004193/Psol000476/Psol005176/Psol009…	55	22	Psol008844/Psol003205/Psol007634/Psol002922/Psol004114/Psol002426/Psol007999/Psol010247/Psol010871/Psol005960/Psol000904/Psol004362/Psol010804/Psol004193/Psol005176/Psol009740/Psol002219/novel.1385/Psol006751/Psol009900/Psol007121/Psol008234	33	Psol002724/novel.1368/Psol004830/Psol004827/novel.2779/novel.1855/Psol004497/novel.1372/novel.579/Psol010070/novel.2622/Psol002874/novel.1102/novel.1101/Psol010071/Psol010524/Psol007443/Psol006901/Psol002726/Psol010523/novel.1373/Psol011062/Psol004894/Psol005668/Psol005753/Psol002564/Psol007350/Psol000476/novel.1220/Psol005976/Psol009728/Psol001447/Psol007635
MF	GO:0017171	serine hydrolase activity	55/2504	93/5233	0.0180585	0.126923	Psol002724/novel.1368/Psol004830/Psol004827/novel.2779/Psol008844/novel.1855/Psol004497/novel.1372/novel.579/Psol010070/novel.2622/Psol002874/novel.1102/novel.1101/Psol003205/Psol007634/Psol002922/Psol010071/Psol004114/Psol010524/Psol002426/Psol007999/Psol007443/Psol006901/Psol002726/Psol010247/Psol010871/Psol005960/Psol010523/novel.1373/Psol000904/Psol011062/Psol004894/Psol005668/Psol005753/Psol…	Psol002724/-/Psol004830/Psol004827/-/Psol008844/-/Psol004497/-/-/Psol010070/-/Psol002874/-/-/Psol003205/Psol007634/Psol002922/Psol010071/Psol004114/Psol010524/Psol002426/Psol007999/Psol007443/Psol006901/Psol002726/Psol010247/Psol010871/Psol005960/Psol010523/-/Psol000904/Psol011062/Psol004894/Psol005668/Psol005753/Psol004362/Psol002564/Psol010804/Psol007350/Psol004193/Psol000476/Psol005176/Psol009…	55	22	Psol008844/Psol003205/Psol007634/Psol002922/Psol004114/Psol002426/Psol007999/Psol010247/Psol010871/Psol005960/Psol000904/Psol004362/Psol010804/Psol004193/Psol005176/Psol009740/Psol002219/novel.1385/Psol006751/Psol009900/Psol007121/Psol008234	33	Psol002724/novel.1368/Psol004830/Psol004827/novel.2779/novel.1855/Psol004497/novel.1372/novel.579/Psol010070/novel.2622/Psol002874/novel.1102/novel.1101/Psol010071/Psol010524/Psol007443/Psol006901/Psol002726/Psol010523/novel.1373/Psol011062/Psol004894/Psol005668/Psol005753/Psol002564/Psol007350/Psol000476/novel.1220/Psol005976/Psol009728/Psol001447/Psol007635
MF	GO:0016614	oxidoreductase activity, acting on CH-OH group of donors	29/2504	45/5233	0.0181319	0.126923	Psol000836/Psol002044/Psol006763/Psol010134/Psol007996/Psol002723/Psol007995/Psol011335/Psol006480/Psol002546/Psol002421/Psol002544/Psol005848/Psol006700/Psol008301/Psol009748/Psol010248/Psol008662/Psol002542/Psol006443/Psol002543/Psol010155/Psol001382/Psol007989/Psol006629/Psol007997/Psol003264/Psol010250/Psol002548	Psol000836/Psol002044/Psol006763/Psol010134/Psol007996/Psol002723/Psol007995/Psol011335/Psol006480/Psol002546/Psol002421/Psol002544/Psol005848/Psol006700/Psol008301/Psol009748/Psol010248/Psol008662/Psol002542/Psol006443/Psol002543/Psol010155/Psol001382/Psol007989/Psol006629/Psol007997/Psol003264/Psol010250/Psol002548	29	15	Psol000836/Psol011335/Psol002546/Psol002544/Psol005848/Psol008301/Psol010248/Psol002542/Psol006443/Psol002543/Psol007989/Psol007997/Psol003264/Psol010250/Psol002548	14	Psol002044/Psol006763/Psol010134/Psol007996/Psol002723/Psol007995/Psol006480/Psol002421/Psol006700/Psol009748/Psol008662/Psol010155/Psol001382/Psol006629
MF	GO:0030170	pyridoxal phosphate binding	21/2504	31/5233	0.0200506	0.132098	Psol001328/Psol003127/Psol000753/Psol001421/Psol006500/Psol009600/Psol009714/novel.2430/novel.2623/Psol007836/novel.1908/Psol008233/Psol002317/Psol011652/Psol003648/Psol010433/Psol009588/Psol011453/Psol005655/Psol008461/Psol006798	Psol001328/Psol003127/Psol000753/Psol001421/Psol006500/Psol009600/Psol009714/-/-/Psol007836/-/Psol008233/Psol002317/Psol011652/Psol003648/Psol010433/Psol009588/Psol011453/Psol005655/Psol008461/Psol006798	21	9	Psol000753/Psol001421/novel.2623/novel.1908/Psol008233/Psol003648/Psol010433/Psol011453/Psol008461	12	Psol001328/Psol003127/Psol006500/Psol009600/Psol009714/novel.2430/Psol007836/Psol002317/Psol011652/Psol009588/Psol005655/Psol006798
MF	GO:0070279	vitamin B6 binding	21/2504	31/5233	0.0200506	0.132098	Psol001328/Psol003127/Psol000753/Psol001421/Psol006500/Psol009600/Psol009714/novel.2430/novel.2623/Psol007836/novel.1908/Psol008233/Psol002317/Psol011652/Psol003648/Psol010433/Psol009588/Psol011453/Psol005655/Psol008461/Psol006798	Psol001328/Psol003127/Psol000753/Psol001421/Psol006500/Psol009600/Psol009714/-/-/Psol007836/-/Psol008233/Psol002317/Psol011652/Psol003648/Psol010433/Psol009588/Psol011453/Psol005655/Psol008461/Psol006798	21	9	Psol000753/Psol001421/novel.2623/novel.1908/Psol008233/Psol003648/Psol010433/Psol011453/Psol008461	12	Psol001328/Psol003127/Psol006500/Psol009600/Psol009714/novel.2430/Psol007836/Psol002317/Psol011652/Psol009588/Psol005655/Psol006798
MF	GO:0005230	extracellular ligand-gated ion channel activity	26/2504	40/5233	0.0213454	0.136611	Psol002031/Psol006784/Psol002033/Psol007833/novel.1446/Psol009532/Psol002016/novel.69/Psol007834/Psol006217/novel.2700/Psol002931/Psol002190/Psol007674/Psol002017/Psol000503/Psol002007/Psol001936/novel.1176/Psol007739/Psol008458/Psol000502/Psol000045/Psol008276/novel.1881/Psol002595	Psol002031/Psol006784/Psol002033/Psol007833/-/Psol009532/Psol002016/-/Psol007834/Psol006217/-/Psol002931/Psol002190/Psol007674/Psol002017/Psol000503/Psol002007/Psol001936/-/Psol007739/Psol008458/Psol000502/Psol000045/Psol008276/-/Psol002595	26	24	Psol002031/Psol006784/Psol002033/Psol007833/novel.1446/Psol009532/Psol002016/novel.69/Psol007834/Psol006217/novel.2700/Psol002931/Psol002190/Psol007674/Psol002017/Psol000503/Psol002007/Psol001936/novel.1176/Psol008458/Psol000502/Psol000045/Psol008276/novel.1881	2	Psol007739/Psol002595
MF	GO:0003755	peptidyl-prolyl cis-trans isomerase activity	13/2504	18/5233	0.0321985	0.194932	Psol008355/Psol003738/Psol005344/Psol001486/Psol011671/Psol010081/Psol004279/Psol004301/Psol007259/Psol010035/Psol000630/Psol005050/Psol003066	Psol008355/Psol003738/Psol005344/Psol001486/Psol011671/Psol010081/Psol004279/Psol004301/Psol007259/Psol010035/Psol000630/Psol005050/Psol003066	13	2	Psol003738/Psol004279	11	Psol008355/Psol005344/Psol001486/Psol011671/Psol010081/Psol004301/Psol007259/Psol010035/Psol000630/Psol005050/Psol003066
MF	GO:0016859	cis-trans isomerase activity	13/2504	18/5233	0.0321985	0.194932	Psol008355/Psol003738/Psol005344/Psol001486/Psol011671/Psol010081/Psol004279/Psol004301/Psol007259/Psol010035/Psol000630/Psol005050/Psol003066	Psol008355/Psol003738/Psol005344/Psol001486/Psol011671/Psol010081/Psol004279/Psol004301/Psol007259/Psol010035/Psol000630/Psol005050/Psol003066	13	2	Psol003738/Psol004279	11	Psol008355/Psol005344/Psol001486/Psol011671/Psol010081/Psol004301/Psol007259/Psol010035/Psol000630/Psol005050/Psol003066
MF	GO:0022804	active transmembrane transporter activity	33/2504	54/5233	0.0339322	0.200021	Psol008692/novel.2712/Psol009872/Psol003944/Psol009117/Psol008206/Psol004686/Psol010887/Psol006729/Psol011331/Psol007603/Psol001301/Psol006482/Psol006728/Psol006123/Psol003657/Psol007390/Psol001898/Psol006998/Psol006210/Psol007519/Psol010483/Psol005079/Psol000238/Psol004366/Psol005739/Psol000791/Psol009115/Psol005082/Psol003936/Psol011452/Psol005083/Psol000725	Psol008692/-/Psol009872/Psol003944/Psol009117/Psol008206/Psol004686/Psol010887/Psol006729/Psol011331/Psol007603/Psol001301/Psol006482/Psol006728/Psol006123/Psol003657/Psol007390/Psol001898/Psol006998/Psol006210/Psol007519/Psol010483/Psol005079/Psol000238/Psol004366/Psol005739/Psol000791/Psol009115/Psol005082/Psol003936/Psol011452/Psol005083/Psol000725	33	27	Psol008692/novel.2712/Psol009872/Psol003944/Psol009117/Psol008206/Psol004686/Psol010887/Psol006729/Psol011331/Psol007603/Psol001301/Psol006482/Psol006123/Psol003657/Psol007390/Psol001898/Psol006210/Psol007519/Psol010483/Psol005079/Psol004366/Psol005739/Psol000791/Psol009115/Psol003936/Psol011452	6	Psol006728/Psol006998/Psol000238/Psol005082/Psol005083/Psol000725
MF	GO:0016853	isomerase activity	28/2504	45/5233	0.0366479	0.209721	Psol008355/Psol003117/Psol008010/Psol003158/Psol004363/Psol003730/Psol003738/Psol005344/Psol007872/Psol001486/Psol011671/Psol005228/Psol010081/Psol004279/Psol003838/Psol004301/Psol007259/Psol010462/Psol010035/Psol004095/Psol008672/Psol008081/Psol000630/Psol005050/Psol004979/Psol006803/Psol002761/Psol003066	Psol008355/Psol003117/Psol008010/Psol003158/Psol004363/Psol003730/Psol003738/Psol005344/Psol007872/Psol001486/Psol011671/Psol005228/Psol010081/Psol004279/Psol003838/Psol004301/Psol007259/Psol010462/Psol010035/Psol004095/Psol008672/Psol008081/Psol000630/Psol005050/Psol004979/Psol006803/Psol002761/Psol003066	28	3	Psol003738/Psol004279/Psol003838	25	Psol008355/Psol003117/Psol008010/Psol003158/Psol004363/Psol003730/Psol005344/Psol007872/Psol001486/Psol011671/Psol005228/Psol010081/Psol004301/Psol007259/Psol010462/Psol010035/Psol004095/Psol008672/Psol008081/Psol000630/Psol005050/Psol004979/Psol006803/Psol002761/Psol003066
MF	GO:0016782	transferase activity, transferring sulfur-containing groups	14/2504	20/5233	0.0382682	0.209721	Psol008687/Psol002538/Psol002458/Psol004072/Psol005156/Psol005793/Psol008685/Psol001783/Psol000914/Psol001494/Psol001493/Psol008995/Psol002457/Psol004077	Psol008687/Psol002538/Psol002458/Psol004072/Psol005156/Psol005793/Psol008685/Psol001783/Psol000914/Psol001494/Psol001493/Psol008995/Psol002457/Psol004077	14	8	Psol008687/Psol002458/Psol005156/Psol005793/Psol001783/Psol000914/Psol001493/Psol008995	6	Psol002538/Psol004072/Psol008685/Psol001494/Psol002457/Psol004077
MF	GO:0004175	endopeptidase activity	85/2504	154/5233	0.0383865	0.209721	Psol002724/Psol001604/Psol001603/novel.1368/Psol004830/Psol004827/novel.2779/Psol008844/novel.1855/Psol009914/Psol004497/novel.1372/novel.579/Psol010070/novel.2622/Psol005535/novel.1102/novel.1101/Psol008344/Psol007634/Psol006529/Psol007977/Psol008017/Psol008929/Psol010071/Psol006530/Psol010103/novel.1943/Psol010524/Psol010436/Psol002426/Psol007999/Psol009369/Psol007443/Psol006693/novel.2867/Psol…	Psol002724/Psol001604/Psol001603/-/Psol004830/Psol004827/-/Psol008844/-/Psol009914/Psol004497/-/-/Psol010070/-/Psol005535/-/-/Psol008344/Psol007634/Psol006529/Psol007977/Psol008017/Psol008929/Psol010071/Psol006530/Psol010103/-/Psol010524/Psol010436/Psol002426/Psol007999/Psol009369/Psol007443/Psol006693/-/Psol006901/Psol005756/Psol002726/Psol010247/Psol010871/Psol005960/-/Psol005132/Psol010523/-/P…	85	30	Psol008844/Psol009914/Psol007634/Psol006529/Psol007977/Psol008017/Psol008929/Psol002426/Psol007999/Psol006693/Psol010247/Psol010871/Psol005960/Psol000904/Psol005843/Psol004362/Psol008744/Psol003191/Psol004193/Psol003190/Psol008019/Psol005176/Psol009740/Psol002219/novel.1385/Psol006751/Psol009900/Psol007121/Psol008234/Psol005925	55	Psol002724/Psol001604/Psol001603/novel.1368/Psol004830/Psol004827/novel.2779/novel.1855/Psol004497/novel.1372/novel.579/Psol010070/novel.2622/Psol005535/novel.1102/novel.1101/Psol008344/Psol010071/Psol006530/Psol010103/novel.1943/Psol010524/Psol010436/Psol009369/Psol007443/novel.2867/Psol006901/Psol005756/Psol002726/novel.1944/Psol005132/Psol010523/novel.1373/Psol004015/Psol011062/Psol004894/Psol…
MF	GO:0140101	catalytic activity, acting on a tRNA	37/2504	62/5233	0.0401837	0.214313	Psol006509/Psol007695/Psol011026/Psol001988/Psol007349/Psol006310/Psol000419/Psol005259/Psol011692/Psol002610/Psol011347/Psol008152/Psol005321/Psol007620/Psol001157/Psol005276/Psol007339/Psol006571/Psol003490/Psol002920/Psol000338/Psol002382/Psol001709/Psol007197/Psol004670/Psol005378/Psol002911/Psol003371/Psol000807/Psol010979/Psol007175/Psol011691/Psol005032/Psol005996/Psol004943/Psol005468/Pso…	Psol006509/Psol007695/Psol011026/Psol001988/Psol007349/Psol006310/Psol000419/Psol005259/Psol011692/Psol002610/Psol011347/Psol008152/Psol005321/Psol007620/Psol001157/Psol005276/Psol007339/Psol006571/Psol003490/Psol002920/Psol000338/Psol002382/Psol001709/Psol007197/Psol004670/Psol005378/Psol002911/Psol003371/Psol000807/Psol010979/Psol007175/Psol011691/Psol005032/Psol005996/Psol004943/Psol005468/Pso…	37	3	Psol007620/Psol005468/Psol003719	34	Psol006509/Psol007695/Psol011026/Psol001988/Psol007349/Psol006310/Psol000419/Psol005259/Psol011692/Psol002610/Psol011347/Psol008152/Psol005321/Psol001157/Psol005276/Psol007339/Psol006571/Psol003490/Psol002920/Psol000338/Psol002382/Psol001709/Psol007197/Psol004670/Psol005378/Psol002911/Psol003371/Psol000807/Psol010979/Psol007175/Psol011691/Psol005032/Psol005996/Psol004943
MF	GO:0016829	lyase activity	35/2504	59/5233	0.0501236	0.261109	Psol005835/Psol002432/Psol001346/Psol005035/Psol000753/Psol001421/Psol003060/Psol001345/Psol001984/Psol002000/Psol007083/Psol003085/Psol004861/Psol007781/novel.821/Psol006551/Psol008233/Psol010433/Psol007087/Psol008991/Psol011453/Psol006395/Psol005648/Psol008845/Psol003837/Psol002433/Psol001621/Psol007796/Psol006207/Psol000947/Psol008830/Psol008461/Psol007795/Psol011610/Psol006798	Psol005835/Psol002432/Psol001346/Psol005035/Psol000753/Psol001421/Psol003060/Psol001345/Psol001984/Psol002000/Psol007083/Psol003085/Psol004861/Psol007781/-/Psol006551/Psol008233/Psol010433/Psol007087/Psol008991/Psol011453/Psol006395/Psol005648/Psol008845/Psol003837/Psol002433/Psol001621/Psol007796/Psol006207/Psol000947/Psol008830/Psol008461/Psol007795/Psol011610/Psol006798	35	20	Psol000753/Psol001421/Psol003060/Psol001984/Psol002000/Psol007083/Psol007781/Psol008233/Psol010433/Psol007087/Psol008991/Psol011453/Psol005648/Psol003837/Psol007796/Psol000947/Psol008830/Psol008461/Psol007795/Psol011610	15	Psol005835/Psol002432/Psol001346/Psol005035/Psol001345/Psol003085/Psol004861/novel.821/Psol006551/Psol006395/Psol008845/Psol002433/Psol001621/Psol006207/Psol006798
MF	GO:0019842	vitamin binding	22/2504	35/5233	0.0530834	0.269569	Psol001328/Psol003127/Psol002686/Psol000753/Psol001421/Psol006500/Psol009600/Psol009714/novel.2430/novel.2623/Psol007836/novel.1908/Psol008233/Psol002317/Psol011652/Psol003648/Psol010433/Psol009588/Psol011453/Psol005655/Psol008461/Psol006798	Psol001328/Psol003127/Psol002686/Psol000753/Psol001421/Psol006500/Psol009600/Psol009714/-/-/Psol007836/-/Psol008233/Psol002317/Psol011652/Psol003648/Psol010433/Psol009588/Psol011453/Psol005655/Psol008461/Psol006798	22	10	Psol002686/Psol000753/Psol001421/novel.2623/novel.1908/Psol008233/Psol003648/Psol010433/Psol011453/Psol008461	12	Psol001328/Psol003127/Psol006500/Psol009600/Psol009714/novel.2430/Psol007836/Psol002317/Psol011652/Psol009588/Psol005655/Psol006798
MF	GO:0016765	transferase activity, transferring alkyl or aryl (other than methyl) groups	9/2504	12/5233	0.0541545	0.269569	Psol006476/Psol002362/Psol008358/novel.2008/Psol008488/Psol002444/Psol003990/Psol003146/Psol000662	Psol006476/Psol002362/Psol008358/-/Psol008488/Psol002444/Psol003990/Psol003146/Psol000662	9	1	novel.2008	8	Psol006476/Psol002362/Psol008358/Psol008488/Psol002444/Psol003990/Psol003146/Psol000662
MF	GO:0005102	signaling receptor binding	18/2504	28/5233	0.0595498	0.288601	novel.2134/novel.2381/novel.573/Psol010860/novel.1568/Psol001044/Psol006772/Psol000833/novel.2428/Psol003707/Psol008879/Psol002231/Psol002857/Psol003356/Psol005900/Psol000691/novel.1288/Psol005190	-/-/-/Psol010860/-/Psol001044/Psol006772/Psol000833/-/Psol003707/Psol008879/Psol002231/Psol002857/Psol003356/Psol005900/Psol000691/-/Psol005190	18	12	Psol010860/Psol001044/Psol006772/Psol000833/novel.2428/Psol003707/Psol002231/Psol002857/Psol003356/Psol005900/Psol000691/Psol005190	6	novel.2134/novel.2381/novel.573/novel.1568/Psol008879/novel.1288
MF	GO:0008237	metallopeptidase activity	42/2504	73/5233	0.0605548	0.288601	Psol001604/Psol001603/Psol009914/Psol003663/Psol000188/Psol005535/Psol006201/Psol008344/Psol006529/Psol005462/Psol007977/Psol008017/Psol006530/Psol010103/novel.1943/Psol010436/Psol009369/Psol006693/novel.2867/novel.1944/Psol009434/Psol005536/Psol005843/Psol006162/Psol005927/Psol008744/novel.1946/novel.1549/Psol009622/Psol009221/Psol006085/Psol003191/Psol003190/Psol008019/Psol001285/Psol003412/Pso…	Psol001604/Psol001603/Psol009914/Psol003663/Psol000188/Psol005535/Psol006201/Psol008344/Psol006529/Psol005462/Psol007977/Psol008017/Psol006530/Psol010103/-/Psol010436/Psol009369/Psol006693/-/-/Psol009434/Psol005536/Psol005843/Psol006162/Psol005927/Psol008744/-/-/Psol009622/Psol009221/Psol006085/Psol003191/Psol003190/Psol008019/Psol001285/Psol003412/Psol009354/Psol003454/Psol001577/Psol009621/Psol…	42	19	Psol009914/Psol003663/Psol006201/Psol006529/Psol005462/Psol007977/Psol008017/Psol006693/Psol005536/Psol005843/Psol006162/Psol008744/Psol009622/Psol003191/Psol003190/Psol008019/Psol003412/Psol009621/Psol005925	23	Psol001604/Psol001603/Psol000188/Psol005535/Psol008344/Psol006530/Psol010103/novel.1943/Psol010436/Psol009369/novel.2867/novel.1944/Psol009434/Psol005927/novel.1946/novel.1549/Psol009221/Psol006085/Psol001285/Psol009354/Psol003454/Psol001577/novel.1550
MF	GO:0050662	coenzyme binding	59/2504	106/5233	0.0632847	0.28978	Psol001328/Psol000836/Psol003127/Psol006763/Psol007996/Psol000753/Psol001421/Psol006500/Psol009600/Psol009714/Psol002877/Psol002723/Psol007995/Psol004888/Psol011335/novel.2430/novel.2623/Psol004253/Psol007836/novel.1908/Psol004769/novel.631/Psol006020/Psol002546/Psol008233/Psol004244/Psol002421/Psol003970/Psol002544/novel.844/Psol005848/Psol002317/Psol011652/Psol006700/Psol009748/Psol003648/Psol0…	Psol001328/Psol000836/Psol003127/Psol006763/Psol007996/Psol000753/Psol001421/Psol006500/Psol009600/Psol009714/Psol002877/Psol002723/Psol007995/Psol004888/Psol011335/-/-/Psol004253/Psol007836/-/Psol004769/-/Psol006020/Psol002546/Psol008233/Psol004244/Psol002421/Psol003970/Psol002544/-/Psol005848/Psol002317/Psol011652/Psol006700/Psol009748/Psol003648/Psol008662/Psol010433/Psol002552/Psol009588/Psol…	59	25	Psol000836/Psol000753/Psol001421/Psol002877/Psol011335/novel.2623/novel.1908/novel.631/Psol006020/Psol002546/Psol008233/Psol002544/novel.844/Psol005848/Psol003648/Psol010433/Psol003110/Psol011453/Psol004337/Psol002542/Psol002543/Psol007997/Psol008461/Psol010250/Psol002548	34	Psol001328/Psol003127/Psol006763/Psol007996/Psol006500/Psol009600/Psol009714/Psol002723/Psol007995/Psol004888/novel.2430/Psol004253/Psol007836/Psol004769/Psol004244/Psol002421/Psol003970/Psol002317/Psol011652/Psol006700/Psol009748/Psol008662/Psol002552/Psol009588/Psol004197/Psol006278/Psol008777/novel.3169/Psol011579/Psol001382/Psol006629/Psol005655/Psol004702/Psol006798
MF	GO:0001653	peptide receptor activity	10/2504	14/5233	0.0659767	0.28978	novel.2213/novel.2025/novel.1840/Psol007640/Psol004719/Psol002962/Psol001558/Psol001115/Psol007639/Psol006810	-/-/-/Psol007640/Psol004719/Psol002962/Psol001558/Psol001115/Psol007639/Psol006810	10	5	Psol004719/Psol002962/Psol001558/Psol001115/Psol006810	5	novel.2213/novel.2025/novel.1840/Psol007640/Psol007639
MF	GO:0008528	G-protein coupled peptide receptor activity	10/2504	14/5233	0.0659767	0.28978	novel.2213/novel.2025/novel.1840/Psol007640/Psol004719/Psol002962/Psol001558/Psol001115/Psol007639/Psol006810	-/-/-/Psol007640/Psol004719/Psol002962/Psol001558/Psol001115/Psol007639/Psol006810	10	5	Psol004719/Psol002962/Psol001558/Psol001115/Psol006810	5	novel.2213/novel.2025/novel.1840/Psol007640/Psol007639
MF	GO:0016298	lipase activity	10/2504	14/5233	0.0659767	0.28978	Psol002276/novel.935/Psol010225/novel.2609/novel.2162/Psol005446/Psol008867/Psol011510/novel.1177/Psol001267	Psol002276/-/Psol010225/-/-/Psol005446/Psol008867/Psol011510/-/Psol001267	10	6	Psol002276/novel.935/Psol005446/Psol008867/novel.1177/Psol001267	4	Psol010225/novel.2609/novel.2162/Psol011510
MF	GO:0048037	cofactor binding	114/2504	216/5233	0.0791716	0.341047	Psol008006/Psol002372/Psol001328/Psol005490/Psol004345/Psol000836/Psol003127/Psol010026/Psol007356/Psol004002/Psol006763/Psol002686/Psol009831/Psol007996/novel.985/novel.984/Psol008144/Psol000753/Psol001421/Psol006500/Psol005491/Psol009600/Psol006970/Psol009714/Psol002877/novel.3166/Psol002723/Psol005239/Psol004003/Psol008631/Psol007995/Psol004888/Psol011335/novel.3167/Psol009696/novel.2430/Psol0…	Psol008006/Psol002372/Psol001328/Psol005490/Psol004345/Psol000836/Psol003127/Psol010026/Psol007356/Psol004002/Psol006763/Psol002686/Psol009831/Psol007996/-/-/Psol008144/Psol000753/Psol001421/Psol006500/Psol005491/Psol009600/Psol006970/Psol009714/Psol002877/-/Psol002723/Psol005239/Psol004003/Psol008631/Psol007995/Psol004888/Psol011335/-/Psol009696/-/Psol007304/Psol004931/-/Psol007541/Psol004253/Ps…	114	59	Psol005490/Psol004345/Psol000836/Psol010026/Psol007356/Psol004002/Psol002686/Psol009831/novel.985/Psol000753/Psol001421/Psol005491/Psol002877/novel.3166/Psol005239/Psol004003/Psol011335/novel.3167/Psol009696/Psol007304/Psol004931/novel.2623/novel.1908/Psol007083/novel.631/Psol006020/Psol007257/Psol002546/Psol004347/Psol003492/Psol008233/Psol007621/Psol002544/novel.844/Psol005447/Psol005848/Psol00…	55	Psol008006/Psol002372/Psol001328/Psol003127/Psol006763/Psol007996/novel.984/Psol008144/Psol006500/Psol009600/Psol006970/Psol009714/Psol002723/Psol008631/Psol007995/Psol004888/novel.2430/Psol007541/Psol004253/Psol007836/Psol004769/Psol008988/Psol005764/Psol004244/Psol002421/Psol003970/Psol009280/Psol002317/Psol011652/Psol006700/Psol009748/Psol009235/Psol002379/Psol008662/Psol002552/Psol009588/Psol…
MF	GO:0008146	sulfotransferase activity	12/2504	18/5233	0.0858584	0.343075	Psol008687/Psol002538/Psol002458/Psol005156/Psol005793/Psol008685/Psol001783/Psol000914/Psol001494/Psol001493/Psol008995/Psol002457	Psol008687/Psol002538/Psol002458/Psol005156/Psol005793/Psol008685/Psol001783/Psol000914/Psol001494/Psol001493/Psol008995/Psol002457	12	8	Psol008687/Psol002458/Psol005156/Psol005793/Psol001783/Psol000914/Psol001493/Psol008995	4	Psol002538/Psol008685/Psol001494/Psol002457
MF	GO:0005326	neurotransmitter transporter activity	8/2504	11/5233	0.0876687	0.343075	Psol008692/Psol003944/Psol009117/Psol008206/Psol004686/Psol006123/Psol003657/Psol009115	Psol008692/Psol003944/Psol009117/Psol008206/Psol004686/Psol006123/Psol003657/Psol009115	8	8	Psol008692/Psol003944/Psol009117/Psol008206/Psol004686/Psol006123/Psol003657/Psol009115	0
MF	GO:0005328	neurotransmitter:sodium symporter activity	8/2504	11/5233	0.0876687	0.343075	Psol008692/Psol003944/Psol009117/Psol008206/Psol004686/Psol006123/Psol003657/Psol009115	Psol008692/Psol003944/Psol009117/Psol008206/Psol004686/Psol006123/Psol003657/Psol009115	8	8	Psol008692/Psol003944/Psol009117/Psol008206/Psol004686/Psol006123/Psol003657/Psol009115	0
MF	GO:0015294	solute:cation symporter activity	8/2504	11/5233	0.0876687	0.343075	Psol008692/Psol003944/Psol009117/Psol008206/Psol004686/Psol006123/Psol003657/Psol009115	Psol008692/Psol003944/Psol009117/Psol008206/Psol004686/Psol006123/Psol003657/Psol009115	8	8	Psol008692/Psol003944/Psol009117/Psol008206/Psol004686/Psol006123/Psol003657/Psol009115	0
MF	GO:0015370	solute:sodium symporter activity	8/2504	11/5233	0.0876687	0.343075	Psol008692/Psol003944/Psol009117/Psol008206/Psol004686/Psol006123/Psol003657/Psol009115	Psol008692/Psol003944/Psol009117/Psol008206/Psol004686/Psol006123/Psol003657/Psol009115	8	8	Psol008692/Psol003944/Psol009117/Psol008206/Psol004686/Psol006123/Psol003657/Psol009115	0
MF	GO:0008233	peptidase activity	135/2504	259/5233	0.0888318	0.343075	Psol002724/Psol001604/Psol007704/Psol001603/novel.1368/Psol004830/Psol004827/novel.2779/Psol008844/novel.1855/Psol009914/Psol003663/Psol004497/novel.1372/Psol000188/novel.579/Psol010070/novel.2622/Psol002874/Psol005535/novel.1102/novel.1101/Psol003205/Psol006201/Psol008344/Psol007634/Psol006529/Psol002922/Psol005462/Psol007977/Psol008017/Psol008929/Psol009053/Psol007593/Psol010071/Psol006530/Psol…	Psol002724/Psol001604/Psol007704/Psol001603/-/Psol004830/Psol004827/-/Psol008844/-/Psol009914/Psol003663/Psol004497/-/Psol000188/-/Psol010070/-/Psol002874/Psol005535/-/-/Psol003205/Psol006201/Psol008344/Psol007634/Psol006529/Psol002922/Psol005462/Psol007977/Psol008017/Psol008929/Psol009053/Psol007593/Psol010071/Psol006530/Psol005406/Psol010103/Psol004114/-/Psol010524/Psol010436/Psol003445/Psol002…	135	55	Psol008844/Psol009914/Psol003663/Psol003205/Psol006201/Psol007634/Psol006529/Psol002922/Psol005462/Psol007977/Psol008017/Psol008929/Psol004114/Psol003445/Psol002426/Psol007999/Psol005637/Psol006693/Psol010247/Psol010871/Psol005960/Psol005536/Psol000904/Psol005843/Psol006162/Psol003381/Psol004362/Psol010804/Psol000901/Psol008744/Psol003227/Psol002634/Psol009622/Psol007971/Psol003191/Psol004193/Pso…	80	Psol002724/Psol001604/Psol007704/Psol001603/novel.1368/Psol004830/Psol004827/novel.2779/novel.1855/Psol004497/novel.1372/Psol000188/novel.579/Psol010070/novel.2622/Psol002874/Psol005535/novel.1102/novel.1101/Psol008344/Psol009053/Psol007593/Psol010071/Psol006530/Psol005406/Psol010103/novel.1943/Psol010524/Psol010436/Psol009369/Psol007443/Psol005862/novel.2867/Psol003076/Psol006901/Psol005756/Psol…
MF	GO:0005506	iron ion binding	41/2504	73/5233	0.0944328	0.357466	Psol002372/Psol005490/Psol004345/Psol010026/Psol004002/Psol009831/novel.985/novel.984/Psol006043/Psol005491/Psol006970/novel.3166/Psol010515/Psol004003/Psol010546/Psol008631/novel.3167/Psol009696/Psol007304/Psol004347/Psol003492/Psol007621/Psol009280/Psol005447/Psol005492/Psol010491/Psol002379/Psol000969/Psol000117/Psol009281/Psol003299/Psol006951/Psol002443/Psol000118/novel.652/Psol006650/Psol00…	Psol002372/Psol005490/Psol004345/Psol010026/Psol004002/Psol009831/-/-/Psol006043/Psol005491/Psol006970/-/Psol010515/Psol004003/Psol010546/Psol008631/-/Psol009696/Psol007304/Psol004347/Psol003492/Psol007621/Psol009280/Psol005447/Psol005492/Psol010491/Psol002379/Psol000969/Psol000117/Psol009281/Psol003299/Psol006951/Psol002443/Psol000118/-/Psol006650/Psol006555/-/Psol006841/Psol010413/Psol005133	41	29	Psol005490/Psol004345/Psol010026/Psol004002/Psol009831/novel.985/Psol006043/Psol005491/novel.3166/Psol010515/Psol004003/Psol010546/novel.3167/Psol009696/Psol007304/Psol004347/Psol003492/Psol007621/Psol005447/Psol005492/Psol010491/Psol000969/Psol000117/Psol003299/Psol002443/Psol000118/novel.652/novel.3195/Psol006841	12	Psol002372/novel.984/Psol006970/Psol008631/Psol009280/Psol002379/Psol009281/Psol006951/Psol006650/Psol006555/Psol010413/Psol005133
MF	GO:0140098	catalytic activity, acting on RNA	66/2504	122/5233	0.0957841	0.357466	Psol006509/Psol007695/Psol011026/Psol001988/Psol007349/Psol006310/Psol000419/Psol004223/Psol005259/Psol011692/Psol002610/Psol011347/Psol008152/Psol005321/Psol004682/Psol006467/Psol007620/Psol001157/Psol004158/Psol005276/Psol007339/Psol006571/novel.2503/Psol003490/Psol002920/Psol000338/Psol002382/Psol011432/Psol001709/Psol007197/Psol004670/Psol008414/Psol005378/Psol002911/Psol004945/Psol003371/Pso…	Psol006509/Psol007695/Psol011026/Psol001988/Psol007349/Psol006310/Psol000419/Psol004223/Psol005259/Psol011692/Psol002610/Psol011347/Psol008152/Psol005321/Psol004682/Psol006467/Psol007620/Psol001157/Psol004158/Psol005276/Psol007339/Psol006571/-/Psol003490/Psol002920/Psol000338/Psol002382/Psol011432/Psol001709/Psol007197/Psol004670/Psol008414/Psol005378/Psol002911/Psol004945/Psol003371/Psol000807/P…	66	8	Psol007620/novel.2503/novel.3058/novel.2571/Psol002667/Psol005468/Psol010978/Psol003719	58	Psol006509/Psol007695/Psol011026/Psol001988/Psol007349/Psol006310/Psol000419/Psol004223/Psol005259/Psol011692/Psol002610/Psol011347/Psol008152/Psol005321/Psol004682/Psol006467/Psol001157/Psol004158/Psol005276/Psol007339/Psol006571/Psol003490/Psol002920/Psol000338/Psol002382/Psol011432/Psol001709/Psol007197/Psol004670/Psol008414/Psol005378/Psol002911/Psol004945/Psol003371/Psol000807/Psol001543/Pso…
MF	GO:0016491	oxidoreductase activity	147/2504	284/5233	0.0976344	0.357466	Psol001802/Psol010148/Psol002372/Psol005490/Psol004345/Psol000836/Psol002044/Psol006636/Psol010026/Psol007356/Psol002045/Psol000774/Psol004002/Psol006763/Psol010134/Psol009831/Psol006424/Psol002171/Psol007996/novel.985/novel.984/Psol002380/Psol006043/Psol000617/Psol005491/Psol006970/Psol002877/novel.3166/Psol002723/Psol001195/Psol010515/Psol005239/Psol004003/Psol010546/Psol009324/Psol005182/Psol0…	Psol001802/Psol010148/Psol002372/Psol005490/Psol004345/Psol000836/Psol002044/Psol006636/Psol010026/Psol007356/Psol002045/Psol000774/Psol004002/Psol006763/Psol010134/Psol009831/Psol006424/Psol002171/Psol007996/-/-/Psol002380/Psol006043/Psol000617/Psol005491/Psol006970/Psol002877/-/Psol002723/Psol001195/Psol010515/Psol005239/Psol004003/Psol010546/Psol009324/Psol005182/Psol008631/Psol007995/Psol0048…	147	71	Psol001802/Psol005490/Psol004345/Psol000836/Psol010026/Psol007356/Psol000774/Psol004002/Psol009831/Psol002171/novel.985/Psol006043/Psol005491/Psol002877/novel.3166/Psol010515/Psol005239/Psol004003/Psol010546/Psol011335/Psol001278/novel.3167/Psol009696/Psol007304/Psol004931/Psol002480/Psol003522/novel.631/Psol006020/Psol002170/Psol007257/Psol002546/Psol004347/Psol003492/Psol007621/Psol002544/Psol0…	76	Psol010148/Psol002372/Psol002044/Psol006636/Psol002045/Psol006763/Psol010134/Psol006424/Psol007996/novel.984/Psol002380/Psol000617/Psol006970/Psol002723/Psol001195/Psol009324/Psol005182/Psol008631/Psol007995/Psol004888/Psol004929/Psol005402/Psol006008/Psol010169/Psol006480/Psol005059/Psol001811/Psol007815/Psol006252/Psol004769/Psol002865/Psol008988/Psol006126/Psol004762/Psol005764/Psol005278/Psol…
MF	GO:0003723	RNA binding	75/2504	140/5233	0.0989414	0.357466	Psol009059/Psol000278/Psol006813/Psol005772/Psol004271/Psol006509/Psol004821/Psol003117/Psol007506/Psol001835/Psol002256/Psol003379/Psol004767/Psol003243/novel.102/Psol002534/Psol000284/Psol011026/Psol001988/Psol000207/Psol001948/Psol006205/Psol006947/Psol001917/novel.3117/Psol008898/novel.2155/Psol004053/Psol006467/Psol009468/novel.62/Psol003838/Psol000174/Psol006571/Psol002865/Psol005548/Psol00…	Psol009059/Psol000278/Psol006813/Psol005772/Psol004271/Psol006509/Psol004821/Psol003117/Psol007506/Psol001835/Psol002256/Psol003379/Psol004767/Psol003243/-/Psol002534/Psol000284/Psol011026/Psol001988/Psol000207/Psol001948/Psol006205/Psol006947/Psol001917/-/Psol008898/-/Psol004053/Psol006467/Psol009468/-/Psol003838/Psol000174/Psol006571/Psol002865/Psol005548/Psol009088/Psol002646/-/Psol010431/Psol…	75	9	novel.102/novel.3117/Psol003838/Psol007655/Psol003677/novel.2116/Psol002740/Psol010978/Psol000170	66	Psol009059/Psol000278/Psol006813/Psol005772/Psol004271/Psol006509/Psol004821/Psol003117/Psol007506/Psol001835/Psol002256/Psol003379/Psol004767/Psol003243/Psol002534/Psol000284/Psol011026/Psol001988/Psol000207/Psol001948/Psol006205/Psol006947/Psol001917/Psol008898/novel.2155/Psol004053/Psol006467/Psol009468/novel.62/Psol000174/Psol006571/Psol002865/Psol005548/Psol009088/Psol002646/novel.1973/Psol0…
MF	GO:0070011	peptidase activity, acting on L-amino acid peptides	129/2504	249/5233	0.112069	0.388579	Psol002724/Psol001604/Psol007704/Psol001603/novel.1368/Psol004830/Psol004827/novel.2779/Psol008844/novel.1855/Psol009914/Psol003663/Psol004497/novel.1372/Psol000188/novel.579/Psol010070/novel.2622/Psol002874/Psol005535/novel.1102/novel.1101/Psol003205/Psol006201/Psol008344/Psol007634/Psol006529/Psol002922/Psol005462/Psol007977/Psol008017/Psol008929/Psol009053/Psol010071/Psol006530/Psol010103/Psol…	Psol002724/Psol001604/Psol007704/Psol001603/-/Psol004830/Psol004827/-/Psol008844/-/Psol009914/Psol003663/Psol004497/-/Psol000188/-/Psol010070/-/Psol002874/Psol005535/-/-/Psol003205/Psol006201/Psol008344/Psol007634/Psol006529/Psol002922/Psol005462/Psol007977/Psol008017/Psol008929/Psol009053/Psol010071/Psol006530/Psol010103/Psol004114/-/Psol010524/Psol010436/Psol003445/Psol002426/Psol007999/Psol009…	129	53	Psol008844/Psol009914/Psol003663/Psol003205/Psol006201/Psol007634/Psol006529/Psol002922/Psol005462/Psol007977/Psol008017/Psol008929/Psol004114/Psol003445/Psol002426/Psol007999/Psol006693/Psol010247/Psol010871/Psol005960/Psol005536/Psol000904/Psol005843/Psol006162/Psol003381/Psol004362/Psol010804/Psol000901/Psol008744/Psol003227/Psol002634/Psol009622/Psol003191/Psol004193/Psol003190/Psol008019/Pso…	76	Psol002724/Psol001604/Psol007704/Psol001603/novel.1368/Psol004830/Psol004827/novel.2779/novel.1855/Psol004497/novel.1372/Psol000188/novel.579/Psol010070/novel.2622/Psol002874/Psol005535/novel.1102/novel.1101/Psol008344/Psol009053/Psol010071/Psol006530/Psol010103/novel.1943/Psol010524/Psol010436/Psol009369/Psol007443/novel.2867/Psol003076/Psol006901/Psol005756/Psol002726/Psol003846/novel.2209/nove…
MF	GO:0015293	symporter activity	10/2504	15/5233	0.114492	0.388579	Psol008692/Psol003944/Psol009117/Psol008206/Psol004686/Psol010887/Psol006482/Psol006123/Psol003657/Psol009115	Psol008692/Psol003944/Psol009117/Psol008206/Psol004686/Psol010887/Psol006482/Psol006123/Psol003657/Psol009115	10	10	Psol008692/Psol003944/Psol009117/Psol008206/Psol004686/Psol010887/Psol006482/Psol006123/Psol003657/Psol009115	0
MF	GO:0030545	receptor regulator activity	10/2504	15/5233	0.114492	0.388579	novel.2134/novel.573/Psol010860/Psol006772/novel.2428/Psol003707/Psol008879/Psol002231/Psol002857/Psol005190	-/-/Psol010860/Psol006772/-/Psol003707/Psol008879/Psol002231/Psol002857/Psol005190	10	7	Psol010860/Psol006772/novel.2428/Psol003707/Psol002231/Psol002857/Psol005190	3	novel.2134/novel.573/Psol008879
MF	GO:0048018	receptor ligand activity	10/2504	15/5233	0.114492	0.388579	novel.2134/novel.573/Psol010860/Psol006772/novel.2428/Psol003707/Psol008879/Psol002231/Psol002857/Psol005190	-/-/Psol010860/Psol006772/-/Psol003707/Psol008879/Psol002231/Psol002857/Psol005190	10	7	Psol010860/Psol006772/novel.2428/Psol003707/Psol002231/Psol002857/Psol005190	3	novel.2134/novel.573/Psol008879
MF	GO:0016705	oxidoreductase activity, acting on paired donors, with incorporation or reduction of molecular oxygen	41/2504	74/5233	0.116433	0.389267	Psol002372/Psol005490/Psol004345/Psol010026/Psol004002/Psol009831/Psol002171/novel.985/novel.984/Psol005491/Psol006970/novel.3166/Psol004003/Psol008631/novel.3167/Psol009696/Psol007304/Psol003522/Psol004769/Psol002170/Psol004347/Psol003492/Psol007621/Psol009280/Psol005447/Psol005492/Psol002379/Psol000969/Psol000117/Psol009281/Psol003299/Psol002443/Psol000118/novel.652/Psol006650/Psol006555/novel.…	Psol002372/Psol005490/Psol004345/Psol010026/Psol004002/Psol009831/Psol002171/-/-/Psol005491/Psol006970/-/Psol004003/Psol008631/-/Psol009696/Psol007304/Psol003522/Psol004769/Psol002170/Psol004347/Psol003492/Psol007621/Psol009280/Psol005447/Psol005492/Psol002379/Psol000969/Psol000117/Psol009281/Psol003299/Psol002443/Psol000118/-/Psol006650/Psol006555/-/-/Psol006841/Psol010413/Psol005133	41	29	Psol005490/Psol004345/Psol010026/Psol004002/Psol009831/Psol002171/novel.985/Psol005491/novel.3166/Psol004003/novel.3167/Psol009696/Psol007304/Psol003522/Psol002170/Psol004347/Psol003492/Psol007621/Psol005447/Psol005492/Psol000969/Psol000117/Psol003299/Psol002443/Psol000118/novel.652/novel.3195/novel.528/Psol006841	12	Psol002372/novel.984/Psol006970/Psol008631/Psol004769/Psol009280/Psol002379/Psol009281/Psol006650/Psol006555/Psol010413/Psol005133
MF	GO:0004222	metalloendopeptidase activity	29/2504	51/5233	0.124282	0.409399	Psol001604/Psol001603/Psol009914/Psol005535/Psol008344/Psol006529/Psol007977/Psol008017/Psol006530/Psol010103/novel.1943/Psol010436/Psol009369/Psol006693/novel.2867/novel.1944/Psol005843/Psol005927/Psol008744/novel.1946/novel.1549/Psol009221/Psol003191/Psol003190/Psol008019/Psol009354/Psol003454/Psol005925/novel.1550	Psol001604/Psol001603/Psol009914/Psol005535/Psol008344/Psol006529/Psol007977/Psol008017/Psol006530/Psol010103/-/Psol010436/Psol009369/Psol006693/-/-/Psol005843/Psol005927/Psol008744/-/-/Psol009221/Psol003191/Psol003190/Psol008019/Psol009354/Psol003454/Psol005925/-	29	11	Psol009914/Psol006529/Psol007977/Psol008017/Psol006693/Psol005843/Psol008744/Psol003191/Psol003190/Psol008019/Psol005925	18	Psol001604/Psol001603/Psol005535/Psol008344/Psol006530/Psol010103/novel.1943/Psol010436/Psol009369/novel.2867/novel.1944/Psol005927/novel.1946/novel.1549/Psol009221/Psol009354/Psol003454/novel.1550
MF	GO:0004620	phospholipase activity	7/2504	10/5233	0.138642	0.450085	Psol002276/novel.935/Psol010225/Psol005446/Psol008867/Psol011510/Psol001267	Psol002276/-/Psol010225/Psol005446/Psol008867/Psol011510/Psol001267	7	5	Psol002276/novel.935/Psol005446/Psol008867/Psol001267	2	Psol010225/Psol011510
MF	GO:0016874	ligase activity	43/2504	79/5233	0.143168	0.458138	Psol005329/Psol006509/Psol008341/Psol007695/Psol011026/Psol001988/Psol007349/Psol005259/Psol011692/Psol002610/Psol008152/Psol004682/Psol007620/Psol005276/Psol007339/Psol001873/Psol007678/Psol006571/Psol006581/Psol003490/Psol002920/Psol000338/Psol002382/Psol007972/Psol001709/Psol007197/Psol004670/Psol005378/Psol002911/Psol003371/Psol000807/Psol005367/Psol010979/Psol007175/Psol011691/Psol001617/Pso…	Psol005329/Psol006509/Psol008341/Psol007695/Psol011026/Psol001988/Psol007349/Psol005259/Psol011692/Psol002610/Psol008152/Psol004682/Psol007620/Psol005276/Psol007339/Psol001873/Psol007678/Psol006571/Psol006581/Psol003490/Psol002920/Psol000338/Psol002382/Psol007972/Psol001709/Psol007197/Psol004670/Psol005378/Psol002911/Psol003371/Psol000807/Psol005367/Psol010979/Psol007175/Psol011691/Psol001617/Pso…	43	5	Psol007620/Psol006581/Psol001617/Psol005468/Psol003719	38	Psol005329/Psol006509/Psol008341/Psol007695/Psol011026/Psol001988/Psol007349/Psol005259/Psol011692/Psol002610/Psol008152/Psol004682/Psol005276/Psol007339/Psol001873/Psol007678/Psol006571/Psol003490/Psol002920/Psol000338/Psol002382/Psol007972/Psol001709/Psol007197/Psol004670/Psol005378/Psol002911/Psol003371/Psol000807/Psol005367/Psol010979/Psol007175/Psol011691/Psol005032/Psol005996/Psol000845/Pso…
MF	GO:0003774	motor activity	25/2504	44/5233	0.148176	0.467486	Psol001711/Psol003589/Psol005546/Psol004649/Psol003590/Psol005717/Psol009643/novel.3105/Psol003973/Psol005280/Psol004342/Psol007010/Psol008510/Psol001242/Psol001284/Psol004315/Psol010281/Psol003139/Psol002802/Psol003661/Psol003835/Psol004149/Psol001017/Psol009074/Psol003604	Psol001711/Psol003589/Psol005546/Psol004649/Psol003590/Psol005717/Psol009643/-/Psol003973/Psol005280/Psol004342/Psol007010/Psol008510/Psol001242/Psol001284/Psol004315/Psol010281/Psol003139/Psol002802/Psol003661/Psol003835/Psol004149/Psol001017/Psol009074/Psol003604	25	20	Psol001711/Psol003589/Psol005546/Psol004649/Psol003590/Psol005717/Psol009643/novel.3105/Psol005280/Psol004342/Psol007010/Psol008510/Psol001242/Psol001284/Psol004315/Psol003139/Psol002802/Psol003661/Psol009074/Psol003604	5	Psol003973/Psol010281/Psol003835/Psol004149/Psol001017
MF	GO:0016667	oxidoreductase activity, acting on a sulfur group of donors	8/2504	12/5233	0.154697	0.48128	Psol002380/Psol006008/Psol010169/Psol006126/Psol005751/Psol001435/Psol003308/Psol006803	Psol002380/Psol006008/Psol010169/Psol006126/Psol005751/Psol001435/Psol003308/Psol006803	8	1	Psol003308	7	Psol002380/Psol006008/Psol010169/Psol006126/Psol005751/Psol001435/Psol006803
MF	GO:0004970	ionotropic glutamate receptor activity	9/2504	14/5233	0.16746	0.487157	Psol006784/Psol007833/Psol007834/novel.2700/Psol007674/Psol007739/Psol008458/novel.1881/Psol002595	Psol006784/Psol007833/Psol007834/-/Psol007674/Psol007739/Psol008458/-/Psol002595	9	7	Psol006784/Psol007833/Psol007834/novel.2700/Psol007674/Psol008458/novel.1881	2	Psol007739/Psol002595
MF	GO:0008066	glutamate receptor activity	9/2504	14/5233	0.16746	0.487157	Psol006784/Psol007833/Psol007834/novel.2700/Psol007674/Psol007739/Psol008458/novel.1881/Psol002595	Psol006784/Psol007833/Psol007834/-/Psol007674/Psol007739/Psol008458/-/Psol002595	9	7	Psol006784/Psol007833/Psol007834/novel.2700/Psol007674/Psol008458/novel.1881	2	Psol007739/Psol002595
MF	GO:0022824	transmitter-gated ion channel activity	9/2504	14/5233	0.16746	0.487157	Psol006784/Psol007833/Psol007834/novel.2700/Psol007674/Psol007739/Psol008458/novel.1881/Psol002595	Psol006784/Psol007833/Psol007834/-/Psol007674/Psol007739/Psol008458/-/Psol002595	9	7	Psol006784/Psol007833/Psol007834/novel.2700/Psol007674/Psol008458/novel.1881	2	Psol007739/Psol002595
MF	GO:0022835	transmitter-gated channel activity	9/2504	14/5233	0.16746	0.487157	Psol006784/Psol007833/Psol007834/novel.2700/Psol007674/Psol007739/Psol008458/novel.1881/Psol002595	Psol006784/Psol007833/Psol007834/-/Psol007674/Psol007739/Psol008458/-/Psol002595	9	7	Psol006784/Psol007833/Psol007834/novel.2700/Psol007674/Psol008458/novel.1881	2	Psol007739/Psol002595
MF	GO:0030594	neurotransmitter receptor activity	9/2504	14/5233	0.16746	0.487157	Psol006784/Psol007833/Psol007834/novel.2700/Psol007674/Psol007739/Psol008458/novel.1881/Psol002595	Psol006784/Psol007833/Psol007834/-/Psol007674/Psol007739/Psol008458/-/Psol002595	9	7	Psol006784/Psol007833/Psol007834/novel.2700/Psol007674/Psol008458/novel.1881	2	Psol007739/Psol002595
MF	GO:0015077	monovalent inorganic cation transmembrane transporter activity	29/2504	53/5233	0.192754	0.548498	Psol008692/Psol008966/Psol006658/Psol003944/Psol009117/Psol008206/Psol005093/Psol004686/Psol006729/Psol007603/Psol001301/Psol006728/Psol006123/Psol002865/Psol002196/Psol003657/Psol007390/Psol007094/Psol011670/Psol002706/Psol000238/Psol004366/Psol009587/Psol004730/Psol009115/Psol000563/Psol003936/Psol011452/Psol007092	Psol008692/Psol008966/Psol006658/Psol003944/Psol009117/Psol008206/Psol005093/Psol004686/Psol006729/Psol007603/Psol001301/Psol006728/Psol006123/Psol002865/Psol002196/Psol003657/Psol007390/Psol007094/Psol011670/Psol002706/Psol000238/Psol004366/Psol009587/Psol004730/Psol009115/Psol000563/Psol003936/Psol011452/Psol007092	29	22	Psol008692/Psol006658/Psol003944/Psol009117/Psol008206/Psol004686/Psol006729/Psol007603/Psol001301/Psol006123/Psol002196/Psol003657/Psol007390/Psol007094/Psol011670/Psol002706/Psol004366/Psol004730/Psol009115/Psol003936/Psol011452/Psol007092	7	Psol008966/Psol005093/Psol006728/Psol002865/Psol000238/Psol009587/Psol000563
MF	GO:0051287	NAD binding	12/2504	20/5233	0.193443	0.548498	Psol006763/Psol007996/Psol007995/Psol011335/Psol004244/Psol002421/Psol005848/Psol002552/Psol001382/Psol006629/Psol007997/Psol004702	Psol006763/Psol007996/Psol007995/Psol011335/Psol004244/Psol002421/Psol005848/Psol002552/Psol001382/Psol006629/Psol007997/Psol004702	12	3	Psol011335/Psol005848/Psol007997	9	Psol006763/Psol007996/Psol007995/Psol004244/Psol002421/Psol002552/Psol001382/Psol006629/Psol004702
MF	GO:0005509	calcium ion binding	50/2504	95/5233	0.200991	0.556003	Psol000813/Psol000913/Psol003225/Psol002657/Psol003434/Psol008297/Psol005832/Psol004530/Psol005437/Psol006861/Psol002872/novel.2876/Psol001860/Psol009166/Psol007666/Psol009261/Psol001851/Psol001268/Psol002696/Psol006923/Psol001277/Psol003282/Psol007332/Psol011687/novel.1837/Psol010973/Psol002357/Psol004052/Psol007257/Psol004701/Psol006505/Psol004636/Psol004566/Psol007288/Psol005467/Psol003443/Pso…	Psol000813/Psol000913/Psol003225/Psol002657/Psol003434/Psol008297/Psol005832/Psol004530/Psol005437/Psol006861/Psol002872/-/Psol001860/Psol009166/Psol007666/Psol009261/Psol001851/Psol001268/Psol002696/Psol006923/Psol001277/Psol003282/Psol007332/Psol011687/-/Psol010973/Psol002357/Psol004052/Psol007257/Psol004701/Psol006505/Psol004636/Psol004566/Psol007288/Psol005467/Psol003443/Psol008886/Psol006415…	50	41	Psol000913/Psol003225/Psol003434/Psol008297/Psol005832/Psol004530/Psol005437/Psol006861/Psol002872/novel.2876/Psol001860/Psol009166/Psol007666/Psol001268/Psol006923/Psol001277/Psol003282/Psol007332/Psol011687/novel.1837/Psol010973/Psol002357/Psol004052/Psol007257/Psol004701/Psol006505/Psol004636/Psol004566/Psol007288/Psol005467/Psol008886/Psol008889/Psol005816/Psol009097/Psol011542/Psol000352/Pso…	9	Psol000813/Psol002657/Psol009261/Psol001851/Psol002696/Psol003443/Psol006415/Psol004523/Psol007278
MF	GO:0046906	tetrapyrrole binding	46/2504	87/5233	0.201055	0.556003	Psol002372/Psol005490/Psol004345/Psol010026/Psol007356/Psol004002/Psol002686/Psol009831/novel.985/novel.984/Psol008144/Psol005491/Psol006970/novel.3166/Psol005239/Psol004003/Psol008631/novel.3167/Psol009696/Psol007304/Psol007083/Psol008988/Psol007257/Psol004347/Psol003492/Psol007621/Psol005764/Psol009280/Psol005447/Psol005492/Psol002379/Psol000969/Psol000117/Psol009281/Psol003299/Psol005648/Psol0…	Psol002372/Psol005490/Psol004345/Psol010026/Psol007356/Psol004002/Psol002686/Psol009831/-/-/Psol008144/Psol005491/Psol006970/-/Psol005239/Psol004003/Psol008631/-/Psol009696/Psol007304/Psol007083/Psol008988/Psol007257/Psol004347/Psol003492/Psol007621/Psol005764/Psol009280/Psol005447/Psol005492/Psol002379/Psol000969/Psol000117/Psol009281/Psol003299/Psol005648/Psol002443/Psol000118/-/Psol006650/Psol…	46	32	Psol005490/Psol004345/Psol010026/Psol007356/Psol004002/Psol002686/Psol009831/novel.985/Psol005491/novel.3166/Psol005239/Psol004003/novel.3167/Psol009696/Psol007304/Psol007083/Psol007257/Psol004347/Psol003492/Psol007621/Psol005447/Psol005492/Psol000969/Psol000117/Psol003299/Psol005648/Psol002443/Psol000118/novel.652/novel.3195/Psol006841/Psol006771	14	Psol002372/novel.984/Psol008144/Psol006970/Psol008631/Psol008988/Psol005764/Psol009280/Psol002379/Psol009281/Psol006650/Psol006555/Psol010413/Psol005133
MF	GO:0008135	translation factor activity, RNA binding	15/2504	26/5233	0.208874	0.570584	Psol009059/Psol005772/Psol004271/Psol003379/Psol004767/Psol002534/Psol000207/Psol002865/novel.1973/Psol011119/Psol002918/Psol000230/Psol001476/Psol011381/novel.2116	Psol009059/Psol005772/Psol004271/Psol003379/Psol004767/Psol002534/Psol000207/Psol002865/-/Psol011119/Psol002918/Psol000230/Psol001476/Psol011381/-	15	1	novel.2116	14	Psol009059/Psol005772/Psol004271/Psol003379/Psol004767/Psol002534/Psol000207/Psol002865/novel.1973/Psol011119/Psol002918/Psol000230/Psol001476/Psol011381
MF	GO:0004721	phosphoprotein phosphatase activity	16/2504	28/5233	0.212615	0.573804	Psol001336/Psol009013/Psol005155/Psol005450/Psol001006/novel.1045/Psol006959/Psol003546/Psol007546/Psol008163/Psol010648/Psol011387/Psol001979/Psol000423/Psol001981/Psol006960	Psol001336/Psol009013/Psol005155/Psol005450/Psol001006/-/Psol006959/Psol003546/Psol007546/Psol008163/Psol010648/Psol011387/Psol001979/Psol000423/Psol001981/Psol006960	16	13	Psol001336/Psol009013/Psol005155/Psol005450/Psol001006/novel.1045/Psol006959/Psol003546/Psol007546/Psol010648/Psol011387/Psol000423/Psol006960	3	Psol008163/Psol001979/Psol001981
MF	GO:0015078	proton transmembrane transporter activity	17/2504	30/5233	0.215844	0.575583	Psol008966/Psol006729/Psol007603/Psol001301/Psol006728/Psol002865/Psol002196/Psol007390/Psol011670/Psol002706/Psol000238/Psol004366/Psol009587/Psol004730/Psol000563/Psol003936/Psol011452	Psol008966/Psol006729/Psol007603/Psol001301/Psol006728/Psol002865/Psol002196/Psol007390/Psol011670/Psol002706/Psol000238/Psol004366/Psol009587/Psol004730/Psol000563/Psol003936/Psol011452	17	11	Psol006729/Psol007603/Psol001301/Psol002196/Psol007390/Psol011670/Psol002706/Psol004366/Psol004730/Psol003936/Psol011452	6	Psol008966/Psol006728/Psol002865/Psol000238/Psol009587/Psol000563
MF	GO:0008138	protein tyrosine/serine/threonine phosphatase activity	7/2504	11/5233	0.227846	0.599677	Psol001336/Psol005450/Psol001006/novel.1045/Psol003546/Psol011387/Psol000423	Psol001336/Psol005450/Psol001006/-/Psol003546/Psol011387/Psol000423	7	7	Psol001336/Psol005450/Psol001006/novel.1045/Psol003546/Psol011387/Psol000423	0
MF	GO:0016887	ATPase activity	46/2504	88/5233	0.232586	0.599677	Psol002541/novel.2712/Psol009872/Psol009969/Psol006695/Psol008078/Psol007203/Psol000425/Psol004666/Psol004673/Psol009257/Psol011331/Psol003316/Psol004665/Psol000426/Psol002852/Psol001954/Psol001660/Psol000321/Psol001661/Psol001831/Psol004603/Psol007390/Psol001543/Psol009970/Psol006998/Psol001952/Psol006210/Psol007519/Psol010483/Psol000696/Psol005079/Psol000238/Psol005738/Psol005739/Psol011312/Pso…	Psol002541/-/Psol009872/Psol009969/Psol006695/Psol008078/Psol007203/Psol000425/Psol004666/Psol004673/Psol009257/Psol011331/Psol003316/Psol004665/Psol000426/Psol002852/Psol001954/Psol001660/Psol000321/Psol001661/Psol001831/Psol004603/Psol007390/Psol001543/Psol009970/Psol006998/Psol001952/Psol006210/Psol007519/Psol010483/Psol000696/Psol005079/Psol000238/Psol005738/Psol005739/Psol011312/Psol000316/P…	46	27	Psol002541/novel.2712/Psol009872/Psol006695/Psol007203/Psol000425/Psol004666/Psol009257/Psol011331/Psol004665/Psol000426/Psol001954/Psol001831/Psol004603/Psol007390/Psol001952/Psol006210/Psol007519/Psol010483/Psol000696/Psol005079/Psol005738/Psol005739/Psol011312/Psol005063/Psol000791/Psol003936	19	Psol009969/Psol008078/Psol004673/Psol003316/Psol002852/Psol001660/Psol000321/Psol001661/Psol001543/Psol009970/Psol006998/Psol000238/Psol000316/Psol005082/Psol005083/Psol003239/Psol000725/Psol003789/Psol009156
MF	GO:0020037	heme binding	45/2504	86/5233	0.23291	0.599677	Psol002372/Psol005490/Psol004345/Psol010026/Psol007356/Psol004002/Psol009831/novel.985/novel.984/Psol008144/Psol005491/Psol006970/novel.3166/Psol005239/Psol004003/Psol008631/novel.3167/Psol009696/Psol007304/Psol007083/Psol008988/Psol007257/Psol004347/Psol003492/Psol007621/Psol005764/Psol009280/Psol005447/Psol005492/Psol002379/Psol000969/Psol000117/Psol009281/Psol003299/Psol005648/Psol002443/Psol0…	Psol002372/Psol005490/Psol004345/Psol010026/Psol007356/Psol004002/Psol009831/-/-/Psol008144/Psol005491/Psol006970/-/Psol005239/Psol004003/Psol008631/-/Psol009696/Psol007304/Psol007083/Psol008988/Psol007257/Psol004347/Psol003492/Psol007621/Psol005764/Psol009280/Psol005447/Psol005492/Psol002379/Psol000969/Psol000117/Psol009281/Psol003299/Psol005648/Psol002443/Psol000118/-/Psol006650/Psol006555/-/Ps…	45	31	Psol005490/Psol004345/Psol010026/Psol007356/Psol004002/Psol009831/novel.985/Psol005491/novel.3166/Psol005239/Psol004003/novel.3167/Psol009696/Psol007304/Psol007083/Psol007257/Psol004347/Psol003492/Psol007621/Psol005447/Psol005492/Psol000969/Psol000117/Psol003299/Psol005648/Psol002443/Psol000118/novel.652/novel.3195/Psol006841/Psol006771	14	Psol002372/novel.984/Psol008144/Psol006970/Psol008631/Psol008988/Psol005764/Psol009280/Psol002379/Psol009281/Psol006650/Psol006555/Psol010413/Psol005133
MF	GO:0016866	intramolecular transferase activity	8/2504	13/5233	0.238659	0.607496	Psol003117/Psol004363/Psol003730/Psol007872/Psol003838/Psol008672/Psol004979/Psol002761	Psol003117/Psol004363/Psol003730/Psol007872/Psol003838/Psol008672/Psol004979/Psol002761	8	1	Psol003838	7	Psol003117/Psol004363/Psol003730/Psol007872/Psol008672/Psol004979/Psol002761
MF	GO:0051082	unfolded protein binding	9/2504	15/5233	0.246913	0.621443	Psol000813/Psol007669/Psol003474/Psol002707/Psol008227/Psol005824/Psol004495/Psol005167/Psol003611	Psol000813/Psol007669/Psol003474/Psol002707/Psol008227/Psol005824/Psol004495/Psol005167/Psol003611	9	1	Psol002707	8	Psol000813/Psol007669/Psol003474/Psol008227/Psol005824/Psol004495/Psol005167/Psol003611
MF	GO:0008081	phosphoric diester hydrolase activity	11/2504	19/5233	0.258443	0.636169	Psol002276/Psol010615/Psol008709/Psol005446/Psol004902/Psol000796/Psol005590/Psol008776/Psol000573/Psol008867/Psol004348	Psol002276/Psol010615/Psol008709/Psol005446/Psol004902/Psol000796/Psol005590/Psol008776/Psol000573/Psol008867/Psol004348	11	11	Psol002276/Psol010615/Psol008709/Psol005446/Psol004902/Psol000796/Psol005590/Psol008776/Psol000573/Psol008867/Psol004348	0
MF	GO:0016830	carbon-carbon lyase activity	11/2504	19/5233	0.258443	0.636169	Psol005835/Psol005035/Psol000753/Psol001421/Psol004861/Psol008233/Psol010433/Psol011453/Psol006395/Psol008461/Psol006798	Psol005835/Psol005035/Psol000753/Psol001421/Psol004861/Psol008233/Psol010433/Psol011453/Psol006395/Psol008461/Psol006798	11	6	Psol000753/Psol001421/Psol008233/Psol010433/Psol011453/Psol008461	5	Psol005835/Psol005035/Psol004861/Psol006395/Psol006798
MF	GO:0008061	chitin binding	15/2504	27/5233	0.270616	0.658891	Psol000164/Psol005702/Psol003005/Psol010083/novel.1206/novel.371/Psol000514/Psol011584/Psol006556/Psol003725/Psol006747/Psol010528/Psol002694/Psol001994/Psol010084	Psol000164/Psol005702/Psol003005/Psol010083/-/-/Psol000514/Psol011584/Psol006556/Psol003725/Psol006747/Psol010528/Psol002694/Psol001994/Psol010084	15	13	Psol000164/Psol005702/Psol003005/novel.1206/novel.371/Psol011584/Psol006556/Psol003725/Psol006747/Psol010528/Psol002694/Psol001994/Psol010084	2	Psol010083/Psol000514
MF	GO:0016798	hydrolase activity, acting on glycosyl bonds	28/2504	53/5233	0.276943	0.660972	Psol009140/Psol008188/Psol000432/Psol000323/Psol006612/Psol010748/Psol006872/Psol009261/Psol009288/Psol007073/Psol000326/Psol000566/Psol008321/Psol004505/Psol004319/Psol003270/Psol000927/Psol000325/Psol000647/Psol000327/Psol000648/Psol007949/novel.2553/Psol009138/Psol006407/Psol009429/Psol000324/Psol004282	Psol009140/Psol008188/Psol000432/Psol000323/Psol006612/Psol010748/Psol006872/Psol009261/Psol009288/Psol007073/Psol000326/Psol000566/Psol008321/Psol004505/Psol004319/Psol003270/Psol000927/Psol000325/Psol000647/Psol000327/Psol000648/Psol007949/-/Psol009138/Psol006407/Psol009429/Psol000324/Psol004282	28	9	Psol009140/Psol008188/Psol006612/Psol007073/Psol008321/Psol007949/Psol009138/Psol006407/Psol004282	19	Psol000432/Psol000323/Psol010748/Psol006872/Psol009261/Psol009288/Psol000326/Psol000566/Psol004505/Psol004319/Psol003270/Psol000927/Psol000325/Psol000647/Psol000327/Psol000648/novel.2553/Psol009429/Psol000324
MF	GO:0004553	hydrolase activity, hydrolyzing O-glycosyl compounds	26/2504	49/5233	0.277372	0.660972	Psol009140/Psol008188/Psol000432/Psol000323/Psol006612/Psol010748/Psol006872/Psol009261/Psol009288/Psol007073/Psol000326/Psol000566/Psol008321/Psol004505/Psol004319/Psol000325/Psol000647/Psol000327/Psol000648/Psol007949/novel.2553/Psol009138/Psol006407/Psol009429/Psol000324/Psol004282	Psol009140/Psol008188/Psol000432/Psol000323/Psol006612/Psol010748/Psol006872/Psol009261/Psol009288/Psol007073/Psol000326/Psol000566/Psol008321/Psol004505/Psol004319/Psol000325/Psol000647/Psol000327/Psol000648/Psol007949/-/Psol009138/Psol006407/Psol009429/Psol000324/Psol004282	26	9	Psol009140/Psol008188/Psol006612/Psol007073/Psol008321/Psol007949/Psol009138/Psol006407/Psol004282	17	Psol000432/Psol000323/Psol010748/Psol006872/Psol009261/Psol009288/Psol000326/Psol000566/Psol004505/Psol004319/Psol000325/Psol000647/Psol000327/Psol000648/novel.2553/Psol009429/Psol000324
MF	GO:0022890	inorganic cation transmembrane transporter activity	38/2504	74/5233	0.311757	0.735091	Psol008692/Psol008966/Psol004045/Psol006658/Psol009872/Psol007309/Psol002943/Psol003944/Psol009117/Psol008206/Psol005093/Psol004686/Psol008835/Psol006729/Psol011331/Psol007603/Psol001301/Psol006728/Psol006123/Psol002865/Psol002196/Psol003657/Psol007390/Psol007094/Psol011670/Psol002706/Psol010302/Psol000238/Psol004366/Psol009587/Psol002275/Psol004730/Psol009115/Psol000563/Psol003936/Psol011452/Pso…	Psol008692/Psol008966/Psol004045/Psol006658/Psol009872/Psol007309/Psol002943/Psol003944/Psol009117/Psol008206/Psol005093/Psol004686/Psol008835/Psol006729/Psol011331/Psol007603/Psol001301/Psol006728/Psol006123/Psol002865/Psol002196/Psol003657/Psol007390/Psol007094/Psol011670/Psol002706/Psol010302/Psol000238/Psol004366/Psol009587/Psol002275/Psol004730/Psol009115/Psol000563/Psol003936/Psol011452/Pso…	38	30	Psol008692/Psol004045/Psol006658/Psol009872/Psol007309/Psol002943/Psol003944/Psol009117/Psol008206/Psol004686/Psol008835/Psol006729/Psol011331/Psol007603/Psol001301/Psol006123/Psol002196/Psol003657/Psol007390/Psol007094/Psol011670/Psol002706/Psol010302/Psol004366/Psol002275/Psol004730/Psol009115/Psol003936/Psol011452/Psol007092	8	Psol008966/Psol005093/Psol006728/Psol002865/Psol000238/Psol009587/Psol000563/Psol004308
MF	GO:0016810	hydrolase activity, acting on carbon-nitrogen (but not peptide) bonds	7/2504	12/5233	0.330254	0.770593	Psol005303/novel.1447/Psol009636/novel.2904/Psol008213/Psol008212/Psol005847	Psol005303/-/Psol009636/-/Psol008213/Psol008212/Psol005847	7	4	Psol009636/novel.2904/Psol008213/Psol008212	3	Psol005303/novel.1447/Psol005847
MF	GO:0016831	carboxy-lyase activity	10/2504	18/5233	0.337117	0.778496	Psol005835/Psol000753/Psol001421/Psol004861/Psol008233/Psol010433/Psol011453/Psol006395/Psol008461/Psol006798	Psol005835/Psol000753/Psol001421/Psol004861/Psol008233/Psol010433/Psol011453/Psol006395/Psol008461/Psol006798	10	6	Psol000753/Psol001421/Psol008233/Psol010433/Psol011453/Psol008461	4	Psol005835/Psol004861/Psol006395/Psol006798
MF	GO:0016788	hydrolase activity, acting on ester bonds	83/2504	168/5233	0.369828	0.845321	Psol001016/Psol002276/Psol008479/Psol004644/Psol006156/Psol004781/Psol001336/Psol010615/novel.935/Psol008709/Psol002454/Psol006310/Psol000419/Psol010225/Psol009013/Psol008892/Psol005155/Psol011035/Psol005259/Psol005450/novel.2609/Psol011347/novel.2162/Psol005321/Psol005446/Psol001006/Psol008823/Psol005180/Psol006467/Psol001157/Psol006649/novel.1045/Psol006959/Psol004902/novel.2503/Psol011432/Psol…	Psol001016/Psol002276/Psol008479/Psol004644/Psol006156/Psol004781/Psol001336/Psol010615/-/Psol008709/Psol002454/Psol006310/Psol000419/Psol010225/Psol009013/Psol008892/Psol005155/Psol011035/Psol005259/Psol005450/-/Psol011347/-/Psol005321/Psol005446/Psol001006/Psol008823/Psol005180/Psol006467/Psol001157/Psol006649/-/Psol006959/Psol004902/-/Psol011432/Psol000796/Psol004272/Psol003546/Psol007546/Psol…	83	51	Psol002276/Psol004644/Psol004781/Psol001336/Psol010615/novel.935/Psol008709/Psol002454/Psol009013/Psol005155/Psol011035/Psol005450/Psol005446/Psol001006/Psol008823/Psol005180/Psol006649/novel.1045/Psol006959/Psol004902/novel.2503/Psol000796/Psol003546/Psol007546/Psol005590/Psol001635/Psol007030/Psol010648/Psol009562/Psol008776/Psol000573/Psol008867/Psol000985/Psol011387/novel.2210/Psol008783/nove…	32	Psol001016/Psol008479/Psol006156/Psol006310/Psol000419/Psol010225/Psol008892/Psol005259/novel.2609/Psol011347/novel.2162/Psol005321/Psol006467/Psol001157/Psol011432/Psol004272/Psol008163/Psol004945/Psol008547/Psol011691/Psol002583/Psol004727/Psol005996/Psol004810/Psol006004/Psol004943/Psol001979/Psol001941/Psol011677/Psol004881/Psol011510/Psol001981
MF	GO:0015399	primary active transmembrane transporter activity	16/2504	31/5233	0.404336	0.887954	novel.2712/Psol009872/Psol011331/Psol007390/Psol006998/Psol006210/Psol007519/Psol010483/Psol005079/Psol000238/Psol005739/Psol000791/Psol005082/Psol003936/Psol005083/Psol000725	-/Psol009872/Psol011331/Psol007390/Psol006998/Psol006210/Psol007519/Psol010483/Psol005079/Psol000238/Psol005739/Psol000791/Psol005082/Psol003936/Psol005083/Psol000725	16	11	novel.2712/Psol009872/Psol011331/Psol007390/Psol006210/Psol007519/Psol010483/Psol005079/Psol005739/Psol000791/Psol003936	5	Psol006998/Psol000238/Psol005082/Psol005083/Psol000725
MF	GO:0015405	P-P-bond-hydrolysis-driven transmembrane transporter activity	16/2504	31/5233	0.404336	0.887954	novel.2712/Psol009872/Psol011331/Psol007390/Psol006998/Psol006210/Psol007519/Psol010483/Psol005079/Psol000238/Psol005739/Psol000791/Psol005082/Psol003936/Psol005083/Psol000725	-/Psol009872/Psol011331/Psol007390/Psol006998/Psol006210/Psol007519/Psol010483/Psol005079/Psol000238/Psol005739/Psol000791/Psol005082/Psol003936/Psol005083/Psol000725	16	11	novel.2712/Psol009872/Psol011331/Psol007390/Psol006210/Psol007519/Psol010483/Psol005079/Psol005739/Psol000791/Psol003936	5	Psol006998/Psol000238/Psol005082/Psol005083/Psol000725
MF	GO:0042626	ATPase activity, coupled to transmembrane movement of substances	16/2504	31/5233	0.404336	0.887954	novel.2712/Psol009872/Psol011331/Psol007390/Psol006998/Psol006210/Psol007519/Psol010483/Psol005079/Psol000238/Psol005739/Psol000791/Psol005082/Psol003936/Psol005083/Psol000725	-/Psol009872/Psol011331/Psol007390/Psol006998/Psol006210/Psol007519/Psol010483/Psol005079/Psol000238/Psol005739/Psol000791/Psol005082/Psol003936/Psol005083/Psol000725	16	11	novel.2712/Psol009872/Psol011331/Psol007390/Psol006210/Psol007519/Psol010483/Psol005079/Psol005739/Psol000791/Psol003936	5	Psol006998/Psol000238/Psol005082/Psol005083/Psol000725
MF	GO:0043492	ATPase activity, coupled to movement of substances	16/2504	31/5233	0.404336	0.887954	novel.2712/Psol009872/Psol011331/Psol007390/Psol006998/Psol006210/Psol007519/Psol010483/Psol005079/Psol000238/Psol005739/Psol000791/Psol005082/Psol003936/Psol005083/Psol000725	-/Psol009872/Psol011331/Psol007390/Psol006998/Psol006210/Psol007519/Psol010483/Psol005079/Psol000238/Psol005739/Psol000791/Psol005082/Psol003936/Psol005083/Psol000725	16	11	novel.2712/Psol009872/Psol011331/Psol007390/Psol006210/Psol007519/Psol010483/Psol005079/Psol005739/Psol000791/Psol003936	5	Psol006998/Psol000238/Psol005082/Psol005083/Psol000725
MF	GO:0008017	microtubule binding	13/2504	25/5233	0.413815	0.890084	novel.2178/Psol003589/Psol003590/novel.2876/Psol005717/Psol009643/Psol003973/Psol005280/Psol007010/Psol010281/Psol003835/novel.999/Psol004149	-/Psol003589/Psol003590/-/Psol005717/Psol009643/Psol003973/Psol005280/Psol007010/Psol010281/Psol003835/-/Psol004149	13	8	novel.2178/Psol003589/Psol003590/novel.2876/Psol005717/Psol009643/Psol005280/Psol007010	5	Psol003973/Psol010281/Psol003835/novel.999/Psol004149
MF	GO:0008194	UDP-glycosyltransferase activity	13/2504	25/5233	0.413815	0.890084	novel.1658/novel.1656/Psol008229/novel.600/novel.1655/novel.2991/novel.1659/Psol005113/novel.1657/Psol000819/novel.2854/Psol008846/Psol008199	-/-/Psol008229/-/-/-/-/Psol005113/-/Psol000819/-/Psol008846/Psol008199	13	9	novel.1658/novel.1656/novel.1655/novel.2991/novel.1659/Psol005113/novel.1657/novel.2854/Psol008199	4	Psol008229/novel.600/Psol000819/Psol008846
MF	GO:0003777	microtubule motor activity	12/2504	23/5233	0.417227	0.890084	Psol003589/Psol003590/Psol005717/Psol009643/Psol003973/Psol005280/Psol007010/Psol001242/Psol010281/Psol003835/Psol004149/Psol009074	Psol003589/Psol003590/Psol005717/Psol009643/Psol003973/Psol005280/Psol007010/Psol001242/Psol010281/Psol003835/Psol004149/Psol009074	12	8	Psol003589/Psol003590/Psol005717/Psol009643/Psol005280/Psol007010/Psol001242/Psol009074	4	Psol003973/Psol010281/Psol003835/Psol004149
MF	GO:0004725	protein tyrosine phosphatase activity	8/2504	15/5233	0.432652	0.914283	Psol009013/Psol005155/Psol006959/Psol007546/Psol010648/Psol001979/Psol001981/Psol006960	Psol009013/Psol005155/Psol006959/Psol007546/Psol010648/Psol001979/Psol001981/Psol006960	8	6	Psol009013/Psol005155/Psol006959/Psol007546/Psol010648/Psol006960	2	Psol001979/Psol001981
MF	GO:0003700	DNA binding transcription factor activity	53/2504	109/5233	0.472971	0.989056	novel.2092/novel.1848/Psol006138/Psol006140/novel.2083/Psol010371/Psol008946/Psol002491/Psol003406/Psol009399/Psol003272/Psol001855/Psol002493/Psol005134/Psol003210/Psol007489/Psol007651/Psol008244/Psol006543/Psol000137/novel.885/Psol000267/Psol001423/Psol003141/novel.1224/Psol009401/novel.2574/Psol006979/Psol000556/Psol008767/Psol002223/Psol000555/Psol002691/Psol011156/Psol010872/Psol006626/Psol…	-/-/Psol006138/Psol006140/-/Psol010371/Psol008946/Psol002491/Psol003406/Psol009399/Psol003272/Psol001855/Psol002493/Psol005134/Psol003210/Psol007489/Psol007651/Psol008244/Psol006543/Psol000137/-/Psol000267/Psol001423/Psol003141/-/Psol009401/-/Psol006979/Psol000556/Psol008767/Psol002223/Psol000555/Psol002691/Psol011156/Psol010872/Psol006626/Psol007624/Psol010561/Psol000387/Psol004013/Psol003367/Ps…	53	37	Psol006138/Psol006140/Psol010371/Psol008946/Psol002491/Psol009399/Psol003272/Psol001855/Psol002493/Psol003210/Psol007489/Psol008244/novel.885/Psol000267/Psol001423/Psol003141/Psol009401/Psol006979/Psol000556/Psol008767/Psol000555/Psol002691/Psol011156/Psol010872/Psol010561/Psol003367/Psol003982/Psol004226/Psol008387/Psol001520/Psol008277/Psol007123/Psol002492/Psol001425/Psol007401/Psol003273/Psol…	16	novel.2092/novel.1848/novel.2083/Psol003406/Psol005134/Psol007651/Psol006543/Psol000137/novel.1224/novel.2574/Psol002223/Psol006626/Psol007624/Psol000387/Psol004013/Psol007628
MF	GO:0008324	cation transmembrane transporter activity	39/2504	80/5233	0.47962	0.989056	Psol008692/Psol008966/Psol004045/Psol006658/Psol009872/Psol007309/Psol002943/Psol003944/Psol009117/Psol008206/Psol005093/Psol004686/Psol011203/Psol008835/Psol006729/Psol011331/Psol007603/Psol001301/Psol006728/Psol006123/Psol002865/Psol002196/Psol003657/Psol007390/Psol007094/Psol011670/Psol002706/Psol010302/Psol000238/Psol004366/Psol009587/Psol002275/Psol004730/Psol009115/Psol000563/Psol003936/Pso…	Psol008692/Psol008966/Psol004045/Psol006658/Psol009872/Psol007309/Psol002943/Psol003944/Psol009117/Psol008206/Psol005093/Psol004686/Psol011203/Psol008835/Psol006729/Psol011331/Psol007603/Psol001301/Psol006728/Psol006123/Psol002865/Psol002196/Psol003657/Psol007390/Psol007094/Psol011670/Psol002706/Psol010302/Psol000238/Psol004366/Psol009587/Psol002275/Psol004730/Psol009115/Psol000563/Psol003936/Pso…	39	30	Psol008692/Psol004045/Psol006658/Psol009872/Psol007309/Psol002943/Psol003944/Psol009117/Psol008206/Psol004686/Psol008835/Psol006729/Psol011331/Psol007603/Psol001301/Psol006123/Psol002196/Psol003657/Psol007390/Psol007094/Psol011670/Psol002706/Psol010302/Psol004366/Psol002275/Psol004730/Psol009115/Psol003936/Psol011452/Psol007092	9	Psol008966/Psol005093/Psol011203/Psol006728/Psol002865/Psol000238/Psol009587/Psol000563/Psol004308
MF	GO:0044877	protein-containing complex binding	13/2504	26/5233	0.489644	0.989056	Psol000207/novel.3134/Psol004053/novel.1055/novel.3216/novel.2643/Psol008495/novel.1518/Psol004211/novel.3136/Psol006895/Psol005783/novel.2590	Psol000207/-/Psol004053/-/-/-/Psol008495/-/Psol004211/-/Psol006895/Psol005783/-	13	9	novel.3134/novel.1055/novel.3216/Psol008495/novel.1518/novel.3136/Psol006895/Psol005783/novel.2590	4	Psol000207/Psol004053/novel.2643/Psol004211
MF	GO:0016791	phosphatase activity	23/2504	47/5233	0.497952	0.989056	Psol004781/Psol001336/Psol009013/Psol005155/Psol005450/Psol001006/Psol005180/novel.1045/Psol006959/Psol003546/Psol007546/Psol008163/Psol010648/Psol011387/Psol008783/Psol008782/Psol009992/Psol010095/Psol001979/Psol000423/Psol001981/Psol008784/Psol006960	Psol004781/Psol001336/Psol009013/Psol005155/Psol005450/Psol001006/Psol005180/-/Psol006959/Psol003546/Psol007546/Psol008163/Psol010648/Psol011387/Psol008783/Psol008782/Psol009992/Psol010095/Psol001979/Psol000423/Psol001981/Psol008784/Psol006960	23	20	Psol004781/Psol001336/Psol009013/Psol005155/Psol005450/Psol001006/Psol005180/novel.1045/Psol006959/Psol003546/Psol007546/Psol010648/Psol011387/Psol008783/Psol008782/Psol009992/Psol010095/Psol000423/Psol008784/Psol006960	3	Psol008163/Psol001979/Psol001981
MF	GO:0042578	phosphoric ester hydrolase activity	34/2504	70/5233	0.498858	0.989056	Psol002276/Psol004781/Psol001336/Psol010615/Psol008709/Psol009013/Psol005155/Psol005450/Psol005446/Psol001006/Psol005180/novel.1045/Psol006959/Psol004902/Psol000796/Psol003546/Psol007546/Psol005590/Psol008163/Psol010648/Psol008776/Psol000573/Psol008867/Psol011387/Psol008783/Psol008782/Psol009992/Psol010095/Psol001979/Psol004348/Psol000423/Psol001981/Psol008784/Psol006960	Psol002276/Psol004781/Psol001336/Psol010615/Psol008709/Psol009013/Psol005155/Psol005450/Psol005446/Psol001006/Psol005180/-/Psol006959/Psol004902/Psol000796/Psol003546/Psol007546/Psol005590/Psol008163/Psol010648/Psol008776/Psol000573/Psol008867/Psol011387/Psol008783/Psol008782/Psol009992/Psol010095/Psol001979/Psol004348/Psol000423/Psol001981/Psol008784/Psol006960	34	31	Psol002276/Psol004781/Psol001336/Psol010615/Psol008709/Psol009013/Psol005155/Psol005450/Psol005446/Psol001006/Psol005180/novel.1045/Psol006959/Psol004902/Psol000796/Psol003546/Psol007546/Psol005590/Psol010648/Psol008776/Psol000573/Psol008867/Psol011387/Psol008783/Psol008782/Psol009992/Psol010095/Psol004348/Psol000423/Psol008784/Psol006960	3	Psol008163/Psol001979/Psol001981
MF	GO:0003899	DNA-directed 5'-3' RNA polymerase activity	11/2504	22/5233	0.503359	0.989056	Psol004158/Psol008414/Psol000648/Psol006470/Psol003244/Psol001168/Psol002419/Psol000166/novel.719/Psol005195/Psol010821	Psol004158/Psol008414/Psol000648/Psol006470/Psol003244/Psol001168/Psol002419/Psol000166/-/Psol005195/Psol010821	11	0		11	Psol004158/Psol008414/Psol000648/Psol006470/Psol003244/Psol001168/Psol002419/Psol000166/novel.719/Psol005195/Psol010821
MF	GO:0034062	5'-3' RNA polymerase activity	11/2504	22/5233	0.503359	0.989056	Psol004158/Psol008414/Psol000648/Psol006470/Psol003244/Psol001168/Psol002419/Psol000166/novel.719/Psol005195/Psol010821	Psol004158/Psol008414/Psol000648/Psol006470/Psol003244/Psol001168/Psol002419/Psol000166/-/Psol005195/Psol010821	11	0		11	Psol004158/Psol008414/Psol000648/Psol006470/Psol003244/Psol001168/Psol002419/Psol000166/novel.719/Psol005195/Psol010821
MF	GO:0097747	RNA polymerase activity	11/2504	22/5233	0.503359	0.989056	Psol004158/Psol008414/Psol000648/Psol006470/Psol003244/Psol001168/Psol002419/Psol000166/novel.719/Psol005195/Psol010821	Psol004158/Psol008414/Psol000648/Psol006470/Psol003244/Psol001168/Psol002419/Psol000166/-/Psol005195/Psol010821	11	0		11	Psol004158/Psol008414/Psol000648/Psol006470/Psol003244/Psol001168/Psol002419/Psol000166/novel.719/Psol005195/Psol010821
MF	GO:0015081	sodium ion transmembrane transporter activity	10/2504	20/5233	0.511175	0.992401	Psol008692/Psol006658/Psol003944/Psol009117/Psol008206/Psol005093/Psol004686/Psol006123/Psol003657/Psol009115	Psol008692/Psol006658/Psol003944/Psol009117/Psol008206/Psol005093/Psol004686/Psol006123/Psol003657/Psol009115	10	9	Psol008692/Psol006658/Psol003944/Psol009117/Psol008206/Psol004686/Psol006123/Psol003657/Psol009115	1	Psol005093
MF	GO:0042623	ATPase activity, coupled	20/2504	41/5233	0.513922	0.992401	novel.2712/Psol009872/Psol004673/Psol011331/Psol007390/Psol001543/Psol006998/Psol006210/Psol007519/Psol010483/Psol005079/Psol000238/Psol005739/Psol000791/Psol005082/Psol003936/Psol005083/Psol003239/Psol000725/Psol003789	-/Psol009872/Psol004673/Psol011331/Psol007390/Psol001543/Psol006998/Psol006210/Psol007519/Psol010483/Psol005079/Psol000238/Psol005739/Psol000791/Psol005082/Psol003936/Psol005083/Psol003239/Psol000725/Psol003789	20	11	novel.2712/Psol009872/Psol011331/Psol007390/Psol006210/Psol007519/Psol010483/Psol005079/Psol005739/Psol000791/Psol003936	9	Psol004673/Psol001543/Psol006998/Psol000238/Psol005082/Psol005083/Psol003239/Psol000725/Psol003789
MF	GO:0016746	transferase activity, transferring acyl groups	26/2504	54/5233	0.536171	1	Psol002494/Psol008006/Psol011619/novel.839/Psol010745/Psol004341/Psol004340/Psol003006/Psol003489/novel.840/novel.584/Psol004339/Psol010077/Psol005275/Psol002836/novel.1742/Psol003972/Psol009623/Psol008491/Psol002314/Psol005108/novel.2673/Psol001481/Psol009382/Psol011399/Psol006244	Psol002494/Psol008006/Psol011619/-/Psol010745/Psol004341/Psol004340/Psol003006/Psol003489/-/-/Psol004339/Psol010077/Psol005275/Psol002836/-/Psol003972/Psol009623/Psol008491/Psol002314/Psol005108/-/Psol001481/Psol009382/Psol011399/Psol006244	26	13	novel.839/Psol004341/Psol003489/novel.840/novel.584/Psol010077/Psol008491/Psol002314/Psol005108/novel.2673/Psol001481/Psol009382/Psol006244	13	Psol002494/Psol008006/Psol011619/Psol010745/Psol004340/Psol003006/Psol004339/Psol005275/Psol002836/novel.1742/Psol003972/Psol009623/Psol011399
MF	GO:0015631	tubulin binding	16/2504	33/5233	0.539364	1	novel.2178/Psol003589/Psol003590/novel.2876/Psol005717/Psol009643/Psol003973/Psol005280/Psol007010/Psol008643/Psol000179/Psol010281/Psol003835/novel.999/Psol004149/Psol005931	-/Psol003589/Psol003590/-/Psol005717/Psol009643/Psol003973/Psol005280/Psol007010/Psol008643/Psol000179/Psol010281/Psol003835/-/Psol004149/Psol005931	16	10	novel.2178/Psol003589/Psol003590/novel.2876/Psol005717/Psol009643/Psol005280/Psol007010/Psol008643/Psol005931	6	Psol003973/Psol000179/Psol010281/Psol003835/novel.999/Psol004149
MF	GO:0008083	growth factor activity	5/2504	10/5233	0.569213	1	Psol010860/Psol003707/Psol008879/Psol002857/Psol005190	Psol010860/Psol003707/Psol008879/Psol002857/Psol005190	5	4	Psol010860/Psol003707/Psol002857/Psol005190	1	Psol008879
MF	GO:0050660	flavin adenine dinucleotide binding	18/2504	38/5233	0.587041	1	Psol000836/Psol002723/Psol004888/novel.631/Psol006020/Psol002546/Psol003970/Psol002544/Psol009748/Psol003110/Psol004197/Psol004337/Psol002542/Psol002543/novel.3169/Psol011579/Psol010250/Psol002548	Psol000836/Psol002723/Psol004888/-/Psol006020/Psol002546/Psol003970/Psol002544/Psol009748/Psol003110/Psol004197/Psol004337/Psol002542/Psol002543/-/Psol011579/Psol010250/Psol002548	18	11	Psol000836/novel.631/Psol006020/Psol002546/Psol002544/Psol003110/Psol004337/Psol002542/Psol002543/Psol010250/Psol002548	7	Psol002723/Psol004888/Psol003970/Psol009748/Psol004197/novel.3169/Psol011579
MF	GO:0016747	transferase activity, transferring acyl groups other than amino-acyl groups	16/2504	34/5233	0.603327	1	novel.839/Psol004341/Psol004340/Psol003489/novel.840/novel.584/Psol004339/Psol005275/Psol002836/novel.1742/Psol009623/Psol008491/Psol005108/novel.2673/Psol001481/Psol006244	-/Psol004341/Psol004340/Psol003489/-/-/Psol004339/Psol005275/Psol002836/-/Psol009623/Psol008491/Psol005108/-/Psol001481/Psol006244	16	10	novel.839/Psol004341/Psol003489/novel.840/novel.584/Psol008491/Psol005108/novel.2673/Psol001481/Psol006244	6	Psol004340/Psol004339/Psol005275/Psol002836/novel.1742/Psol009623
MF	GO:0003743	translation initiation factor activity	8/2504	17/5233	0.619384	1	Psol004271/Psol004767/Psol002534/Psol002865/novel.1973/Psol011119/Psol000230/Psol011381	Psol004271/Psol004767/Psol002534/Psol002865/-/Psol011119/Psol000230/Psol011381	8	0		8	Psol004271/Psol004767/Psol002534/Psol002865/novel.1973/Psol011119/Psol000230/Psol011381
[truncated: 103 more rows]
