# Supplementary material for: Comparative Antennal Transcriptome Analysis of Phenacoccus solenopsis and Expression Profiling of Candidate Odorant Receptor Genes
Source: Int J Mol Sci. 2025 Nov 10;26(22):10901. doi: 10.3390/ijms262210901 (PMC12652395; doi:10.3390/ijms262210901)
Supplement: Supplementary file 1 [file ijms-26-10901-s001.zip › Supplementary file6 Table S4 The complete list of enriched KEGG pathways.xlsx]

## Sheet: MAvsFA.all_KEGGenrich
KEGGID	Description	GeneRatio	BgRatio	pvalue	padj	geneID	geneName	keggID	Count	Up	Up_Gene_id	Down	Down_Gene_id
api03010	Ribosome	124/1365	135/2924	3.16e-30	3.44e-28	Psol007736/Psol011235/Psol001441/Psol008219/Psol006393/Psol002864/Psol008514/Psol002993/Psol000278/Psol002215/Psol009498/Psol009233/Psol002559/Psol009449/Psol006024/Psol005928/Psol008645/Psol004071/Psol008218/Psol001581/Psol000958/Psol007365/Psol003267/Psol009136/Psol006813/Psol009937/Psol005214/Psol001262/Psol007994/Psol011701/Psol008437/Psol010843/Psol008766/Psol001511/Psol004143/Psol010097/Pso…	Psol007736/Psol011235/Psol001441/Psol008219/Psol006393/Psol002864/Psol008514/Psol002993/Psol000278/Psol002215/Psol009498/Psol009233/Psol002559/Psol009449/Psol006024/Psol005928/Psol008645/Psol004071/Psol008218/Psol001581/Psol000958/Psol007365/Psol003267/Psol009136/Psol006813/Psol009937/Psol005214/Psol001262/Psol007994/Psol011701/Psol008437/Psol010843/Psol008766/Psol001511/Psol004143/Psol010097/Pso…	api:100159045/api:100164050/api:100158866/api:100159571/api:100168780/api:100169556/api:100145832/api:100162124/api:100159410/api:100169515/api:100169273/api:100144901/api:100167557/api:100167366/api:100165965/api:100164050/api:100165965/api:100165759/api:100159544/api:100158967/api:100161763/api:100145831/api:100144870/api:100159449/api:100162964/api:100165466/api:100160224/api:100166785/api:100…	124	1	Psol006625	123	Psol007736/Psol011235/Psol001441/Psol008219/Psol006393/Psol002864/Psol008514/Psol002993/Psol000278/Psol002215/Psol009498/Psol009233/Psol002559/Psol009449/Psol006024/Psol005928/Psol008645/Psol004071/Psol008218/Psol001581/Psol000958/Psol007365/Psol003267/Psol009136/Psol006813/Psol009937/Psol005214/Psol001262/Psol007994/Psol011701/Psol008437/Psol010843/Psol008766/Psol001511/Psol004143/Psol010097/Pso…
api00970	Aminoacyl-tRNA biosynthesis	35/1365	52/2924	0.00199681	0.098155	Psol006509/Psol007695/Psol011026/Psol001988/Psol007349/Psol005259/Psol011692/Psol002610/Psol008152/Psol000226/Psol007620/novel.62/Psol005276/Psol007339/Psol000107/Psol006571/Psol003490/Psol002920/Psol000338/Psol002382/Psol001709/Psol007197/Psol004670/Psol005378/Psol002911/Psol003371/Psol000807/Psol010979/Psol007175/Psol011691/Psol010679/Psol005032/Psol005996/Psol007485/Psol003719	Psol006509/Psol007695/Psol011026/Psol001988/Psol007349/Psol005259/Psol011692/Psol002610/Psol008152/Psol000226/Psol007620/-/Psol005276/Psol007339/Psol000107/Psol006571/Psol003490/Psol002920/Psol000338/Psol002382/Psol001709/Psol007197/Psol004670/Psol005378/Psol002911/Psol003371/Psol000807/Psol010979/Psol007175/Psol011691/Psol010679/Psol005032/Psol005996/Psol007485/Psol003719	api:100163888/api:100168905/api:100159798/api:100163360/api:100164062/api:100165479/api:103310425/api:100169031/api:100162044/api:103310588/api:100166148/api:100163888/api:100160861/api:100165283/api:100162959/api:100168993/api:100167206/api:100161540/api:100166126/api:100161071/api:100161706/api:103310425/api:100163590/api:100166148/api:100167658/api:100167128/api:100162212/api:100575143/api:100…	35	2	Psol007620/Psol003719	33	Psol006509/Psol007695/Psol011026/Psol001988/Psol007349/Psol005259/Psol011692/Psol002610/Psol008152/Psol000226/novel.62/Psol005276/Psol007339/Psol000107/Psol006571/Psol003490/Psol002920/Psol000338/Psol002382/Psol001709/Psol007197/Psol004670/Psol005378/Psol002911/Psol003371/Psol000807/Psol010979/Psol007175/Psol011691/Psol010679/Psol005032/Psol005996/Psol007485
api01250	Biosynthesis of nucleotide sugars	22/1365	30/2924	0.00270151	0.098155	Psol004214/Psol011114/Psol004363/Psol003730/Psol007778/Psol009507/Psol007872/Psol010546/novel.911/Psol010462/Psol000056/Psol008672/Psol001512/Psol006799/Psol003010/Psol008777/Psol008389/Psol001382/Psol008154/Psol003362/Psol009506/Psol000149	Psol004214/Psol011114/Psol004363/Psol003730/Psol007778/Psol009507/Psol007872/Psol010546/-/Psol010462/Psol000056/Psol008672/Psol001512/Psol006799/Psol003010/Psol008777/Psol008389/Psol001382/Psol008154/Psol003362/Psol009506/Psol000149	api:100165228/api:100163895/api:100164437/api:100165733/api:100168691/api:100169524/api:100160293/api:100159576/api:100169009/api:100161161/api:100164461/api:100163975/api:100163895/api:100162147/api:100160720/api:100166652/api:100162066/api:100166877/api:100166349/api:100168735/api:100169524/api:100161457	22	3	Psol010546/Psol001512/Psol000149	19	Psol004214/Psol011114/Psol004363/Psol003730/Psol007778/Psol009507/Psol007872/novel.911/Psol010462/Psol000056/Psol008672/Psol006799/Psol003010/Psol008777/Psol008389/Psol001382/Psol008154/Psol003362/Psol009506
api00030	Pentose phosphate pathway	14/1365	18/2924	0.00721628	0.171744	Psol005822/Psol002648/Psol009276/Psol005035/Psol007872/Psol004552/Psol005228/Psol010462/Psol006551/Psol006700/Psol008672/Psol008662/Psol009252/Psol000409	Psol005822/Psol002648/Psol009276/Psol005035/Psol007872/Psol004552/Psol005228/Psol010462/Psol006551/Psol006700/Psol008672/Psol008662/Psol009252/Psol000409	api:100161442/api:100159186/api:100165291/api:100166128/api:100160293/api:100169431/api:100162871/api:100161161/api:100168438/api:100167791/api:100163975/api:100159375/api:100165626/api:100570401	14	0		14	Psol005822/Psol002648/Psol009276/Psol005035/Psol007872/Psol004552/Psol005228/Psol010462/Psol006551/Psol006700/Psol008672/Psol008662/Psol009252/Psol000409
api04745	Phototransduction - fly	18/1365	25/2924	0.009074	0.171744	Psol000992/Psol002276/Psol008046/Psol001711/Psol008393/Psol004703/novel.1830/Psol002872/novel.3134/Psol010973/Psol008768/Psol007288/Psol006479/novel.3136/Psol001400/Psol004756/Psol000112/Psol003604	Psol000992/Psol002276/Psol008046/Psol001711/Psol008393/Psol004703/-/Psol002872/-/Psol010973/Psol008768/Psol007288/Psol006479/-/Psol001400/Psol004756/Psol000112/Psol003604	api:100166316/api:100162131/api:100145822/api:100159321/api:100161639/api:100166289/api:100161117/api:100161899/api:100163208/api:100162151/api:100571950/api:100144912/api:100571950/api:100163208/api:100571950/api:100166085/api:100161464/api:100159531	18	18	Psol000992/Psol002276/Psol008046/Psol001711/Psol008393/Psol004703/novel.1830/Psol002872/novel.3134/Psol010973/Psol008768/Psol007288/Psol006479/novel.3136/Psol001400/Psol004756/Psol000112/Psol003604	0
api00561	Glycerolipid metabolism	38/1365	61/2924	0.00959573	0.171744	Psol011619/Psol006506/Psol000911/novel.1546/Psol001848/Psol001829/Psol004341/Psol004340/Psol000797/Psol000617/Psol001849/Psol005921/Psol001928/Psol008124/Psol001822/Psol001927/Psol007954/Psol004339/Psol010077/Psol009702/novel.2647/Psol001853/Psol007590/Psol009189/Psol009435/Psol011218/Psol001504/Psol010732/Psol010586/Psol000386/Psol000788/Psol009777/Psol008582/Psol000787/Psol011399/Psol010109/Pso…	Psol011619/Psol006506/Psol000911/-/Psol001848/Psol001829/Psol004341/Psol004340/Psol000797/Psol000617/Psol001849/Psol005921/Psol001928/Psol008124/Psol001822/Psol001927/Psol007954/Psol004339/Psol010077/Psol009702/-/Psol001853/Psol007590/Psol009189/Psol009435/Psol011218/Psol001504/Psol010732/Psol010586/Psol000386/Psol000788/Psol009777/Psol008582/Psol000787/Psol011399/Psol010109/Psol001194/-	api:100168781/api:100163089/api:100164907/api:100163751/api:100160638/api:100160638/api:100158996/api:100158996/api:100158740/api:100169093/api:100160638/api:115034312/api:100164695/api:100163582/api:100160991/api:100164695/api:100163582/api:100158996/api:100168781/api:100163582/api:115034312/api:100160638/api:100167870/api:100165896/api:100159357/api:100165768/api:100164616/api:100162729/api:100…	38	21	Psol006506/Psol000911/novel.1546/Psol001848/Psol001829/Psol004341/Psol000797/Psol001849/Psol005921/Psol001822/Psol007954/Psol010077/novel.2647/Psol001853/Psol007590/Psol009189/Psol009435/Psol008582/Psol000787/Psol001194/novel.1177	17	Psol011619/Psol004340/Psol000617/Psol001928/Psol008124/Psol001927/Psol004339/Psol009702/Psol011218/Psol001504/Psol010732/Psol010586/Psol000386/Psol000788/Psol009777/Psol011399/Psol010109
api00520	Amino sugar and nucleotide sugar metabolism	29/1365	45/2924	0.0119198	0.171744	Psol004214/Psol011114/Psol004363/Psol003730/Psol007778/Psol009507/Psol007235/Psol007872/novel.911/Psol001480/Psol010462/Psol009162/Psol000056/Psol008672/Psol001512/Psol006799/Psol003010/Psol008777/Psol010634/Psol008389/Psol001382/Psol002694/Psol006243/Psol001994/Psol008154/Psol003362/Psol009506/Psol005881/Psol000149	Psol004214/Psol011114/Psol004363/Psol003730/Psol007778/Psol009507/Psol007235/Psol007872/-/Psol001480/Psol010462/Psol009162/Psol000056/Psol008672/Psol001512/Psol006799/Psol003010/Psol008777/Psol010634/Psol008389/Psol001382/Psol002694/Psol006243/Psol001994/Psol008154/Psol003362/Psol009506/Psol005881/Psol000149	api:100165228/api:100163895/api:100164437/api:100165733/api:100168691/api:100169524/api:100165452/api:100160293/api:100169009/api:100162079/api:100161161/api:100169240/api:100164461/api:100163975/api:100163895/api:100162147/api:100160720/api:100166652/api:100165452/api:100162066/api:100166877/api:103307636/api:100169337/api:100160065/api:100166349/api:100168735/api:100169524/api:100165452/api:100…	29	9	Psol007235/Psol001480/Psol009162/Psol001512/Psol010634/Psol002694/Psol006243/Psol001994/Psol000149	20	Psol004214/Psol011114/Psol004363/Psol003730/Psol007778/Psol009507/Psol007872/novel.911/Psol010462/Psol000056/Psol008672/Psol006799/Psol003010/Psol008777/Psol008389/Psol001382/Psol008154/Psol003362/Psol009506/Psol005881
api00230	Purine metabolism	44/1365	73/2924	0.0126051	0.171744	Psol008650/Psol003040/Psol010615/novel.769/Psol008709/Psol003060/Psol007872/Psol003075/Psol005595/Psol005159/Psol002000/Psol006581/Psol009997/Psol007083/Psol007781/Psol000796/Psol005278/Psol008710/Psol005590/Psol008209/Psol008672/Psol009252/Psol007087/Psol006969/Psol000573/Psol010601/Psol008991/Psol009627/Psol007808/Psol005648/Psol001621/Psol005781/Psol007796/Psol009838/Psol000947/Psol004348/Psol…	Psol008650/Psol003040/Psol010615/-/Psol008709/Psol003060/Psol007872/Psol003075/Psol005595/Psol005159/Psol002000/Psol006581/Psol009997/Psol007083/Psol007781/Psol000796/Psol005278/Psol008710/Psol005590/Psol008209/Psol008672/Psol009252/Psol007087/Psol006969/Psol000573/Psol010601/Psol008991/Psol009627/Psol007808/Psol005648/Psol001621/Psol005781/Psol007796/Psol009838/Psol000947/Psol004348/Psol005986/P…	api:100167522/api:100165329/api:100160807/api:100162857/api:100162827/api:100163190/api:100160293/api:100160599/api:100159986/api:100165561/api:100163858/api:100165684/api:103309602/api:100160678/api:100163858/api:100166947/api:100162830/api:100162827/api:100162869/api:100163263/api:100163975/api:100165626/api:100167238/api:100144800/api:100165174/api:107882139/api:100160451/api:100163893/api:100…	44	28	Psol003040/Psol010615/novel.769/Psol008709/Psol003060/Psol002000/Psol006581/Psol009997/Psol007083/Psol007781/Psol000796/Psol008710/Psol005590/Psol008209/Psol007087/Psol000573/Psol010601/Psol008991/Psol005648/Psol007796/Psol009838/Psol000947/Psol004348/Psol010289/Psol008830/Psol000572/Psol007795/Psol011610	16	Psol008650/Psol007872/Psol003075/Psol005595/Psol005159/Psol005278/Psol008672/Psol009252/Psol006969/Psol009627/Psol007808/Psol001621/Psol005781/Psol005986/Psol005847/Psol001622
api04080	Neuroactive ligand-receptor interaction	42/1365	71/2924	0.0221487	0.268245	Psol002031/Psol006784/Psol000356/Psol000358/novel.2025/Psol007697/Psol002033/Psol010686/Psol003126/Psol006217/Psol007674/Psol005295/Psol004744/Psol010274/Psol002962/novel.2428/Psol006549/Psol002007/novel.2563/Psol004976/Psol004699/Psol001558/Psol004747/Psol000995/Psol001565/novel.1615/Psol004992/Psol011710/Psol001222/Psol001568/Psol003902/Psol006457/Psol001570/Psol010129/Psol007162/Psol001569/Pso…	Psol002031/Psol006784/Psol000356/Psol000358/-/Psol007697/Psol002033/Psol010686/Psol003126/Psol006217/Psol007674/Psol005295/Psol004744/Psol010274/Psol002962/-/Psol006549/Psol002007/-/Psol004976/Psol004699/Psol001558/Psol004747/Psol000995/Psol001565/-/Psol004992/Psol011710/Psol001222/Psol001568/Psol003902/Psol006457/Psol001570/Psol010129/Psol007162/Psol001569/Psol006455/Psol003044/Psol011065/Psol01…	api:100160775/api:100160524/api:100167549/api:100167549/api:100162115/api:100575718/api:100160775/api:100572326/api:100162583/api:100162577/api:100163143/api:100162087/api:100575043/api:100166366/api:100162115/api:100167699/api:100574733/api:100160642/api:100159283/api:100159225/api:100570822/api:100573280/api:100168249/api:100166556/api:100164962/api:100572326/api:100166340/api:100306981/api:100…	42	40	Psol002031/Psol006784/Psol000356/Psol000358/Psol007697/Psol002033/Psol010686/Psol003126/Psol006217/Psol007674/Psol005295/Psol004744/Psol010274/Psol002962/novel.2428/Psol006549/Psol002007/novel.2563/Psol004976/Psol004699/Psol001558/Psol004747/Psol000995/Psol001565/novel.1615/Psol011710/Psol001222/Psol001568/Psol003902/Psol006457/Psol001570/Psol010129/Psol007162/Psol001569/Psol006455/Psol003044/Pso…	2	novel.2025/Psol004992
api01200	Carbon metabolism	52/1365	91/2924	0.0271956	0.296433	Psol005822/Psol002648/Psol002992/Psol005136/Psol002205/Psol009276/Psol006763/Psol000234/Psol010134/Psol007537/Psol009507/Psol005035/Psol002378/Psol001195/Psol006624/Psol002123/Psol005182/Psol005228/Psol011335/Psol004931/novel.2623/Psol002480/Psol008787/Psol010462/Psol002421/Psol006355/Psol003970/Psol002836/Psol008348/Psol006700/Psol008301/Psol008999/Psol002267/Psol003972/Psol008274/Psol006145/Pso…	Psol005822/Psol002648/Psol002992/Psol005136/Psol002205/Psol009276/Psol006763/Psol000234/Psol010134/Psol007537/Psol009507/Psol005035/Psol002378/Psol001195/Psol006624/Psol002123/Psol005182/Psol005228/Psol011335/Psol004931/-/Psol002480/Psol008787/Psol010462/Psol002421/Psol006355/Psol003970/Psol002836/Psol008348/Psol006700/Psol008301/Psol008999/Psol002267/Psol003972/Psol008274/Psol006145/Psol003878/P…	api:100161442/api:100159186/api:100164819/api:100163589/api:100161533/api:100165291/api:100163010/api:100169052/api:100163431/api:100164837/api:100169524/api:100166128/api:100162105/api:100168515/api:100164251/api:100164819/api:100169122/api:100162871/api:100165091/api:100162363/api:100164899/api:100168068/api:100159628/api:100161161/api:100165735/api:100161942/api:100162429/api:100162815/api:100…	52	14	Psol011335/Psol004931/novel.2623/Psol002480/Psol008787/Psol008301/Psol008999/Psol006145/Psol003878/Psol003124/Psol002314/Psol006443/Psol008919/Psol007989	38	Psol005822/Psol002648/Psol002992/Psol005136/Psol002205/Psol009276/Psol006763/Psol000234/Psol010134/Psol007537/Psol009507/Psol005035/Psol002378/Psol001195/Psol006624/Psol002123/Psol005182/Psol005228/Psol010462/Psol002421/Psol006355/Psol003970/Psol002836/Psol008348/Psol006700/Psol002267/Psol003972/Psol008274/Psol006496/Psol008662/Psol009252/Psol008081/novel.3169/Psol007937/Psol000409/Psol010884/nov…
api02010	ABC transporters	29/1365	48/2924	0.037792	0.374484	Psol002541/novel.2712/Psol009969/Psol000425/Psol004666/Psol000695/Psol004665/Psol000426/Psol001660/Psol001661/Psol001831/Psol004603/Psol009970/Psol006998/Psol006210/Psol010483/Psol000696/Psol005079/Psol005738/Psol005739/Psol005063/novel.1309/Psol000791/Psol005082/Psol005083/Psol000725/Psol009156/Psol010484/novel.3232	Psol002541/-/Psol009969/Psol000425/Psol004666/Psol000695/Psol004665/Psol000426/Psol001660/Psol001661/Psol001831/Psol004603/Psol009970/Psol006998/Psol006210/Psol010483/Psol000696/Psol005079/Psol005738/Psol005739/Psol005063/-/Psol000791/Psol005082/Psol005083/Psol000725/Psol009156/Psol010484/-	api:100165910/api:100160558/api:100169220/api:100166928/api:100160558/api:100162270/api:100169220/api:100164914/api:100159790/api:100159790/api:100164011/api:100167620/api:100160558/api:100169030/api:100161393/api:100167620/api:100162270/api:100167620/api:100167764/api:100167764/api:100166826/api:100165493/api:100165090/api:100160997/api:100160997/api:100164310/api:100166121/api:100167620/api:100…	29	20	Psol002541/novel.2712/Psol000425/Psol004666/Psol000695/Psol004665/Psol000426/Psol001831/Psol004603/Psol006210/Psol010483/Psol000696/Psol005079/Psol005738/Psol005739/Psol005063/novel.1309/Psol000791/Psol010484/novel.3232	9	Psol009969/Psol001660/Psol001661/Psol009970/Psol006998/Psol005082/Psol005083/Psol000725/Psol009156
api04512	ECM-receptor interaction	13/1365	19/2924	0.0466176	0.423443	Psol008670/Psol008259/Psol002892/Psol003994/Psol008260/Psol009262/novel.1341/Psol006556/Psol000862/novel.2780/Psol003201/Psol001449/Psol000861	Psol008670/Psol008259/Psol002892/Psol003994/Psol008260/Psol009262/-/Psol006556/Psol000862/-/Psol003201/Psol001449/Psol000861	api:100164192/api:100159769/api:100160481/api:100161577/api:100159769/api:100169395/api:100168802/api:100168286/api:100169166/api:100168802/api:100569662/api:100162936/api:100169166	13	4	Psol006556/Psol003201/Psol001449/Psol000861	9	Psol008670/Psol008259/Psol002892/Psol003994/Psol008260/Psol009262/novel.1341/Psol000862/novel.2780
api00250	Alanine, aspartate and glutamate metabolism	16/1365	25/2924	0.0614784	0.515473	Psol010030/Psol003075/Psol004191/novel.2623/Psol006581/Psol007836/Psol001024/Psol011652/Psol009240/Psol003878/Psol003648/Psol010433/Psol011453/Psol000841/Psol008389/Psol005675	Psol010030/Psol003075/Psol004191/-/Psol006581/Psol007836/Psol001024/Psol011652/Psol009240/Psol003878/Psol003648/Psol010433/Psol011453/Psol000841/Psol008389/Psol005675	api:100163597/api:100160599/api:100163703/api:100164899/api:100165684/api:100163196/api:103308712/api:100163196/api:100165747/api:100169613/api:100164587/api:100164132/api:100164132/api:100160792/api:100162066/api:100158883	16	9	novel.2623/Psol006581/Psol001024/Psol009240/Psol003878/Psol003648/Psol010433/Psol011453/Psol005675	7	Psol010030/Psol003075/Psol004191/Psol007836/Psol011652/Psol000841/Psol008389
api00260	Glycine, serine and threonine metabolism	16/1365	26/2924	0.0921744	0.695492	Psol005136/Psol000234/Psol007996/Psol006500/Psol007995/Psol005409/Psol007836/Psol008787/Psol002421/Psol003970/Psol011652/Psol008274/Psol006496/Psol010586/Psol007937/Psol007997	Psol005136/Psol000234/Psol007996/Psol006500/Psol007995/Psol005409/Psol007836/Psol008787/Psol002421/Psol003970/Psol011652/Psol008274/Psol006496/Psol010586/Psol007937/Psol007997	api:100163589/api:100169052/api:100160394/api:100159560/api:100160394/api:100166111/api:100163196/api:100159628/api:100165735/api:100162429/api:100163196/api:100165866/api:100145826/api:100159019/api:100163589/api:100160394	16	2	Psol008787/Psol007997	14	Psol005136/Psol000234/Psol007996/Psol006500/Psol007995/Psol005409/Psol007836/Psol002421/Psol003970/Psol011652/Psol008274/Psol006496/Psol010586/Psol007937
api00010	Glycolysis / Gluconeogenesis	23/1365	40/2924	0.111095	0.695492	Psol005724/Psol002992/Psol002205/Psol007537/Psol009507/Psol005035/Psol000617/Psol007872/Psol006624/Psol002123/Psol005182/Psol004372/Psol010462/Psol003970/Psol008348/Psol003972/Psol009435/Psol008672/Psol006496/Psol008081/Psol010586/Psol000409/Psol009506	Psol005724/Psol002992/Psol002205/Psol007537/Psol009507/Psol005035/Psol000617/Psol007872/Psol006624/Psol002123/Psol005182/Psol004372/Psol010462/Psol003970/Psol008348/Psol003972/Psol009435/Psol008672/Psol006496/Psol008081/Psol010586/Psol000409/Psol009506	api:100162318/api:100164819/api:100161533/api:100164837/api:100169524/api:100166128/api:100169093/api:100160293/api:100164251/api:100164819/api:100169122/api:100162014/api:100161161/api:100162429/api:100167586/api:100160041/api:100159357/api:100163975/api:100145826/api:100165804/api:100159019/api:100570401/api:100169524	23	3	Psol005724/Psol004372/Psol009435	20	Psol002992/Psol002205/Psol007537/Psol009507/Psol005035/Psol000617/Psol007872/Psol006624/Psol002123/Psol005182/Psol010462/Psol003970/Psol008348/Psol003972/Psol008672/Psol006496/Psol008081/Psol010586/Psol000409/Psol009506
api01230	Biosynthesis of amino acids	28/1365	50/2924	0.117305	0.695492	Psol005822/Psol002648/Psol001555/Psol002992/Psol005136/Psol002205/Psol005035/Psol006500/Psol008358/Psol002378/Psol002123/Psol005182/Psol005228/Psol003976/novel.2623/Psol005409/Psol008787/Psol002421/Psol008301/Psol008274/Psol006496/Psol003124/Psol009252/Psol008081/Psol006443/Psol007937/Psol007989/Psol005675	Psol005822/Psol002648/Psol001555/Psol002992/Psol005136/Psol002205/Psol005035/Psol006500/Psol008358/Psol002378/Psol002123/Psol005182/Psol005228/Psol003976/-/Psol005409/Psol008787/Psol002421/Psol008301/Psol008274/Psol006496/Psol003124/Psol009252/Psol008081/Psol006443/Psol007937/Psol007989/Psol005675	api:100161442/api:100159186/api:100161005/api:100164819/api:100163589/api:100161533/api:100166128/api:100159560/api:100164058/api:100162105/api:100164819/api:100169122/api:100162871/api:100162258/api:100164899/api:100166111/api:100159628/api:100165735/api:100162792/api:100165866/api:100145826/api:100169442/api:100165626/api:100165804/api:100161939/api:100163589/api:100159933/api:100158883	28	7	novel.2623/Psol008787/Psol008301/Psol003124/Psol006443/Psol007989/Psol005675	21	Psol005822/Psol002648/Psol001555/Psol002992/Psol005136/Psol002205/Psol005035/Psol006500/Psol008358/Psol002378/Psol002123/Psol005182/Psol005228/Psol003976/Psol005409/Psol002421/Psol008274/Psol006496/Psol009252/Psol008081/Psol007937
api01212	Fatty acid metabolism	53/1365	100/2924	0.117805	0.695492	Psol001016/Psol001856/Psol007633/Psol006491/Psol008479/Psol000806/Psol006156/Psol008341/Psol001583/Psol000800/Psol001516/Psol005115/Psol001367/Psol003629/Psol010713/Psol005480/Psol000201/Psol000294/Psol002081/novel.1184/Psol007725/novel.631/Psol006020/Psol011665/novel.2449/Psol001015/novel.3035/Psol002836/Psol008999/Psol001635/Psol007030/Psol009562/Psol003833/Psol007804/Psol001610/novel.2210/Psol…	Psol001016/Psol001856/Psol007633/Psol006491/Psol008479/Psol000806/Psol006156/Psol008341/Psol001583/Psol000800/Psol001516/Psol005115/Psol001367/Psol003629/Psol010713/Psol005480/Psol000201/Psol000294/Psol002081/-/Psol007725/-/Psol006020/Psol011665/-/Psol001015/-/Psol002836/Psol008999/Psol001635/Psol007030/Psol009562/Psol003833/Psol007804/Psol001610/-/Psol005108/Psol009538/Psol008443/Psol006492/Psol…	api:100167255/api:100168230/api:100145824/api:100164244/api:100166426/api:100160501/api:100158855/api:100164739/api:100165835/api:100574502/api:100569447/api:100162678/api:100159821/api:100569234/api:100162678/api:100164756/api:100159788/api:100169450/api:100164300/api:100166426/api:100161792/api:100161123/api:100162051/api:100164756/api:100166426/api:100167255/api:100162692/api:100162815/api:100…	53	29	Psol001856/Psol000806/Psol000800/Psol005115/Psol001367/Psol010713/Psol002081/novel.1184/Psol007725/novel.631/Psol006020/novel.2449/Psol001015/Psol008999/Psol001635/Psol007030/Psol009562/Psol007804/novel.2210/Psol005108/Psol009538/Psol008443/Psol006492/Psol006755/Psol008422/Psol003264/Psol001638/Psol011633/Psol001642	24	Psol001016/Psol007633/Psol006491/Psol008479/Psol006156/Psol008341/Psol001583/Psol001516/Psol003629/Psol005480/Psol000201/Psol000294/Psol011665/novel.3035/Psol002836/Psol003833/Psol001610/Psol001164/Psol000222/novel.3169/Psol004979/novel.1155/novel.2199/Psol011004
api03008	Ribosome biogenesis in eukaryotes	36/1365	66/2924	0.121033	0.695492	Psol003117/Psol007741/Psol001948/Psol005735/Psol006682/Psol003296/Psol008230/Psol008865/Psol003848/Psol004227/Psol009123/Psol007580/Psol003382/Psol001775/Psol000321/Psol006282/Psol004945/Psol011349/Psol009385/Psol007231/Psol001243/Psol009083/Psol005657/Psol004727/Psol004659/Psol011130/Psol001573/Psol003056/Psol000316/Psol000853/Psol010180/Psol011083/Psol010828/Psol005293/Psol009797/Psol001054	Psol003117/Psol007741/Psol001948/Psol005735/Psol006682/Psol003296/Psol008230/Psol008865/Psol003848/Psol004227/Psol009123/Psol007580/Psol003382/Psol001775/Psol000321/Psol006282/Psol004945/Psol011349/Psol009385/Psol007231/Psol001243/Psol009083/Psol005657/Psol004727/Psol004659/Psol011130/Psol001573/Psol003056/Psol000316/Psol000853/Psol010180/Psol011083/Psol010828/Psol005293/Psol009797/Psol001054	api:100167567/api:100163898/api:100168263/api:100570148/api:100159774/api:100162905/api:100167469/api:100164800/api:100159254/api:100166802/api:100159525/api:100164292/api:100165268/api:100167399/api:100166016/api:100162491/api:100302446/api:100167469/api:100160732/api:100165489/api:100164075/api:100163426/api:100167002/api:100161641/api:100159104/api:100169539/api:100159098/api:100162823/api:100…	36	1	Psol011130	35	Psol003117/Psol007741/Psol001948/Psol005735/Psol006682/Psol003296/Psol008230/Psol008865/Psol003848/Psol004227/Psol009123/Psol007580/Psol003382/Psol001775/Psol000321/Psol006282/Psol004945/Psol011349/Psol009385/Psol007231/Psol001243/Psol009083/Psol005657/Psol004727/Psol004659/Psol001573/Psol003056/Psol000316/Psol000853/Psol010180/Psol011083/Psol010828/Psol005293/Psol009797/Psol001054
api00590	Arachidonic acid metabolism	7/1365	10/2924	0.12243	0.695492	Psol010446/Psol010225/Psol009434/novel.2163/Psol009895/Psol005751/Psol001267	Psol010446/Psol010225/Psol009434/-/Psol009895/Psol005751/Psol001267	api:100573774/api:100569970/api:100162284/api:100159849/api:100165936/api:100162234/api:100569429	7	1	Psol001267	6	Psol010446/Psol010225/Psol009434/novel.2163/Psol009895/Psol005751
api00410	beta-Alanine metabolism	16/1365	27/2924	0.130955	0.695492	Psol009285/Psol000753/Psol000617/Psol009324/Psol008999/Psol002267/Psol003648/Psol010433/Psol010586/Psol011453/novel.3169/Psol007873/Psol003264/Psol008213/Psol008212/Psol008461	Psol009285/Psol000753/Psol000617/Psol009324/Psol008999/Psol002267/Psol003648/Psol010433/Psol010586/Psol011453/-/Psol007873/Psol003264/Psol008213/Psol008212/Psol008461	api:100166238/api:100169332/api:100169093/api:100165570/api:100163509/api:100168589/api:100164587/api:100164132/api:100159019/api:100164132/api:100166852/api:100162330/api:100165657/api:100161725/api:100161725/api:100169332	16	9	Psol000753/Psol008999/Psol003648/Psol010433/Psol011453/Psol003264/Psol008213/Psol008212/Psol008461	7	Psol009285/Psol000617/Psol009324/Psol002267/Psol010586/novel.3169/Psol007873
api00062	Fatty acid elongation	17/1365	29/2924	0.133994	0.695492	Psol006491/Psol000806/Psol000800/Psol001516/Psol005115/Psol010713/Psol000201/Psol000294/Psol007725/Psol003833/Psol001610/Psol005108/Psol006492/Psol006755/Psol001164/Psol003264/novel.1155	Psol006491/Psol000806/Psol000800/Psol001516/Psol005115/Psol010713/Psol000201/Psol000294/Psol007725/Psol003833/Psol001610/Psol005108/Psol006492/Psol006755/Psol001164/Psol003264/-	api:100164244/api:100160501/api:100574502/api:100569447/api:100162678/api:100162678/api:100159788/api:100169450/api:100161792/api:100169450/api:100169450/api:100167580/api:100162176/api:100163976/api:100164869/api:100165657/api:100169450	17	9	Psol000806/Psol000800/Psol005115/Psol010713/Psol007725/Psol005108/Psol006492/Psol006755/Psol003264	8	Psol006491/Psol001516/Psol000201/Psol000294/Psol003833/Psol001610/Psol001164/novel.1155
api00620	Pyruvate metabolism	21/1365	37/2924	0.14229	0.704985	Psol008341/Psol002205/Psol006763/Psol010134/Psol007537/Psol007996/Psol004884/Psol000617/Psol002378/Psol006624/Psol007995/Psol011335/Psol003970/Psol002836/Psol008348/Psol003972/Psol009435/Psol007559/Psol010586/Psol007997/novel.2199	Psol008341/Psol002205/Psol006763/Psol010134/Psol007537/Psol007996/Psol004884/Psol000617/Psol002378/Psol006624/Psol007995/Psol011335/Psol003970/Psol002836/Psol008348/Psol003972/Psol009435/Psol007559/Psol010586/Psol007997/-	api:100164739/api:100161533/api:100163010/api:100163431/api:100164837/api:100160394/api:100160582/api:100169093/api:100162105/api:100164251/api:100160394/api:100165091/api:100162429/api:100162815/api:100167586/api:100160041/api:100159357/api:100160603/api:100159019/api:100160394/api:100164739	21	4	Psol004884/Psol011335/Psol009435/Psol007997	17	Psol008341/Psol002205/Psol006763/Psol010134/Psol007537/Psol007996/Psol000617/Psol002378/Psol006624/Psol007995/Psol003970/Psol002836/Psol008348/Psol003972/Psol007559/Psol010586/novel.2199
api03060	Protein export	14/1365	24/2924	0.172742	0.818645	Psol006997/Psol011039/Psol009198/Psol005406/Psol001253/Psol004053/Psol002705/Psol006394/Psol005862/Psol002384/Psol005548/Psol007844/Psol004641/Psol010533	Psol006997/Psol011039/Psol009198/Psol005406/Psol001253/Psol004053/Psol002705/Psol006394/Psol005862/Psol002384/Psol005548/Psol007844/Psol004641/Psol010533	api:100162761/api:100166283/api:100162463/api:100160848/api:100160371/api:100166002/api:100166283/api:100162761/api:100159329/api:100144911/api:100161330/api:100163800/api:100166283/api:100161453	14	0		14	Psol006997/Psol011039/Psol009198/Psol005406/Psol001253/Psol004053/Psol002705/Psol006394/Psol005862/Psol002384/Psol005548/Psol007844/Psol004641/Psol010533
api00270	Cysteine and methionine metabolism	20/1365	36/2924	0.182492	0.821903	Psol010031/Psol005136/Psol000548/Psol003127/Psol009236/Psol010134/Psol010268/Psol004942/Psol006500/Psol008358/Psol006606/Psol002206/Psol005409/Psol007836/Psol002421/Psol011652/Psol001617/Psol007155/Psol007937/Psol004309	Psol010031/Psol005136/Psol000548/Psol003127/Psol009236/Psol010134/Psol010268/Psol004942/Psol006500/Psol008358/Psol006606/Psol002206/Psol005409/Psol007836/Psol002421/Psol011652/Psol001617/Psol007155/Psol007937/Psol004309	api:100162779/api:100163589/api:100162779/api:100164839/api:100166082/api:100163431/api:100163164/api:100163548/api:100159560/api:100164058/api:100168557/api:100167644/api:100166111/api:100163196/api:100165735/api:100163196/api:100168938/api:100159884/api:100163589/api:103308886	20	2	Psol010268/Psol001617	18	Psol010031/Psol005136/Psol000548/Psol003127/Psol009236/Psol010134/Psol004942/Psol006500/Psol008358/Psol006606/Psol002206/Psol005409/Psol007836/Psol002421/Psol011652/Psol007155/Psol007937/Psol004309
api04142	Lysosome	52/1365	101/2924	0.18851	0.821903	Psol004644/Psol009140/Psol008966/Psol006856/novel.3238/Psol008892/Psol003896/Psol011035/Psol002957/Psol005564/Psol009288/Psol008823/Psol007369/Psol007073/Psol006065/novel.3128/Psol003716/Psol004505/Psol005132/Psol002196/Psol006647/Psol000497/Psol001289/Psol007390/Psol009986/Psol003154/Psol004857/Psol005139/Psol000985/Psol002706/Psol009816/Psol010760/Psol010302/novel.2301/Psol006066/Psol006622/Pso…	Psol004644/Psol009140/Psol008966/Psol006856/-/Psol008892/Psol003896/Psol011035/Psol002957/Psol005564/Psol009288/Psol008823/Psol007369/Psol007073/Psol006065/-/Psol003716/Psol004505/Psol005132/Psol002196/Psol006647/Psol000497/Psol001289/Psol007390/Psol009986/Psol003154/Psol004857/Psol005139/Psol000985/Psol002706/Psol009816/Psol010760/Psol010302/-/Psol006066/Psol006622/Psol000954/Psol001164/Psol0060…	api:100169526/api:100166159/api:100162391/api:100159605/api:100169068/api:100167141/api:100165015/api:100169526/api:100165185/api:100161779/api:100164884/api:100169526/api:100165323/api:100161679/api:100162155/api:100144787/api:100168373/api:100158954/api:100144796/api:100166586/api:100164040/api:100144775/api:100163144/api:100169264/api:100144775/api:100168134/api:100165106/api:100159943/api:100…	52	31	Psol004644/Psol009140/Psol003896/Psol011035/Psol002957/Psol008823/Psol007369/Psol007073/Psol006065/novel.3128/Psol002196/Psol006647/Psol001289/Psol007390/Psol004857/Psol000985/Psol002706/Psol010760/Psol010302/Psol006622/Psol000954/Psol006089/Psol009138/Psol009188/Psol006646/Psol006058/Psol001560/Psol004850/Psol009187/Psol000955/Psol002956	21	Psol008966/Psol006856/novel.3238/Psol008892/Psol005564/Psol009288/Psol003716/Psol004505/Psol005132/Psol000497/Psol009986/Psol003154/Psol005139/Psol009816/novel.2301/Psol006066/Psol001164/Psol002826/Psol000494/Psol005131/Psol010781
api00071	Fatty acid degradation	18/1365	33/2924	0.230882	0.885669	Psol007537/Psol000617/Psol001367/Psol005480/Psol002081/novel.631/Psol006020/Psol011665/Psol002836/Psol008999/Psol007804/Psol005108/Psol009538/Psol010586/Psol009402/novel.3169/Psol003264/Psol011633	Psol007537/Psol000617/Psol001367/Psol005480/Psol002081/-/Psol006020/Psol011665/Psol002836/Psol008999/Psol007804/Psol005108/Psol009538/Psol010586/Psol009402/-/Psol003264/Psol011633	api:100164837/api:100169093/api:100159821/api:100164756/api:100164300/api:100161123/api:100162051/api:100164756/api:100162815/api:100163509/api:100164300/api:100167580/api:100159310/api:100159019/api:100162806/api:100166852/api:100165657/api:100159310	18	10	Psol001367/Psol002081/novel.631/Psol006020/Psol008999/Psol007804/Psol005108/Psol009538/Psol003264/Psol011633	8	Psol007537/Psol000617/Psol005480/Psol011665/Psol002836/Psol010586/Psol009402/novel.3169
api00830	Retinol metabolism	26/1365	50/2924	0.268126	0.885669	Psol010295/Psol001974/Psol003480/Psol007537/novel.600/Psol008634/Psol010288/Psol009032/novel.1657/Psol008456/Psol000521/Psol001973/Psol007025/novel.2854/Psol008630/Psol009628/Psol006939/Psol008640/Psol008637/Psol011492/Psol008641/Psol000315/Psol006937/Psol009153/Psol008627/Psol008632	Psol010295/Psol001974/Psol003480/Psol007537/-/Psol008634/Psol010288/Psol009032/-/Psol008456/Psol000521/Psol001973/Psol007025/-/Psol008630/Psol009628/Psol006939/Psol008640/Psol008637/Psol011492/Psol008641/Psol000315/Psol006937/Psol009153/Psol008627/Psol008632	api:100160142/api:100160730/api:100163099/api:100164837/api:100160380/api:100160380/api:100162731/api:100165933/api:100162244/api:100161447/api:100161693/api:100160730/api:100163099/api:100168531/api:100160380/api:100169469/api:100169629/api:100160380/api:100168108/api:100162688/api:100160380/api:100160380/api:100169629/api:100163099/api:100160380/api:100162731	26	18	Psol010295/Psol001974/Psol003480/Psol008634/Psol010288/Psol009032/novel.1657/Psol000521/Psol001973/novel.2854/Psol009628/Psol006939/Psol008637/Psol008641/Psol000315/Psol006937/Psol008627/Psol008632	8	Psol007537/novel.600/Psol008456/Psol007025/Psol008630/Psol008640/Psol011492/Psol009153
api00061	Fatty acid biosynthesis	25/1365	48/2924	0.270373	0.885669	Psol001016/Psol008479/Psol006156/Psol008341/Psol001367/Psol003629/Psol005480/Psol000201/novel.1184/Psol011665/novel.2449/Psol001015/novel.3035/Psol001635/Psol007030/Psol009562/novel.2210/Psol008443/Psol000222/Psol004979/Psol008422/Psol001638/novel.2199/Psol011004/Psol001642	Psol001016/Psol008479/Psol006156/Psol008341/Psol001367/Psol003629/Psol005480/Psol000201/-/Psol011665/-/Psol001015/-/Psol001635/Psol007030/Psol009562/-/Psol008443/Psol000222/Psol004979/Psol008422/Psol001638/-/Psol011004/Psol001642	api:100167255/api:100166426/api:100158855/api:100164739/api:100159821/api:100569234/api:100164756/api:100159788/api:100166426/api:100164756/api:100166426/api:100167255/api:100162692/api:100166426/api:100166426/api:100166426/api:100166426/api:100166426/api:100573882/api:100166278/api:100166426/api:100166426/api:100164739/api:100570193/api:100166426	25	12	Psol001367/novel.1184/novel.2449/Psol001015/Psol001635/Psol007030/Psol009562/novel.2210/Psol008443/Psol008422/Psol001638/Psol001642	13	Psol001016/Psol008479/Psol006156/Psol008341/Psol003629/Psol005480/Psol000201/Psol011665/novel.3035/Psol000222/Psol004979/novel.2199/Psol011004
api03013	Nucleocytoplasmic transport	38/1365	75/2924	0.279407	0.885669	Psol006212/Psol007565/Psol001101/Psol007149/Psol009428/Psol005107/Psol009370/Psol001772/Psol005224/Psol002456/Psol008882/Psol003296/Psol001019/Psol000204/Psol004005/Psol007557/Psol008290/Psol007580/Psol003625/Psol003235/Psol000114/Psol001100/Psol000775/Psol001446/Psol006892/Psol007376/Psol006862/Psol001940/Psol000948/Psol006237/Psol002346/Psol010752/novel.400/Psol009456/Psol009779/Psol007533/Psol…	Psol006212/Psol007565/Psol001101/Psol007149/Psol009428/Psol005107/Psol009370/Psol001772/Psol005224/Psol002456/Psol008882/Psol003296/Psol001019/Psol000204/Psol004005/Psol007557/Psol008290/Psol007580/Psol003625/Psol003235/Psol000114/Psol001100/Psol000775/Psol001446/Psol006892/Psol007376/Psol006862/Psol001940/Psol000948/Psol006237/Psol002346/Psol010752/-/Psol009456/Psol009779/Psol007533/Psol001445/-	api:100574365/api:100162401/api:100163149/api:100163097/api:100161938/api:100145821/api:100159253/api:100144900/api:100169444/api:100160294/api:100165979/api:100162905/api:100160269/api:100169477/api:100165651/api:100158828/api:115034099/api:100164292/api:100162556/api:100163097/api:100160295/api:100163149/api:100168121/api:100160505/api:100168972/api:100163740/api:100166440/api:100160322/api:100…	38	1	Psol007376	37	Psol006212/Psol007565/Psol001101/Psol007149/Psol009428/Psol005107/Psol009370/Psol001772/Psol005224/Psol002456/Psol008882/Psol003296/Psol001019/Psol000204/Psol004005/Psol007557/Psol008290/Psol007580/Psol003625/Psol003235/Psol000114/Psol001100/Psol000775/Psol001446/Psol006892/Psol006862/Psol001940/Psol000948/Psol006237/Psol002346/Psol010752/novel.400/Psol009456/Psol009779/Psol007533/Psol001445/nove…
api01240	Biosynthesis of cofactors	72/1365	146/2924	0.284353	0.885669	Psol003167/Psol005136/Psol004781/Psol005835/Psol003040/Psol004363/Psol010295/Psol007356/Psol005982/Psol008906/Psol001974/Psol003480/novel.600/Psol000617/Psol008358/novel.911/Psol005180/Psol003629/Psol005402/Psol004690/Psol007339/Psol004191/Psol008634/Psol010288/Psol009032/Psol006581/Psol008787/Psol003085/Psol004861/novel.1657/Psol008456/Psol003970/Psol000056/Psol000521/Psol001973/Psol009796/Psol0…	Psol003167/Psol005136/Psol004781/Psol005835/Psol003040/Psol004363/Psol010295/Psol007356/Psol005982/Psol008906/Psol001974/Psol003480/-/Psol000617/Psol008358/-/Psol005180/Psol003629/Psol005402/Psol004690/Psol007339/Psol004191/Psol008634/Psol010288/Psol009032/Psol006581/Psol008787/Psol003085/Psol004861/-/Psol008456/Psol003970/Psol000056/Psol000521/Psol001973/Psol009796/Psol007025/Psol003371/Psol0023…	api:100167343/api:100163589/api:100165053/api:100162541/api:100165329/api:100164437/api:100160142/api:100159695/api:100163091/api:100168929/api:100160730/api:100163099/api:100160380/api:100169093/api:100164058/api:100169009/api:100167076/api:100569234/api:100168664/api:103308133/api:100165283/api:100163703/api:100160380/api:100162731/api:100165933/api:100165684/api:100159628/api:100169347/api:100…	72	33	Psol004781/Psol003040/Psol010295/Psol007356/Psol005982/Psol008906/Psol001974/Psol003480/Psol005180/Psol008634/Psol010288/Psol009032/Psol006581/Psol008787/novel.1657/Psol000521/Psol001973/Psol009435/Psol003674/novel.2854/Psol009628/Psol006939/Psol001617/Psol004337/Psol008783/Psol008637/Psol008782/Psol008641/Psol000315/Psol006937/Psol008627/Psol003387/Psol008632	39	Psol003167/Psol005136/Psol005835/Psol004363/novel.600/Psol000617/Psol008358/novel.911/Psol003629/Psol005402/Psol004690/Psol007339/Psol004191/Psol003085/Psol004861/Psol008456/Psol003970/Psol000056/Psol009796/Psol007025/Psol003371/Psol002368/Psol008630/Psol006465/Psol006969/Psol011702/Psol003010/Psol008640/Psol006395/Psol009627/Psol008845/Psol003146/Psol011492/Psol001382/Psol007937/Psol003510/Psol0…
api01040	Biosynthesis of unsaturated fatty acids	17/1365	32/2924	0.288409	0.885669	Psol001856/Psol007633/Psol006491/Psol000806/Psol001583/Psol000800/Psol001516/Psol005115/Psol010713/Psol000294/Psol007725/Psol008999/Psol003833/Psol001610/Psol006492/Psol006755/novel.1155	Psol001856/Psol007633/Psol006491/Psol000806/Psol001583/Psol000800/Psol001516/Psol005115/Psol010713/Psol000294/Psol007725/Psol008999/Psol003833/Psol001610/Psol006492/Psol006755/-	api:100168230/api:100145824/api:100164244/api:100160501/api:100165835/api:100574502/api:100569447/api:100162678/api:100162678/api:100169450/api:100161792/api:100163509/api:100169450/api:100169450/api:100162176/api:100163976/api:100169450	17	9	Psol001856/Psol000806/Psol000800/Psol005115/Psol010713/Psol007725/Psol008999/Psol006492/Psol006755	8	Psol007633/Psol006491/Psol001583/Psol001516/Psol000294/Psol003833/Psol001610/novel.1155
api03030	DNA replication	17/1365	32/2924	0.288409	0.885669	Psol009499/Psol003619/Psol007517/Psol006190/Psol007172/Psol001862/Psol004272/Psol011659/Psol004390/Psol007788/Psol000391/Psol004086/Psol003244/Psol006157/Psol002419/Psol008450/Psol002356	Psol009499/Psol003619/Psol007517/Psol006190/Psol007172/Psol001862/Psol004272/Psol011659/Psol004390/Psol007788/Psol000391/Psol004086/Psol003244/Psol006157/Psol002419/Psol008450/Psol002356	api:100168820/api:100167183/api:100162681/api:100161111/api:100168203/api:100162128/api:100160968/api:100574210/api:100164651/api:100162075/api:100167434/api:100163482/api:100165151/api:100166046/api:100167905/api:100159842/api:100163096	17	0		17	Psol009499/Psol003619/Psol007517/Psol006190/Psol007172/Psol001862/Psol004272/Psol011659/Psol004390/Psol007788/Psol000391/Psol004086/Psol003244/Psol006157/Psol002419/Psol008450/Psol002356
api00052	Galactose metabolism	14/1365	26/2924	0.294659	0.885669	Psol004214/Psol011114/Psol007778/Psol009507/Psol007872/Psol001928/Psol001927/Psol011218/Psol008672/Psol001512/Psol003010/Psol000471/Psol007984/Psol009506	Psol004214/Psol011114/Psol007778/Psol009507/Psol007872/Psol001928/Psol001927/Psol011218/Psol008672/Psol001512/Psol003010/Psol000471/Psol007984/Psol009506	api:100165228/api:100163895/api:100168691/api:100169524/api:100160293/api:100164695/api:100164695/api:100165768/api:100163975/api:100163895/api:100160720/api:100159394/api:100302475/api:100169524	14	2	Psol001512/Psol007984	12	Psol004214/Psol011114/Psol007778/Psol009507/Psol007872/Psol001928/Psol001927/Psol011218/Psol008672/Psol003010/Psol000471/Psol009506
api00500	Starch and sucrose metabolism	14/1365	26/2924	0.294659	0.885669	Psol008009/Psol000432/Psol008229/Psol009507/Psol007872/Psol008321/Psol010462/Psol004319/Psol008672/Psol001564/Psol003010/Psol000471/Psol004282/Psol009506	Psol008009/Psol000432/Psol008229/Psol009507/Psol007872/Psol008321/Psol010462/Psol004319/Psol008672/Psol001564/Psol003010/Psol000471/Psol004282/Psol009506	api:100164266/api:100163830/api:100166026/api:100169524/api:100160293/api:100162689/api:100161161/api:100166604/api:100163975/api:100165203/api:100160720/api:100159394/api:100161043/api:100169524	14	2	Psol008321/Psol004282	12	Psol008009/Psol000432/Psol008229/Psol009507/Psol007872/Psol010462/Psol004319/Psol008672/Psol001564/Psol003010/Psol000471/Psol009506
api00640	Propanoate metabolism	13/1365	24/2924	0.296535	0.885669	Psol008341/Psol007720/Psol003006/Psol010319/Psol007815/Psol003970/Psol008999/Psol002267/Psol006145/Psol003648/novel.3169/Psol003264/novel.2199	Psol008341/Psol007720/Psol003006/Psol010319/Psol007815/Psol003970/Psol008999/Psol002267/Psol006145/Psol003648/-/Psol003264/-	api:100164739/api:100165320/api:100165054/api:100159541/api:100164806/api:100162429/api:100163509/api:100168589/api:100168788/api:100164587/api:100166852/api:100165657/api:100164739	13	4	Psol008999/Psol006145/Psol003648/Psol003264	9	Psol008341/Psol007720/Psol003006/Psol010319/Psol007815/Psol003970/Psol002267/novel.3169/novel.2199
api00650	Butanoate metabolism	12/1365	22/2924	0.298242	0.885669	Psol004072/Psol001811/Psol004874/Psol002836/Psol003648/Psol010433/Psol011453/Psol000841/Psol010889/novel.3169/Psol003264/Psol004077	Psol004072/Psol001811/Psol004874/Psol002836/Psol003648/Psol010433/Psol011453/Psol000841/Psol010889/-/Psol003264/Psol004077	api:100159806/api:100161579/api:100569832/api:100162815/api:100164587/api:100164132/api:100164132/api:100160792/api:100569832/api:100166852/api:100165657/api:100159806	12	6	Psol004874/Psol003648/Psol010433/Psol011453/Psol010889/Psol003264	6	Psol004072/Psol001811/Psol002836/Psol000841/novel.3169/Psol004077
api00450	Selenocompound metabolism	7/1365	12/2924	0.30064	0.885669	Psol003127/Psol006500/Psol001041/Psol000807/Psol010979/Psol010601/Psol004197	Psol003127/Psol006500/Psol001041/Psol000807/Psol010979/Psol010601/Psol004197	api:100164839/api:100159560/api:100168933/api:100162212/api:100575143/api:107882139/api:100163001	7	1	Psol010601	6	Psol003127/Psol006500/Psol001041/Psol000807/Psol010979/Psol004197
api04146	Peroxisome	39/1365	78/2924	0.315005	0.890845	Psol001802/Psol008337/Psol009379/Psol009264/Psol001879/Psol008193/Psol006602/Psol011003/Psol000774/Psol007956/Psol008719/Psol001761/Psol003274/Psol006474/Psol001195/Psol001367/Psol010673/Psol003325/Psol002535/Psol010585/Psol008269/Psol006603/Psol001024/Psol009773/Psol008999/Psol005163/Psol008661/Psol002024/Psol003110/Psol009104/Psol003637/Psol009402/Psol005738/Psol005739/Psol007989/Psol000791/Pso…	Psol001802/Psol008337/Psol009379/Psol009264/Psol001879/Psol008193/Psol006602/Psol011003/Psol000774/Psol007956/Psol008719/Psol001761/Psol003274/Psol006474/Psol001195/Psol001367/Psol010673/Psol003325/Psol002535/Psol010585/Psol008269/Psol006603/Psol001024/Psol009773/Psol008999/Psol005163/Psol008661/Psol002024/Psol003110/Psol009104/Psol003637/Psol009402/Psol005738/Psol005739/Psol007989/Psol000791/Pso…	api:100168384/api:100162989/api:100166788/api:100167257/api:100168713/api:100168092/api:100162974/api:100168085/api:100168384/api:100168713/api:100168713/api:100168085/api:100159732/api:100167492/api:100168515/api:100159821/api:100167049/api:100162472/api:100166286/api:100160356/api:100167250/api:100162974/api:103308712/api:100166614/api:100163509/api:100163504/api:100169017/api:100166286/api:100…	39	28	Psol001802/Psol008337/Psol001879/Psol006602/Psol000774/Psol007956/Psol003274/Psol006474/Psol001367/Psol003325/Psol002535/Psol010585/Psol008269/Psol006603/Psol001024/Psol009773/Psol008999/Psol008661/Psol003110/Psol009104/Psol003637/Psol005738/Psol005739/Psol007989/Psol000791/Psol004793/Psol010581/Psol002431	11	Psol009379/Psol009264/Psol008193/Psol011003/Psol008719/Psol001761/Psol001195/Psol010673/Psol005163/Psol002024/Psol009402
api00980	Metabolism of xenobiotics by cytochrome P450	25/1365	49/2924	0.318743	0.890845	Psol007512/Psol010446/Psol010295/Psol003480/Psol007537/novel.600/Psol000377/Psol008634/Psol010288/Psol009032/novel.1657/Psol007025/Psol010572/novel.2854/Psol008630/Psol000640/Psol008640/Psol008279/Psol008637/Psol011492/Psol008641/Psol000315/Psol009153/Psol008627/Psol008632	Psol007512/Psol010446/Psol010295/Psol003480/Psol007537/-/Psol000377/Psol008634/Psol010288/Psol009032/-/Psol007025/Psol010572/-/Psol008630/Psol000640/Psol008640/Psol008279/Psol008637/Psol011492/Psol008641/Psol000315/Psol009153/Psol008627/Psol008632	api:100165764/api:100573774/api:100160142/api:100163099/api:100164837/api:100160380/api:100167906/api:100160380/api:100162731/api:100165933/api:100162244/api:100163099/api:100167906/api:100168531/api:100160380/api:100162948/api:100160380/api:100167906/api:100168108/api:100162688/api:100160380/api:100160380/api:100163099/api:100160380/api:100162731	25	16	Psol007512/Psol010295/Psol003480/Psol000377/Psol008634/Psol010288/Psol009032/novel.1657/Psol010572/novel.2854/Psol008279/Psol008637/Psol008641/Psol000315/Psol008627/Psol008632	9	Psol010446/Psol007537/novel.600/Psol007025/Psol008630/Psol000640/Psol008640/Psol011492/Psol009153
api00040	Pentose and glucuronate interconversions	29/1365	58/2924	0.351765	0.91194	Psol001727/Psol010295/Psol003480/novel.600/Psol001928/Psol005228/Psol001927/Psol008634/Psol010288/Psol009032/novel.1657/Psol007025/Psol009435/Psol011218/novel.2854/Psol008630/Psol011514/Psol000640/Psol003010/Psol008640/Psol008637/Psol010155/Psol011492/Psol001382/Psol008641/Psol000315/Psol009153/Psol008627/Psol008632	Psol001727/Psol010295/Psol003480/-/Psol001928/Psol005228/Psol001927/Psol008634/Psol010288/Psol009032/-/Psol007025/Psol009435/Psol011218/-/Psol008630/Psol011514/Psol000640/Psol003010/Psol008640/Psol008637/Psol010155/Psol011492/Psol001382/Psol008641/Psol000315/Psol009153/Psol008627/Psol008632	api:100165603/api:100160142/api:100163099/api:100160380/api:100164695/api:100162871/api:100164695/api:100160380/api:100162731/api:100165933/api:100162244/api:100163099/api:100159357/api:100165768/api:100168531/api:100160380/api:100163876/api:100162948/api:100160720/api:100160380/api:100168108/api:100160442/api:100162688/api:100166877/api:100160380/api:100160380/api:100163099/api:100160380/api:100…	29	13	Psol010295/Psol003480/Psol008634/Psol010288/Psol009032/novel.1657/Psol009435/novel.2854/Psol008637/Psol008641/Psol000315/Psol008627/Psol008632	16	Psol001727/novel.600/Psol001928/Psol005228/Psol001927/Psol007025/Psol011218/Psol008630/Psol011514/Psol000640/Psol003010/Psol008640/Psol010155/Psol011492/Psol001382/Psol009153
api00020	Citrate cycle (TCA cycle)	16/1365	31/2924	0.353926	0.91194	Psol008006/Psol010134/Psol002378/Psol006624/Psol004931/Psol002480/Psol003970/Psol008348/Psol008301/Psol003972/Psol006145/Psol003124/Psol002314/Psol006443/Psol008919/Psol007989	Psol008006/Psol010134/Psol002378/Psol006624/Psol004931/Psol002480/Psol003970/Psol008348/Psol008301/Psol003972/Psol006145/Psol003124/Psol002314/Psol006443/Psol008919/Psol007989	api:100165099/api:100163431/api:100162105/api:100164251/api:100162363/api:100168068/api:100162429/api:100167586/api:100162792/api:100160041/api:100168788/api:100169442/api:100162331/api:100161939/api:100166540/api:100159933	16	9	Psol004931/Psol002480/Psol008301/Psol006145/Psol003124/Psol002314/Psol006443/Psol008919/Psol007989	7	Psol008006/Psol010134/Psol002378/Psol006624/Psol003970/Psol008348/Psol003972
api00860	Porphyrin metabolism	28/1365	56/2924	0.355973	0.91194	Psol010295/Psol003480/novel.600/Psol005402/Psol007339/Psol008634/Psol010288/Psol009032/Psol003085/novel.1657/Psol007025/Psol003371/novel.2854/Psol008630/Psol006465/Psol008640/Psol008637/Psol006395/Psol008845/Psol003146/Psol003837/Psol011492/Psol008641/Psol000662/Psol000315/Psol009153/Psol008627/Psol008632	Psol010295/Psol003480/-/Psol005402/Psol007339/Psol008634/Psol010288/Psol009032/Psol003085/-/Psol007025/Psol003371/-/Psol008630/Psol006465/Psol008640/Psol008637/Psol006395/Psol008845/Psol003146/Psol003837/Psol011492/Psol008641/Psol000662/Psol000315/Psol009153/Psol008627/Psol008632	api:100160142/api:100163099/api:100160380/api:100168664/api:100165283/api:100160380/api:100162731/api:100165933/api:100169347/api:100162244/api:100163099/api:100167128/api:100168531/api:100160380/api:100160677/api:100160380/api:100168108/api:100162932/api:100169012/api:100167867/api:100168949/api:100162688/api:100160380/api:100167867/api:100160380/api:100163099/api:100160380/api:100162731	28	13	Psol010295/Psol003480/Psol008634/Psol010288/Psol009032/novel.1657/novel.2854/Psol008637/Psol003837/Psol008641/Psol000315/Psol008627/Psol008632	15	novel.600/Psol005402/Psol007339/Psol003085/Psol007025/Psol003371/Psol008630/Psol006465/Psol008640/Psol006395/Psol008845/Psol003146/Psol011492/Psol000662/Psol009153
api00564	Glycerophospholipid metabolism	27/1365	54/2924	0.360302	0.91194	Psol011619/Psol006506/Psol007759/Psol006389/Psol011549/novel.1546/Psol010225/Psol002554/Psol005921/Psol006659/Psol004623/Psol010077/novel.2647/Psol004533/Psol005848/Psol007590/Psol001504/Psol009747/Psol006147/Psol008415/Psol009382/Psol008582/Psol005816/Psol011399/novel.2599/Psol001194/Psol001267	Psol011619/Psol006506/Psol007759/Psol006389/Psol011549/-/Psol010225/Psol002554/Psol005921/Psol006659/Psol004623/Psol010077/-/Psol004533/Psol005848/Psol007590/Psol001504/Psol009747/Psol006147/Psol008415/Psol009382/Psol008582/Psol005816/Psol011399/-/Psol001194/Psol001267	api:100168781/api:100163089/api:100161387/api:100168865/api:100159222/api:100163751/api:100569970/api:100165692/api:115034312/api:100159649/api:100168842/api:100168781/api:115034312/api:100163059/api:100160658/api:100167870/api:100164616/api:100160153/api:100169250/api:100161189/api:100169605/api:100162988/api:100160153/api:100168459/api:100169250/api:100166369/api:100569429	27	21	Psol006506/Psol006389/Psol011549/novel.1546/Psol002554/Psol005921/Psol006659/Psol004623/Psol010077/novel.2647/Psol004533/Psol005848/Psol007590/Psol009747/Psol006147/Psol009382/Psol008582/Psol005816/novel.2599/Psol001194/Psol001267	6	Psol011619/Psol007759/Psol010225/Psol001504/Psol008415/Psol011399
api03020	RNA polymerase	13/1365	25/2924	0.368123	0.91194	Psol004158/Psol002338/Psol008414/novel.788/Psol000648/Psol006470/Psol002339/Psol004320/Psol009718/novel.719/Psol008112/Psol005195/Psol010821	Psol004158/Psol002338/Psol008414/-/Psol000648/Psol006470/Psol002339/Psol004320/Psol009718/-/Psol008112/Psol005195/Psol010821	api:100160474/api:100169136/api:100165347/api:100166975/api:100165288/api:100158973/api:100169136/api:100163402/api:100163475/api:100573983/api:100188962/api:100162202/api:100162202	13	1	Psol002338	12	Psol004158/Psol008414/novel.788/Psol000648/Psol006470/Psol002339/Psol004320/Psol009718/novel.719/Psol008112/Psol005195/Psol010821
api00531	Glycosaminoglycan degradation	8/1365	15/2924	0.396584	0.937531	Psol004644/Psol009140/Psol006856/Psol008892/Psol011035/Psol008823/Psol009138/Psol005131	Psol004644/Psol009140/Psol006856/Psol008892/Psol011035/Psol008823/Psol009138/Psol005131	api:100169526/api:100166159/api:100159605/api:100167141/api:100169526/api:100169526/api:100166159/api:100159605	8	5	Psol004644/Psol009140/Psol011035/Psol008823/Psol009138	3	Psol006856/Psol008892/Psol005131
api00480	Glutathione metabolism	19/1365	38/2924	0.40061	0.937531	Psol007704/Psol007512/Psol000188/Psol009236/novel.1592/Psol000187/Psol000377/Psol005159/Psol006162/Psol005278/Psol006700/Psol009895/Psol010572/Psol008662/Psol001617/Psol002350/Psol008279/Psol007989/Psol005986	Psol007704/Psol007512/Psol000188/Psol009236/-/Psol000187/Psol000377/Psol005159/Psol006162/Psol005278/Psol006700/Psol009895/Psol010572/Psol008662/Psol001617/Psol002350/Psol008279/Psol007989/Psol005986	api:100163767/api:100165764/api:100165746/api:100166082/api:100165746/api:100165746/api:100167906/api:100165561/api:100569721/api:100162830/api:100167791/api:100165936/api:100167906/api:100159375/api:100168938/api:100167299/api:100167906/api:100159933/api:100162830	19	8	Psol007512/novel.1592/Psol000377/Psol006162/Psol010572/Psol001617/Psol008279/Psol007989	11	Psol007704/Psol000188/Psol009236/Psol000187/Psol005159/Psol005278/Psol006700/Psol009895/Psol008662/Psol002350/Psol005986
api04215	Apoptosis - multiple species	6/1365	11/2924	0.410702	0.937531	Psol003682/novel.2955/Psol003170/Psol006950/Psol005958/Psol003548	Psol003682/-/Psol003170/Psol006950/Psol005958/Psol003548	api:100164650/api:100162879/api:100569019/api:100163276/api:100569400/api:100160647	6	2	Psol003682/Psol006950	4	novel.2955/Psol003170/Psol005958/Psol003548
api00513	Various types of N-glycan biosynthesis	17/1365	34/2924	0.412858	0.937531	Psol001607/Psol006198/Psol006390/Psol000821/Psol010748/Psol009261/Psol009479/Psol008528/Psol000566/Psol007935/Psol003024/Psol001254/Psol006117/Psol002840/Psol009481/Psol008846/Psol007984	Psol001607/Psol006198/Psol006390/Psol000821/Psol010748/Psol009261/Psol009479/Psol008528/Psol000566/Psol007935/Psol003024/Psol001254/Psol006117/Psol002840/Psol009481/Psol008846/Psol007984	api:100161796/api:100168884/api:103308888/api:100572249/api:100163282/api:100158868/api:100163072/api:100158788/api:100163282/api:100163072/api:100161726/api:100163054/api:100160050/api:100164916/api:100163054/api:100159651/api:100302475	17	2	Psol003024/Psol007984	15	Psol001607/Psol006198/Psol006390/Psol000821/Psol010748/Psol009261/Psol009479/Psol008528/Psol000566/Psol007935/Psol001254/Psol006117/Psol002840/Psol009481/Psol008846
api00982	Drug metabolism - cytochrome P450	23/1365	47/2924	0.433437	0.964177	Psol007512/Psol010295/Psol003480/Psol007537/novel.600/Psol000377/Psol008634/Psol010288/Psol009032/novel.1657/Psol007025/Psol010572/novel.2854/Psol008630/Psol008640/Psol008279/Psol008637/Psol011492/Psol008641/Psol000315/Psol009153/Psol008627/Psol008632	Psol007512/Psol010295/Psol003480/Psol007537/-/Psol000377/Psol008634/Psol010288/Psol009032/-/Psol007025/Psol010572/-/Psol008630/Psol008640/Psol008279/Psol008637/Psol011492/Psol008641/Psol000315/Psol009153/Psol008627/Psol008632	api:100165764/api:100160142/api:100163099/api:100164837/api:100160380/api:100167906/api:100160380/api:100162731/api:100165933/api:100162244/api:100163099/api:100167906/api:100168531/api:100160380/api:100160380/api:100167906/api:100168108/api:100162688/api:100160380/api:100160380/api:100163099/api:100160380/api:100162731	23	16	Psol007512/Psol010295/Psol003480/Psol000377/Psol008634/Psol010288/Psol009032/novel.1657/Psol010572/novel.2854/Psol008279/Psol008637/Psol008641/Psol000315/Psol008627/Psol008632	7	Psol007537/novel.600/Psol007025/Psol008630/Psol008640/Psol011492/Psol009153
api00051	Fructose and mannose metabolism	12/1365	24/2924	0.449974	0.980944	Psol004363/Psol009507/Psol005035/Psol001928/novel.911/Psol001927/Psol000056/Psol011218/Psol008081/Psol008777/Psol000409/Psol009506	Psol004363/Psol009507/Psol005035/Psol001928/-/Psol001927/Psol000056/Psol011218/Psol008081/Psol008777/Psol000409/Psol009506	api:100164437/api:100169524/api:100166128/api:100164695/api:100169009/api:100164695/api:100164461/api:100165768/api:100165804/api:100166652/api:100570401/api:100169524	12	0		12	Psol004363/Psol009507/Psol005035/Psol001928/novel.911/Psol001927/Psol000056/Psol011218/Psol008081/Psol008777/Psol000409/Psol009506
api00510	N-Glycan biosynthesis	19/1365	39/2924	0.460883	0.985025	Psol001607/Psol006198/Psol006390/Psol000821/Psol008346/Psol009261/Psol010154/Psol003900/Psol009479/Psol008528/Psol007935/Psol001254/Psol006117/Psol001063/Psol002840/Psol004147/Psol009481/Psol008846/Psol007984	Psol001607/Psol006198/Psol006390/Psol000821/Psol008346/Psol009261/Psol010154/Psol003900/Psol009479/Psol008528/Psol007935/Psol001254/Psol006117/Psol001063/Psol002840/Psol004147/Psol009481/Psol008846/Psol007984	api:100161796/api:100168884/api:103308888/api:100572249/api:103310394/api:100158868/api:115032998/api:100158832/api:100163072/api:100158788/api:100163072/api:100163054/api:100160050/api:100159015/api:100164916/api:100158803/api:100163054/api:100159651/api:100302475	19	1	Psol007984	18	Psol001607/Psol006198/Psol006390/Psol000821/Psol008346/Psol009261/Psol010154/Psol003900/Psol009479/Psol008528/Psol007935/Psol001254/Psol006117/Psol001063/Psol002840/Psol004147/Psol009481/Psol008846
api00983	Drug metabolism - other enzymes	40/1365	84/2924	0.473747	0.993047	Psol007512/Psol005835/Psol010295/Psol003480/novel.600/Psol006741/Psol000377/Psol005159/Psol008634/Psol010288/Psol009032/novel.1657/Psol000769/Psol005278/Psol003822/Psol007025/Psol008209/Psol010572/novel.2854/Psol008630/Psol006969/Psol004698/Psol009489/Psol008640/Psol008279/Psol008637/Psol002194/Psol011492/Psol008641/Psol007873/Psol002193/Psol000315/Psol008213/Psol009153/Psol008627/Psol005986/Psol…	Psol007512/Psol005835/Psol010295/Psol003480/-/Psol006741/Psol000377/Psol005159/Psol008634/Psol010288/Psol009032/-/Psol000769/Psol005278/Psol003822/Psol007025/Psol008209/Psol010572/-/Psol008630/Psol006969/Psol004698/Psol009489/Psol008640/Psol008279/Psol008637/Psol002194/Psol011492/Psol008641/Psol007873/Psol002193/Psol000315/Psol008213/Psol009153/Psol008627/Psol005986/Psol008632/Psol003826/Psol0082…	api:100165764/api:100162541/api:100160142/api:100163099/api:100160380/api:100164811/api:100167906/api:100165561/api:100160380/api:100162731/api:100165933/api:100162244/api:100166032/api:100162830/api:100164811/api:100163099/api:100163263/api:100167906/api:100168531/api:100160380/api:100144800/api:100163376/api:100160933/api:100160380/api:100167906/api:100168108/api:100166871/api:100162688/api:100…	40	22	Psol007512/Psol010295/Psol003480/Psol006741/Psol000377/Psol008634/Psol010288/Psol009032/novel.1657/Psol000769/Psol008209/Psol010572/novel.2854/Psol004698/Psol008279/Psol008637/Psol008641/Psol000315/Psol008213/Psol008627/Psol008632/Psol008212	18	Psol005835/novel.600/Psol005159/Psol005278/Psol003822/Psol007025/Psol008630/Psol006969/Psol009489/Psol008640/Psol002194/Psol011492/Psol007873/Psol002193/Psol009153/Psol005986/Psol003826/Psol005646
api00053	Ascorbate and aldarate metabolism	23/1365	48/2924	0.488019	1	Psol010295/Psol003480/novel.600/Psol000617/Psol010546/Psol008634/Psol010288/Psol009032/novel.1657/Psol007025/Psol009435/novel.2854/Psol008630/Psol010586/Psol008640/Psol008637/Psol011492/Psol001382/Psol008641/Psol000315/Psol009153/Psol008627/Psol008632	Psol010295/Psol003480/-/Psol000617/Psol010546/Psol008634/Psol010288/Psol009032/-/Psol007025/Psol009435/-/Psol008630/Psol010586/Psol008640/Psol008637/Psol011492/Psol001382/Psol008641/Psol000315/Psol009153/Psol008627/Psol008632	api:100160142/api:100163099/api:100160380/api:100169093/api:100159576/api:100160380/api:100162731/api:100165933/api:100162244/api:100163099/api:100159357/api:100168531/api:100160380/api:100159019/api:100160380/api:100168108/api:100162688/api:100166877/api:100160380/api:100160380/api:100163099/api:100160380/api:100162731	23	14	Psol010295/Psol003480/Psol010546/Psol008634/Psol010288/Psol009032/novel.1657/Psol009435/novel.2854/Psol008637/Psol008641/Psol000315/Psol008627/Psol008632	9	novel.600/Psol000617/Psol007025/Psol008630/Psol010586/Psol008640/Psol011492/Psol001382/Psol009153
api01210	2-Oxocarboxylic acid metabolism	7/1365	14/2924	0.505152	1	Psol003976/novel.2623/Psol008301/Psol003124/Psol006443/Psol007989/Psol005655	Psol003976/-/Psol008301/Psol003124/Psol006443/Psol007989/Psol005655	api:100162258/api:100164899/api:100162792/api:100169442/api:100161939/api:100159933/api:100569638	7	5	novel.2623/Psol008301/Psol003124/Psol006443/Psol007989	2	Psol003976/Psol005655
api00280	Valine, leucine and isoleucine degradation	20/1365	42/2924	0.511886	1	Psol007720/Psol003181/Psol003006/Psol000617/Psol004072/Psol007815/Psol007836/novel.631/Psol011490/Psol003970/Psol011652/Psol002836/Psol002267/Psol003648/Psol005108/Psol010586/Psol004222/novel.3169/Psol003264/Psol004077	Psol007720/Psol003181/Psol003006/Psol000617/Psol004072/Psol007815/Psol007836/-/Psol011490/Psol003970/Psol011652/Psol002836/Psol002267/Psol003648/Psol005108/Psol010586/Psol004222/-/Psol003264/Psol004077	api:100165320/api:100164493/api:100165054/api:100169093/api:100159806/api:100164806/api:100163196/api:100161123/api:100165961/api:100162429/api:100163196/api:100162815/api:100168589/api:100164587/api:100167580/api:100159019/api:100167287/api:100166852/api:100165657/api:100159806	20	4	novel.631/Psol003648/Psol005108/Psol003264	16	Psol007720/Psol003181/Psol003006/Psol000617/Psol004072/Psol007815/Psol007836/Psol011490/Psol003970/Psol011652/Psol002836/Psol002267/Psol010586/Psol004222/novel.3169/Psol004077
api00330	Arginine and proline metabolism	13/1365	27/2924	0.514369	1	Psol007704/Psol009633/Psol001555/Psol009236/Psol009285/Psol000617/Psol009714/Psol009324/Psol004769/Psol002317/Psol009240/Psol010586/Psol002350	Psol007704/Psol009633/Psol001555/Psol009236/Psol009285/Psol000617/Psol009714/Psol009324/Psol004769/Psol002317/Psol009240/Psol010586/Psol002350	api:100163767/api:100166732/api:100161005/api:100166082/api:100166238/api:100169093/api:100168809/api:100165570/api:100160390/api:100168809/api:100165747/api:100159019/api:100167299	13	2	Psol009633/Psol009240	11	Psol007704/Psol001555/Psol009236/Psol009285/Psol000617/Psol009714/Psol009324/Psol004769/Psol002317/Psol010586/Psol002350
api00790	Folate biosynthesis	17/1365	36/2924	0.539392	1	Psol003167/Psol009485/Psol004781/Psol010446/Psol001346/Psol002171/Psol001928/Psol005180/Psol001927/Psol002170/Psol011218/Psol008783/Psol008782/Psol003510/Psol003387/novel.528/Psol007188	Psol003167/Psol009485/Psol004781/Psol010446/Psol001346/Psol002171/Psol001928/Psol005180/Psol001927/Psol002170/Psol011218/Psol008783/Psol008782/Psol003510/Psol003387/-/Psol007188	api:100167343/api:100166001/api:100165053/api:100573774/api:100159480/api:100167369/api:100164695/api:100167076/api:100164695/api:100167369/api:100165768/api:100570241/api:100570241/api:100165501/api:100166197/api:100158737/api:100162443	17	8	Psol004781/Psol002171/Psol005180/Psol002170/Psol008783/Psol008782/Psol003387/novel.528	9	Psol003167/Psol009485/Psol010446/Psol001346/Psol001928/Psol001927/Psol011218/Psol003510/Psol007188
api00511	Other glycan degradation	8/1365	17/2924	0.58172	1	Psol008188/Psol010748/Psol009288/Psol000566/Psol004505/novel.2169/Psol009429/Psol002826	Psol008188/Psol010748/Psol009288/Psol000566/Psol004505/-/Psol009429/Psol002826	api:100159877/api:100163282/api:100164884/api:100163282/api:100158954/api:100159877/api:100164394/api:100164194	8	2	Psol008188/novel.2169	6	Psol010748/Psol009288/Psol000566/Psol004505/Psol009429/Psol002826
api00130	Ubiquinone and other terpenoid-quinone biosynthesis	7/1365	15/2924	0.600149	1	Psol005890/Psol007180/Psol002286/Psol002288/Psol004861/Psol002368/Psol007181	Psol005890/Psol007180/Psol002286/Psol002288/Psol004861/Psol002368/Psol007181	api:100159841/api:100167159/api:100167475/api:100167475/api:100161672/api:100165711/api:100167159	7	3	Psol007180/Psol002286/Psol002288	4	Psol005890/Psol004861/Psol002368/Psol007181
api04320	Dorso-ventral axis formation	19/1365	42/2924	0.633515	1	Psol002304/Psol002504/Psol002499/Psol006232/Psol009916/Psol002994/Psol000783/Psol006231/Psol005386/novel.916/Psol003983/Psol011624/novel.1789/Psol005592/Psol005426/Psol005615/Psol007401/Psol003471/Psol003283	Psol002304/Psol002504/Psol002499/Psol006232/Psol009916/Psol002994/Psol000783/Psol006231/Psol005386/-/Psol003983/Psol011624/-/Psol005592/Psol005426/Psol005615/Psol007401/Psol003471/Psol003283	api:100163667/api:100165781/api:100160531/api:100167818/api:100163803/api:100159403/api:100167925/api:100167818/api:100168353/api:100163803/api:100164641/api:100165826/api:100167539/api:100162655/api:100568933/api:100159471/api:100167539/api:100163803/api:100161230	19	11	Psol009916/Psol005386/novel.916/Psol011624/novel.1789/Psol005592/Psol005426/Psol005615/Psol007401/Psol003471/Psol003283	8	Psol002304/Psol002504/Psol002499/Psol006232/Psol002994/Psol000783/Psol006231/Psol003983
api00565	Ether lipid metabolism	8/1365	18/2924	0.663395	1	Psol010225/Psol006659/Psol001504/Psol003110/Psol009382/Psol006781/Psol010466/Psol001267	Psol010225/Psol006659/Psol001504/Psol003110/Psol009382/Psol006781/Psol010466/Psol001267	api:100569970/api:100159649/api:100164616/api:100168099/api:100169605/api:100160230/api:100169372/api:100569429	8	5	Psol006659/Psol003110/Psol009382/Psol006781/Psol001267	3	Psol010225/Psol001504/Psol010466
api04141	Protein processing in endoplasmic reticulum	55/1365	123/2924	0.704558	1	Psol000813/Psol005503/Psol008696/Psol001607/Psol007669/Psol006198/Psol002699/Psol003474/Psol006836/Psol009245/Psol011039/Psol006390/Psol008284/Psol000821/Psol001880/Psol009025/Psol005224/Psol000303/Psol009261/Psol001253/Psol008712/Psol009479/Psol002705/Psol008473/Psol008528/Psol005824/Psol009879/Psol007935/Psol004495/Psol000829/Psol006023/Psol002536/Psol002865/Psol002384/Psol000638/Psol007844/Pso…	Psol000813/Psol005503/Psol008696/Psol001607/Psol007669/Psol006198/Psol002699/Psol003474/Psol006836/Psol009245/Psol011039/Psol006390/Psol008284/Psol000821/Psol001880/Psol009025/Psol005224/Psol000303/Psol009261/Psol001253/Psol008712/Psol009479/Psol002705/Psol008473/Psol008528/Psol005824/Psol009879/Psol007935/Psol004495/Psol000829/Psol006023/Psol002536/Psol002865/Psol002384/Psol000638/Psol007844/Pso…	api:100161399/api:100164598/api:100169331/api:100161796/api:100169283/api:100168884/api:100169331/api:100160736/api:100168026/api:100167584/api:100166283/api:103308888/api:100158856/api:100572249/api:100159065/api:100168202/api:100169444/api:100169331/api:100158868/api:100160371/api:100165458/api:100163072/api:100166283/api:100145835/api:100158788/api:100160129/api:100159165/api:100163072/api:100…	55	8	Psol008696/Psol006836/Psol000303/Psol000829/Psol000638/Psol004776/Psol006950/Psol001786	47	Psol000813/Psol005503/Psol001607/Psol007669/Psol006198/Psol002699/Psol003474/Psol009245/Psol011039/Psol006390/Psol008284/Psol000821/Psol001880/Psol009025/Psol005224/Psol009261/Psol001253/Psol008712/Psol009479/Psol002705/Psol008473/Psol008528/Psol005824/Psol009879/Psol007935/Psol004495/Psol006023/Psol002536/Psol002865/Psol002384/Psol007844/Psol002221/Psol000819/Psol006713/Psol001510/Psol000637/Pso…
api00240	Pyrimidine metabolism	17/1365	39/2924	0.708159	1	Psol005835/Psol004191/Psol005159/Psol009997/Psol000769/Psol005278/Psol000927/Psol009796/Psol006969/Psol009489/Psol002194/Psol007873/Psol003723/Psol002193/Psol008213/Psol005986/Psol008212	Psol005835/Psol004191/Psol005159/Psol009997/Psol000769/Psol005278/Psol000927/Psol009796/Psol006969/Psol009489/Psol002194/Psol007873/Psol003723/Psol002193/Psol008213/Psol005986/Psol008212	api:100162541/api:100163703/api:100165561/api:103309602/api:100166032/api:100162830/api:100165128/api:100162407/api:100144800/api:100160933/api:100166871/api:100162330/api:100160379/api:100166871/api:100161725/api:100162830/api:100161725	17	4	Psol009997/Psol000769/Psol008213/Psol008212	13	Psol005835/Psol004191/Psol005159/Psol005278/Psol000927/Psol009796/Psol006969/Psol009489/Psol002194/Psol007873/Psol003723/Psol002193/Psol005986
api00380	Tryptophan metabolism	13/1365	30/2924	0.708696	1	Psol003127/Psol007356/Psol001421/Psol000617/Psol003970/Psol002836/Psol003674/Psol002314/Psol010586/Psol004337/Psol005655/Psol003264/novel.528	Psol003127/Psol007356/Psol001421/Psol000617/Psol003970/Psol002836/Psol003674/Psol002314/Psol010586/Psol004337/Psol005655/Psol003264/-	api:100164839/api:100159695/api:100168964/api:100169093/api:100162429/api:100162815/api:100572435/api:100162331/api:100159019/api:100166533/api:100569638/api:100165657/api:100158737	13	7	Psol007356/Psol001421/Psol003674/Psol002314/Psol004337/Psol003264/novel.528	6	Psol003127/Psol000617/Psol003970/Psol002836/Psol010586/Psol005655
api04391	Hippo signaling pathway - fly	31/1365	71/2924	0.737264	1	Psol008046/novel.2669/novel.207/Psol007730/Psol009522/Psol001186/Psol009581/novel.1568/Psol010974/novel.150/Psol009348/Psol006543/Psol009582/Psol007717/Psol006015/Psol005029/Psol004733/Psol005706/Psol001792/Psol005703/Psol006950/Psol005705/Psol009992/Psol010152/Psol007142/Psol001017/Psol000429/Psol004859/Psol007017/Psol005704/Psol010091	Psol008046/-/-/Psol007730/Psol009522/Psol001186/Psol009581/-/Psol010974/-/Psol009348/Psol006543/Psol009582/Psol007717/Psol006015/Psol005029/Psol004733/Psol005706/Psol001792/Psol005703/Psol006950/Psol005705/Psol009992/Psol010152/Psol007142/Psol001017/Psol000429/Psol004859/Psol007017/Psol005704/Psol010091	api:100145822/api:100163623/api:100158931/api:100166344/api:100159237/api:100160959/api:100165784/api:103308056/api:100158931/api:100160959/api:100166344/api:100160742/api:100165784/api:100160461/api:100165774/api:100166344/api:100159043/api:100165785/api:100161316/api:100165785/api:100163276/api:100165785/api:100158931/api:100160350/api:100167980/api:100159900/api:100163623/api:100569256/api:100…	31	23	Psol008046/novel.2669/novel.207/Psol001186/Psol009581/Psol010974/novel.150/Psol009348/Psol009582/Psol006015/Psol004733/Psol005706/Psol001792/Psol005703/Psol006950/Psol005705/Psol009992/Psol007142/Psol000429/Psol004859/Psol007017/Psol005704/Psol010091	8	Psol007730/Psol009522/novel.1568/Psol006543/Psol007717/Psol005029/Psol010152/Psol001017
api04624	Toll and Imd signaling pathway	11/1365	27/2924	0.791915	1	Psol010747/Psol008311/Psol007651/Psol007257/Psol000208/Psol008466/novel.2318/Psol006950/Psol008465/Psol001065/Psol008310	Psol010747/Psol008311/Psol007651/Psol007257/Psol000208/Psol008466/-/Psol006950/Psol008465/Psol001065/Psol008310	api:100163115/api:100158972/api:100164092/api:100160850/api:100161089/api:100165647/api:100159713/api:100163276/api:100165647/api:100169493/api:100167995	11	5	Psol008311/Psol007257/novel.2318/Psol006950/Psol008310	6	Psol010747/Psol007651/Psol000208/Psol008466/Psol008465/Psol001065
api00770	Pantothenate and CoA biosynthesis	7/1365	18/2924	0.815842	1	Psol000753/Psol000617/Psol004690/Psol007873/Psol008213/Psol008212/Psol008461	Psol000753/Psol000617/Psol004690/Psol007873/Psol008213/Psol008212/Psol008461	api:100169332/api:100169093/api:103308133/api:100162330/api:100161725/api:100161725/api:100169332	7	4	Psol000753/Psol008213/Psol008212/Psol008461	3	Psol000617/Psol004690/Psol007873
api00600	Sphingolipid metabolism	12/1365	30/2924	0.821279	1	Psol000706/novel.3238/Psol003896/Psol009600/Psol008332/Psol007100/novel.2819/Psol001504/Psol009588/Psol009429/Psol006436/Psol006798	Psol000706/-/Psol003896/Psol009600/Psol008332/Psol007100/-/Psol001504/Psol009588/Psol009429/Psol006436/Psol006798	api:100168375/api:100169068/api:100165015/api:100165041/api:100162405/api:100168144/api:100162696/api:100164616/api:100160090/api:100164394/api:100162696/api:100162296	12	4	Psol000706/Psol003896/novel.2819/Psol006436	8	novel.3238/Psol009600/Psol008332/Psol007100/Psol001504/Psol009588/Psol009429/Psol006798
api00981	Insect hormone biosynthesis	12/1365	30/2924	0.821279	1	Psol006159/Psol005490/Psol000617/Psol008140/Psol001601/novel.1908/Psol009804/Psol008135/Psol003299/Psol008139/Psol004693/Psol006555	Psol006159/Psol005490/Psol000617/Psol008140/Psol001601/-/Psol009804/Psol008135/Psol003299/Psol008139/Psol004693/Psol006555	api:100301633/api:100162751/api:100169093/api:100167473/api:100166294/api:100160278/api:100167473/api:100167473/api:100163652/api:100167473/api:100167473/api:100165806	12	7	Psol005490/Psol008140/Psol001601/novel.1908/Psol003299/Psol008139/Psol004693	5	Psol006159/Psol000617/Psol009804/Psol008135/Psol006555
api04145	Phagosome	32/1365	76/2924	0.822891	1	Psol008483/Psol000813/Psol008046/Psol008271/Psol002344/Psol008966/Psol002261/Psol002371/Psol001253/Psol001947/Psol005792/Psol006644/novel.2937/Psol006906/Psol004769/Psol002384/novel.1341/Psol002196/Psol007844/Psol005899/Psol004624/Psol007390/Psol007668/Psol011670/Psol007519/novel.2780/Psol002706/Psol008654/Psol006089/Psol003936/Psol003201/Psol004763	Psol008483/Psol000813/Psol008046/Psol008271/Psol002344/Psol008966/Psol002261/Psol002371/Psol001253/Psol001947/Psol005792/Psol006644/-/Psol006906/Psol004769/Psol002384/-/Psol002196/Psol007844/Psol005899/Psol004624/Psol007390/Psol007668/Psol011670/Psol007519/-/Psol002706/Psol008654/Psol006089/Psol003936/Psol003201/Psol004763	api:100163966/api:100161399/api:100145822/api:100163966/api:100168148/api:100162391/api:100161355/api:100163966/api:100160371/api:100159654/api:100575724/api:100166930/api:100168235/api:100572714/api:100160390/api:100144911/api:100168802/api:100166586/api:100163800/api:100167165/api:100166459/api:100169264/api:100169457/api:100165610/api:100144888/api:100168802/api:100162391/api:100159633/api:100…	32	19	Psol008483/Psol008046/Psol008271/Psol002261/Psol002371/Psol001947/Psol006644/novel.2937/Psol006906/Psol002196/Psol005899/Psol004624/Psol007390/Psol011670/Psol007519/Psol002706/Psol006089/Psol003936/Psol003201	13	Psol000813/Psol002344/Psol008966/Psol001253/Psol005792/Psol004769/Psol002384/novel.1341/Psol007844/Psol007668/novel.2780/Psol008654/Psol004763
api03040	Spliceosome	56/1365	130/2924	0.824488	1	Psol002197/Psol011140/Psol008496/Psol003169/Psol004768/Psol004256/Psol006836/Psol009428/Psol000498/Psol005107/Psol002343/Psol006421/Psol007632/Psol006985/Psol006079/Psol005162/Psol010105/Psol001880/Psol008856/Psol001019/Psol009416/Psol000760/Psol008607/Psol010081/Psol004085/Psol002361/Psol004018/Psol009027/Psol009387/Psol000829/Psol006587/Psol001834/Psol007259/Psol004647/Psol000759/Psol006519/Pso…	Psol002197/Psol011140/Psol008496/Psol003169/Psol004768/Psol004256/Psol006836/Psol009428/Psol000498/Psol005107/Psol002343/Psol006421/Psol007632/Psol006985/Psol006079/Psol005162/Psol010105/Psol001880/Psol008856/Psol001019/Psol009416/Psol000760/Psol008607/Psol010081/Psol004085/Psol002361/Psol004018/Psol009027/Psol009387/Psol000829/Psol006587/Psol001834/Psol007259/Psol004647/Psol000759/Psol006519/Pso…	api:100166551/api:100302488/api:100162519/api:100167222/api:100164514/api:100158775/api:100168026/api:100161938/api:103308675/api:100145821/api:100163556/api:100167308/api:100168082/api:100168980/api:100167114/api:100162548/api:100161801/api:100159065/api:100164854/api:100160269/api:100167850/api:100574958/api:103307621/api:100162288/api:100167880/api:100168980/api:100163110/api:100169164/api:100…	56	3	Psol006836/Psol000829/Psol002838	53	Psol002197/Psol011140/Psol008496/Psol003169/Psol004768/Psol004256/Psol009428/Psol000498/Psol005107/Psol002343/Psol006421/Psol007632/Psol006985/Psol006079/Psol005162/Psol010105/Psol001880/Psol008856/Psol001019/Psol009416/Psol000760/Psol008607/Psol010081/Psol004085/Psol002361/Psol004018/Psol009027/Psol009387/Psol006587/Psol001834/Psol007259/Psol004647/Psol000759/Psol006519/Psol002003/Psol002830/Pso…
api04214	Apoptosis - fly	21/1365	51/2924	0.825393	1	Psol003682/novel.3239/Psol007740/Psol006232/Psol001779/novel.1568/Psol004888/novel.1045/Psol006543/novel.885/Psol002994/Psol003477/Psol003170/Psol006231/Psol005386/novel.2318/Psol006950/Psol003548/Psol003283/Psol003476/Psol010091	Psol003682/-/Psol007740/Psol006232/Psol001779/-/Psol004888/-/Psol006543/-/Psol002994/Psol003477/Psol003170/Psol006231/Psol005386/-/Psol006950/Psol003548/Psol003283/Psol003476/Psol010091	api:100164650/api:100160393/api:100145845/api:100167818/api:100160507/api:103308056/api:100163743/api:100164369/api:100160742/api:100160393/api:100159403/api:100164031/api:100569019/api:100167818/api:100168353/api:100159713/api:100163276/api:100160647/api:100161230/api:100164031/api:100161589	21	11	Psol003682/novel.3239/novel.1045/novel.885/Psol003477/Psol005386/novel.2318/Psol006950/Psol003283/Psol003476/Psol010091	10	Psol007740/Psol006232/Psol001779/novel.1568/Psol004888/Psol006543/Psol002994/Psol003170/Psol006231/Psol003548
api03410	Base excision repair	8/1365	21/2924	0.844002	1	Psol007517/Psol001375/Psol004272/Psol003270/Psol002301/novel.589/Psol006157/Psol008450	Psol007517/Psol001375/Psol004272/Psol003270/Psol002301/-/Psol006157/Psol008450	api:100162681/api:100168095/api:100160968/api:100167979/api:100164581/api:100167132/api:100166046/api:100159842	8	1	novel.589	7	Psol007517/Psol001375/Psol004272/Psol003270/Psol002301/Psol006157/Psol008450
api03420	Nucleotide excision repair	15/1365	38/2924	0.855629	1	Psol003619/Psol008473/Psol007517/Psol004927/Psol000391/Psol007279/Psol009310/Psol006157/Psol010998/Psol005855/Psol008450/Psol003789/Psol007275/Psol004055/Psol005585	Psol003619/Psol008473/Psol007517/Psol004927/Psol000391/Psol007279/Psol009310/Psol006157/Psol010998/Psol005855/Psol008450/Psol003789/Psol007275/Psol004055/Psol005585	api:100167183/api:100145835/api:100162681/api:100160821/api:100167434/api:100164418/api:100161191/api:100166046/api:100165978/api:100163558/api:100159842/api:100167387/api:100164418/api:100163374/api:100158815	15	1	Psol005585	14	Psol003619/Psol008473/Psol007517/Psol004927/Psol000391/Psol007279/Psol009310/Psol006157/Psol010998/Psol005855/Psol008450/Psol003789/Psol007275/Psol004055
api03018	RNA degradation	24/1365	59/2924	0.856862	1	Psol002992/Psol003169/Psol006079/Psol006788/Psol002123/Psol000111/Psol000760/Psol004085/Psol009468/Psol010894/Psol004579/Psol002002/Psol005223/Psol000405/Psol008412/Psol001752/Psol006287/Psol002109/Psol009642/Psol007808/Psol003000/Psol006144/Psol001671/Psol002711	Psol002992/Psol003169/Psol006079/Psol006788/Psol002123/Psol000111/Psol000760/Psol004085/Psol009468/Psol010894/Psol004579/Psol002002/Psol005223/Psol000405/Psol008412/Psol001752/Psol006287/Psol002109/Psol009642/Psol007808/Psol003000/Psol006144/Psol001671/Psol002711	api:100164819/api:100167222/api:100167114/api:100169585/api:100164819/api:100166108/api:100574958/api:100167880/api:100168538/api:100163624/api:100164117/api:100167232/api:100162773/api:100164830/api:100163620/api:100158988/api:100169389/api:100159736/api:100165683/api:100166838/api:100162814/api:100165586/api:100575257/api:100162344	24	2	Psol000111/Psol006144	22	Psol002992/Psol003169/Psol006079/Psol006788/Psol002123/Psol000760/Psol004085/Psol009468/Psol010894/Psol004579/Psol002002/Psol005223/Psol000405/Psol008412/Psol001752/Psol006287/Psol002109/Psol009642/Psol007808/Psol003000/Psol001671/Psol002711
api04070	Phosphatidylinositol signaling system	22/1365	55/2924	0.872989	1	Psol006506/Psol002276/novel.1546/Psol007564/Psol002872/Psol002554/Psol008920/Psol005921/Psol005446/Psol010973/novel.2647/Psol004533/Psol010018/Psol007576/Psol007288/Psol008867/Psol002364/Psol011269/Psol009657/novel.2143/Psol000112/Psol001194	Psol006506/Psol002276/-/Psol007564/Psol002872/Psol002554/Psol008920/Psol005921/Psol005446/Psol010973/-/Psol004533/Psol010018/Psol007576/Psol007288/Psol008867/Psol002364/Psol011269/Psol009657/-/Psol000112/Psol001194	api:100163089/api:100162131/api:100163751/api:100160684/api:100161899/api:100165692/api:100162683/api:115034312/api:100168206/api:100162151/api:115034312/api:100163059/api:100167896/api:100160929/api:100144912/api:100166969/api:100165797/api:100167842/api:100163132/api:100166192/api:100161464/api:100166369	22	20	Psol006506/Psol002276/novel.1546/Psol007564/Psol002872/Psol002554/Psol008920/Psol005921/Psol005446/Psol010973/novel.2647/Psol004533/Psol010018/Psol007576/Psol007288/Psol008867/Psol002364/novel.2143/Psol000112/Psol001194	2	Psol011269/Psol009657
api04213	Longevity regulating pathway - multiple species	24/1365	60/2924	0.881158	1	Psol008696/Psol002699/Psol006836/Psol001880/Psol003060/Psol000303/Psol000829/Psol000638/Psol002994/Psol009773/Psol008385/Psol008918/Psol008991/Psol010728/Psol001621/Psol008386/Psol007796/Psol008387/Psol008830/Psol007795/Psol001622/Psol003658/Psol011610/Psol008028	Psol008696/Psol002699/Psol006836/Psol001880/Psol003060/Psol000303/Psol000829/Psol000638/Psol002994/Psol009773/Psol008385/Psol008918/Psol008991/Psol010728/Psol001621/Psol008386/Psol007796/Psol008387/Psol008830/Psol007795/Psol001622/Psol003658/Psol011610/Psol008028	api:100169331/api:100169331/api:100168026/api:100159065/api:100163190/api:100169331/api:100160289/api:100169331/api:100159403/api:100166614/api:100168097/api:100569479/api:100160451/api:100159120/api:100161699/api:100168097/api:100164066/api:100168097/api:100164066/api:100164066/api:100161699/api:100159120/api:100163190/api:100169066	24	18	Psol008696/Psol006836/Psol003060/Psol000303/Psol000829/Psol000638/Psol009773/Psol008385/Psol008918/Psol008991/Psol010728/Psol008386/Psol007796/Psol008387/Psol008830/Psol007795/Psol011610/Psol008028	6	Psol002699/Psol001880/Psol002994/Psol001621/Psol001622/Psol003658
api01232	Nucleotide metabolism	17/1365	44/2924	0.891219	1	Psol008650/Psol003040/Psol005159/Psol006581/Psol009997/Psol000769/Psol005278/Psol008209/Psol006969/Psol009489/Psol002194/Psol009627/Psol007808/Psol005781/Psol003723/Psol002193/Psol005986	Psol008650/Psol003040/Psol005159/Psol006581/Psol009997/Psol000769/Psol005278/Psol008209/Psol006969/Psol009489/Psol002194/Psol009627/Psol007808/Psol005781/Psol003723/Psol002193/Psol005986	api:100167522/api:100165329/api:100165561/api:100165684/api:103309602/api:100166032/api:100162830/api:100163263/api:100144800/api:100160933/api:100166871/api:100163893/api:100166838/api:100162276/api:100160379/api:100166871/api:100162830	17	5	Psol003040/Psol006581/Psol009997/Psol000769/Psol008209	12	Psol008650/Psol005159/Psol005278/Psol006969/Psol009489/Psol002194/Psol009627/Psol007808/Psol005781/Psol003723/Psol002193/Psol005986
api03015	mRNA surveillance pathway	38/1365	93/2924	0.894578	1	Psol007565/Psol006831/Psol001101/Psol007149/Psol009428/Psol005107/Psol009370/Psol002456/Psol005977/Psol008435/Psol008961/Psol006907/Psol006923/Psol005532/Psol003235/Psol001482/Psol005947/Psol001100/novel.2822/Psol007173/Psol006883/Psol010755/Psol008163/Psol009116/Psol008715/Psol008850/Psol011090/Psol004150/Psol008897/Psol004736/Psol010752/Psol002925/Psol003677/Psol004096/Psol002289/Psol009241/Pso…	Psol007565/Psol006831/Psol001101/Psol007149/Psol009428/Psol005107/Psol009370/Psol002456/Psol005977/Psol008435/Psol008961/Psol006907/Psol006923/Psol005532/Psol003235/Psol001482/Psol005947/Psol001100/-/Psol007173/Psol006883/Psol010755/Psol008163/Psol009116/Psol008715/Psol008850/Psol011090/Psol004150/Psol008897/Psol004736/Psol010752/Psol002925/Psol003677/Psol004096/Psol002289/Psol009241/Psol003338/P…	api:100162401/api:100159220/api:100163149/api:100163097/api:100161938/api:100145821/api:100159253/api:100160294/api:100159296/api:100169618/api:100169363/api:100573622/api:100162850/api:100162150/api:100163097/api:100166832/api:100163362/api:100163149/api:100162850/api:100159296/api:100164936/api:100164551/api:100164021/api:100163362/api:100169433/api:100164708/api:100169363/api:100165134/api:100…	38	8	Psol006923/Psol005947/novel.2822/Psol009116/Psol008715/Psol002925/Psol003677/Psol002289	30	Psol007565/Psol006831/Psol001101/Psol007149/Psol009428/Psol005107/Psol009370/Psol002456/Psol005977/Psol008435/Psol008961/Psol006907/Psol005532/Psol003235/Psol001482/Psol001100/Psol007173/Psol006883/Psol010755/Psol008163/Psol008850/Psol011090/Psol004150/Psol008897/Psol004736/Psol010752/Psol004096/Psol009241/Psol003338/Psol007491
api00310	Lysine degradation	19/1365	50/2924	0.917607	1	Psol008156/Psol006636/Psol000617/Psol007117/Psol000907/Psol003970/novel.978/Psol002836/Psol011656/Psol004643/Psol002314/Psol004544/Psol007388/Psol010586/Psol011655/Psol001481/Psol005655/Psol004054/Psol003264	Psol008156/Psol006636/Psol000617/Psol007117/Psol000907/Psol003970/-/Psol002836/Psol011656/Psol004643/Psol002314/Psol004544/Psol007388/Psol010586/Psol011655/Psol001481/Psol005655/Psol004054/Psol003264	api:100162555/api:100168280/api:100169093/api:100165352/api:100161603/api:100162429/api:100161573/api:100162815/api:100168129/api:103309801/api:100162331/api:100568468/api:100168406/api:100159019/api:100168129/api:100167230/api:100569638/api:100161603/api:100165657	19	8	Psol008156/Psol000907/novel.978/Psol011656/Psol002314/Psol011655/Psol001481/Psol003264	11	Psol006636/Psol000617/Psol007117/Psol003970/Psol002836/Psol004643/Psol004544/Psol007388/Psol010586/Psol005655/Psol004054
api04392	Hippo signaling pathway - multiple species	6/1365	19/2924	0.942025	1	Psol009581/Psol009582/Psol007717/Psol010152/Psol007017/Psol010091	Psol009581/Psol009582/Psol007717/Psol010152/Psol007017/Psol010091	api:100165784/api:100165784/api:100160461/api:100160350/api:100167672/api:100161589	6	4	Psol009581/Psol009582/Psol007017/Psol010091	2	Psol007717/Psol010152
api00563	Glycosylphosphatidylinositol (GPI)-anchor biosynthesis	8/1365	25/2924	0.955247	1	Psol009571/Psol005686/Psol010790/Psol006758/Psol005956/Psol002495/Psol005658/Psol008148	Psol009571/Psol005686/Psol010790/Psol006758/Psol005956/Psol002495/Psol005658/Psol008148	api:100162304/api:100160467/api:100160467/api:100574794/api:100167541/api:100159658/api:100161768/api:100165195	8	2	Psol006758/Psol005956	6	Psol009571/Psol005686/Psol010790/Psol002495/Psol005658/Psol008148
api03430	Mismatch repair	5/1365	17/2924	0.955545	1	Psol003619/Psol007517/Psol001356/Psol011659/Psol000391	Psol003619/Psol007517/Psol001356/Psol011659/Psol000391	api:100167183/api:100162681/api:100161532/api:100574210/api:100167434	5	0		5	Psol003619/Psol007517/Psol001356/Psol011659/Psol000391
api00630	Glyoxylate and dicarboxylate metabolism	11/1365	33/2924	0.958875	1	Psol000234/Psol010134/Psol007996/Psol001195/Psol007995/Psol008787/Psol003970/Psol002836/Psol003674/Psol003124/Psol007997	Psol000234/Psol010134/Psol007996/Psol001195/Psol007995/Psol008787/Psol003970/Psol002836/Psol003674/Psol003124/Psol007997	api:100169052/api:100163431/api:100160394/api:100168515/api:100160394/api:100159628/api:100162429/api:100162815/api:100572435/api:100169442/api:100160394	11	4	Psol008787/Psol003674/Psol003124/Psol007997	7	Psol000234/Psol010134/Psol007996/Psol001195/Psol007995/Psol003970/Psol002836
api00562	Inositol phosphate metabolism	16/1365	46/2924	0.963575	1	Psol002276/Psol005724/Psol007564/Psol002554/Psol008920/Psol005446/Psol010546/Psol004372/Psol010018/Psol002267/Psol008081/Psol008867/Psol002364/Psol011269/Psol009657/novel.2143	Psol002276/Psol005724/Psol007564/Psol002554/Psol008920/Psol005446/Psol010546/Psol004372/Psol010018/Psol002267/Psol008081/Psol008867/Psol002364/Psol011269/Psol009657/-	api:100162131/api:100162318/api:100160684/api:100165692/api:100162683/api:100168206/api:100159576/api:100162014/api:100167896/api:100168589/api:100165804/api:100166969/api:100165797/api:100167842/api:100163132/api:100166192	16	12	Psol002276/Psol005724/Psol007564/Psol002554/Psol008920/Psol005446/Psol010546/Psol004372/Psol010018/Psol008867/Psol002364/novel.2143	4	Psol002267/Psol008081/Psol011269/Psol009657
api00534	Glycosaminoglycan biosynthesis - heparan sulfate / heparin	3/1365	12/2924	0.967494	1	Psol000914/Psol000596/Psol008995	Psol000914/Psol000596/Psol008995	api:100169222/api:100159143/api:100167476	3	3	Psol000914/Psol000596/Psol008995	0
api00760	Nicotinate and nicotinamide metabolism	4/1365	15/2924	0.968334	1	Psol005982/Psol008906/Psol009997/Psol002552	Psol005982/Psol008906/Psol009997/Psol002552	api:100163091/api:100168929/api:103309602/api:100168474	4	3	Psol005982/Psol008906/Psol009997	1	Psol002552
api00512	Mucin type O-glycan biosynthesis	2/1365	10/2924	0.982039	1	Psol008982/Psol008981	Psol008982/Psol008981	api:100159657/api:100159657	2	0		2	Psol008982/Psol008981
api04137	Mitophagy - animal	13/1365	41/2924	0.983003	1	Psol007470/Psol005236/Psol001791/novel.2955/Psol002994/Psol009385/Psol008385/Psol003149/Psol008059/Psol006950/Psol005217/Psol008386/Psol008387	Psol007470/Psol005236/Psol001791/-/Psol002994/Psol009385/Psol008385/Psol003149/Psol008059/Psol006950/Psol005217/Psol008386/Psol008387	api:100164159/api:100145834/api:100145834/api:100162879/api:100159403/api:100160732/api:100168097/api:100160392/api:100159271/api:100163276/api:100163628/api:100168097/api:100168097	13	7	Psol008385/Psol003149/Psol008059/Psol006950/Psol005217/Psol008386/Psol008387	6	Psol007470/Psol005236/Psol001791/novel.2955/Psol002994/Psol009385
api00190	Oxidative phosphorylation	26/1365	74/2924	0.984314	1	Psol006614/Psol008966/Psol002261/novel.2282/Psol004931/Psol006906/Psol002196/Psol004722/Psol007390/novel.402/Psol007540/Psol011670/Psol007519/Psol009891/Psol002706/Psol000238/Psol006089/Psol008919/Psol009587/Psol001064/novel.198/Psol008960/Psol011092/Psol000563/Psol003936/novel.2859	Psol006614/Psol008966/Psol002261/-/Psol004931/Psol006906/Psol002196/Psol004722/Psol007390/-/Psol007540/Psol011670/Psol007519/Psol009891/Psol002706/Psol000238/Psol006089/Psol008919/Psol009587/Psol001064/-/Psol008960/Psol011092/Psol000563/Psol003936/-	api:100165677/api:100162391/api:100161355/api:7055886/api:100162363/api:100572714/api:100166586/api:100167814/api:100169264/api:100167589/api:100160917/api:100165610/api:100144888/api:100145833/api:100162391/api:100144904/api:100161987/api:100166540/api:100144898/api:100167422/api:100159014/api:100144918/api:100144918/api:100144869/api:100165126/api:7055886	26	12	Psol002261/novel.2282/Psol004931/Psol006906/Psol002196/Psol007390/Psol011670/Psol007519/Psol002706/Psol006089/Psol008919/Psol003936	14	Psol006614/Psol008966/Psol004722/novel.402/Psol007540/Psol009891/Psol000238/Psol009587/Psol001064/novel.198/Psol008960/Psol011092/Psol000563/novel.2859
api00900	Terpenoid backbone biosynthesis	8/1365	29/2924	0.989424	1	Psol006159/Psol001601/novel.2008/Psol008488/Psol002444/Psol000239/Psol002836/novel.2292	Psol006159/Psol001601/-/Psol008488/Psol002444/Psol000239/Psol002836/-	api:100301633/api:100166294/api:100161888/api:100167417/api:100161888/api:100158798/api:100162815/api:100166187	8	2	Psol001601/novel.2008	6	Psol006159/Psol008488/Psol002444/Psol000239/Psol002836/novel.2292
api04330	Notch signaling pathway	8/1365	29/2924	0.989424	1	Psol005009/Psol003141/Psol011337/Psol004657/Psol006629/Psol008490/Psol009231/novel.896	Psol005009/Psol003141/Psol011337/Psol004657/Psol006629/Psol008490/Psol009231/-	api:100159053/api:100159885/api:100158671/api:100161079/api:100158965/api:100162127/api:100167489/api:100160830	8	6	Psol005009/Psol003141/Psol011337/Psol004657/Psol008490/novel.896	2	Psol006629/Psol009231
api04310	Wnt signaling pathway	30/1365	86/2924	0.990771	1	Psol002276/novel.2381/Psol008393/Psol006681/Psol007755/Psol003667/Psol000833/Psol000488/Psol009313/Psol009385/Psol005467/Psol007901/Psol000986/novel.2318/Psol006950/Psol007902/Psol008616/Psol010728/Psol006629/Psol003356/Psol003851/Psol000112/Psol008490/Psol000967/Psol000966/Psol005900/Psol004800/Psol003658/Psol007835/Psol005091	Psol002276/-/Psol008393/Psol006681/Psol007755/Psol003667/Psol000833/Psol000488/Psol009313/Psol009385/Psol005467/Psol007901/Psol000986/-/Psol006950/Psol007902/Psol008616/Psol010728/Psol006629/Psol003356/Psol003851/Psol000112/Psol008490/Psol000967/Psol000966/Psol005900/Psol004800/Psol003658/Psol007835/Psol005091	api:100162131/api:100159863/api:100161639/api:100162082/api:100161840/api:100166193/api:100164094/api:100163985/api:100573904/api:100160732/api:100162564/api:100158787/api:100166671/api:100159713/api:100163276/api:100158787/api:100166146/api:100159120/api:100158965/api:100162376/api:100162175/api:100161464/api:100162127/api:100159889/api:100159889/api:100159117/api:100160941/api:100159120/api:100…	30	24	Psol002276/Psol008393/Psol006681/Psol003667/Psol000833/Psol000488/Psol009313/Psol005467/Psol007901/Psol000986/novel.2318/Psol006950/Psol007902/Psol008616/Psol010728/Psol003356/Psol003851/Psol000112/Psol008490/Psol000967/Psol000966/Psol005900/Psol007835/Psol005091	6	novel.2381/Psol007755/Psol009385/Psol006629/Psol004800/Psol003658
api04130	SNARE interactions in vesicular transport	5/1365	21/2924	0.991752	1	Psol005216/Psol005792/novel.149/Psol001655/Psol008522	Psol005216/Psol005792/-/Psol001655/Psol008522	api:100166654/api:100575724/api:100161689/api:100159221/api:100168475	5	2	Psol005216/Psol001655	3	Psol005792/novel.149/Psol008522
api04150	mTOR signaling pathway	29/1365	84/2924	0.991788	1	Psol002993/novel.2381/Psol003288/Psol006681/Psol005224/Psol002261/Psol003628/Psol002009/Psol006906/Psol000833/Psol002994/Psol000488/Psol001861/novel.3085/Psol000820/Psol007256/Psol011670/Psol007519/Psol007871/Psol008918/Psol011381/Psol008582/Psol007533/Psol003356/Psol006116/Psol003936/Psol000112/Psol005900/Psol003283	Psol002993/-/Psol003288/Psol006681/Psol005224/Psol002261/Psol003628/Psol002009/Psol006906/Psol000833/Psol002994/Psol000488/Psol001861/-/Psol000820/Psol007256/Psol011670/Psol007519/Psol007871/Psol008918/Psol011381/Psol008582/Psol007533/Psol003356/Psol006116/Psol003936/Psol000112/Psol005900/Psol003283	api:100162124/api:100159863/api:100160993/api:100162082/api:100169444/api:100161355/api:100162421/api:100166628/api:100572714/api:100164094/api:100159403/api:100163985/api:100167279/api:100159966/api:100160010/api:100166150/api:100165610/api:100144888/api:100158916/api:100569479/api:100160676/api:100162988/api:100165415/api:100162376/api:100159542/api:100165126/api:100161464/api:100159117/api:100…	29	17	Psol003288/Psol006681/Psol002261/Psol006906/Psol000833/Psol000488/novel.3085/Psol011670/Psol007519/Psol008918/Psol008582/Psol003356/Psol006116/Psol003936/Psol000112/Psol005900/Psol003283	12	Psol002993/novel.2381/Psol005224/Psol003628/Psol002009/Psol002994/Psol001861/Psol000820/Psol007256/Psol007871/Psol011381/Psol007533
api03022	Basal transcription factors	12/1365	41/2924	0.992869	1	Psol003793/Psol004927/Psol007279/Psol007343/Psol009310/Psol002294/Psol001285/Psol003888/Psol008457/Psol005855/Psol003789/Psol007275	Psol003793/Psol004927/Psol007279/Psol007343/Psol009310/Psol002294/Psol001285/Psol003888/Psol008457/Psol005855/Psol003789/Psol007275	api:100168070/api:100160821/api:100164418/api:100160330/api:100161191/api:100166149/api:100161509/api:100168070/api:100158925/api:100163558/api:100167387/api:100164418	12	0		12	Psol003793/Psol004927/Psol007279/Psol007343/Psol009310/Psol002294/Psol001285/Psol003888/Psol008457/Psol005855/Psol003789/Psol007275
api04068	FoxO signaling pathway	23/1365	71/2924	0.995272	1	Psol008644/Psol003752/Psol006082/Psol006406/Psol001855/Psol002976/Psol010721/Psol005913/Psol002994/novel.3085/Psol008385/Psol006081/Psol008918/Psol005386/Psol006950/Psol005217/Psol008386/Psol001065/Psol004925/Psol008387/Psol008490/Psol003283/Psol008028	Psol008644/Psol003752/Psol006082/Psol006406/Psol001855/Psol002976/Psol010721/Psol005913/Psol002994/-/Psol008385/Psol006081/Psol008918/Psol005386/Psol006950/Psol005217/Psol008386/Psol001065/Psol004925/Psol008387/Psol008490/Psol003283/Psol008028	api:100162479/api:100162579/api:100160499/api:100168700/api:100164522/api:100571755/api:100166823/api:100166823/api:100159403/api:100159966/api:100168097/api:100160499/api:100569479/api:100168353/api:100163276/api:100163628/api:100168097/api:100169493/api:100165857/api:100168097/api:100162127/api:100161230/api:100169066	23	15	Psol006082/Psol001855/Psol002976/novel.3085/Psol008385/Psol006081/Psol008918/Psol005386/Psol006950/Psol005217/Psol008386/Psol008387/Psol008490/Psol003283/Psol008028	8	Psol008644/Psol003752/Psol006406/Psol010721/Psol005913/Psol002994/Psol001065/Psol004925
api04341	Hedgehog signaling pathway - fly	7/1365	29/2924	0.99663	1	Psol003188/novel.2187/Psol007971/Psol007960/Psol010728/Psol007969/Psol003658	Psol003188/-/Psol007971/Psol007960/Psol010728/Psol007969/Psol003658	api:100162530/api:100161671/api:100165590/api:100162530/api:100159120/api:100165590/api:100159120	7	5	novel.2187/Psol007971/Psol007960/Psol010728/Psol007969	2	Psol003188/Psol003658
api04350	TGF-beta signaling pathway	13/1365	46/2924	0.996792	1	Psol006681/Psol005637/Psol003212/Psol001050/Psol002186/Psol010067/Psol001077/Psol004013/Psol010590/Psol008382/Psol008490/Psol003283/Psol005190	Psol006681/Psol005637/Psol003212/Psol001050/Psol002186/Psol010067/Psol001077/Psol004013/Psol010590/Psol008382/Psol008490/Psol003283/Psol005190	api:100162082/api:100164541/api:100161569/api:100161296/api:100169367/api:100169367/api:100166334/api:100164065/api:100573370/api:100167981/api:100162127/api:100161230/api:100569199	13	12	Psol006681/Psol005637/Psol003212/Psol001050/Psol002186/Psol010067/Psol001077/Psol010590/Psol008382/Psol008490/Psol003283/Psol005190	1	Psol004013
api03460	Fanconi anemia pathway	6/1365	27/2924	0.997803	1	Psol007170/Psol001183/Psol005009/Psol001356/Psol000057/Psol007157	Psol007170/Psol001183/Psol005009/Psol001356/Psol000057/Psol007157	api:100167715/api:100161649/api:100159053/api:100161532/api:100159458/api:100168517	6	1	Psol005009	5	Psol007170/Psol001183/Psol001356/Psol000057/Psol007157
api00514	Other types of O-glycan biosynthesis	5/1365	24/2924	0.997892	1	Psol008982/Psol008981/Psol001481/Psol007984/novel.896	Psol008982/Psol008981/Psol001481/Psol007984/-	api:100159657/api:100159657/api:100167230/api:100302475/api:100160830	5	3	Psol001481/Psol007984/novel.896	2	Psol008982/Psol008981
api04136	Autophagy - other	5/1365	25/2924	0.998682	1	novel.2955/Psol003628/Psol008059/Psol005217/Psol006116	-/Psol003628/Psol008059/Psol005217/Psol006116	api:100162879/api:100162421/api:100159271/api:100163628/api:100159542	5	3	Psol008059/Psol005217/Psol006116	2	novel.2955/Psol003628
api03440	Homologous recombination	4/1365	24/2924	0.999576	1	Psol007170/Psol011659/novel.3051/Psol004881	Psol007170/Psol011659/-/Psol004881	api:100167715/api:100574210/api:103310102/api:100164634	4	0		4	Psol007170/Psol011659/novel.3051/Psol004881
api04013	MAPK signaling pathway - fly	33/1365	105/2924	0.999576	1	novel.73/Psol009013/Psol002491/Psol002493/novel.1568/novel.1045/Psol003268/Psol006886/Psol006745/Psol009012/Psol002994/Psol007257/Psol005111/Psol011605/Psol002969/Psol007342/Psol005110/Psol005386/novel.2318/Psol006950/novel.1789/Psol001065/Psol006737/Psol005426/Psol004859/Psol007206/Psol011322/Psol002492/Psol007401/Psol007413/Psol010479/Psol003283/Psol006837	-/Psol009013/Psol002491/Psol002493/-/-/Psol003268/Psol006886/Psol006745/Psol009012/Psol002994/Psol007257/Psol005111/Psol011605/Psol002969/Psol007342/Psol005110/Psol005386/-/Psol006950/-/Psol001065/Psol006737/Psol005426/Psol004859/Psol007206/Psol011322/Psol002492/Psol007401/Psol007413/Psol010479/Psol003283/Psol006837	api:100160726/api:100163524/api:100158703/api:100158703/api:103308056/api:100164369/api:100161026/api:100160287/api:100163364/api:100163524/api:100159403/api:100160850/api:100164200/api:100164200/api:100161765/api:100162339/api:100164200/api:100168353/api:100159713/api:100163276/api:100167539/api:100169493/api:100167037/api:100568933/api:100569256/api:100570104/api:100160287/api:100158703/api:100…	33	27	novel.73/Psol009013/Psol002491/Psol002493/novel.1045/Psol003268/Psol006886/Psol009012/Psol007257/Psol005111/Psol007342/Psol005110/Psol005386/novel.2318/Psol006950/novel.1789/Psol006737/Psol005426/Psol004859/Psol007206/Psol011322/Psol002492/Psol007401/Psol007413/Psol010479/Psol003283/Psol006837	6	novel.1568/Psol006745/Psol002994/Psol011605/Psol002969/Psol001065
api04140	Autophagy - animal	31/1365	111/2924	0.999988	1	novel.2955/Psol003628/novel.3128/Psol004063/Psol003716/Psol002865/Psol005132/Psol002994/Psol000497/Psol010018/novel.3085/Psol009986/Psol008918/Psol005139/novel.149/Psol003149/novel.2318/Psol008059/Psol006950/Psol010728/Psol005217/novel.589/Psol009188/Psol000494/Psol006116/Psol003751/Psol009187/Psol004107/Psol010781/Psol003658/Psol003283	-/Psol003628/-/Psol004063/Psol003716/Psol002865/Psol005132/Psol002994/Psol000497/Psol010018/-/Psol009986/Psol008918/Psol005139/-/Psol003149/-/Psol008059/Psol006950/Psol010728/Psol005217/-/Psol009188/Psol000494/Psol006116/Psol003751/Psol009187/Psol004107/Psol010781/Psol003658/Psol003283	api:100162879/api:100162421/api:100144787/api:100160218/api:100168373/api:100168717/api:100144796/api:100159403/api:100144775/api:100167896/api:100159966/api:100144775/api:100569479/api:100159943/api:100161689/api:100160392/api:100159713/api:100159271/api:100163276/api:100159120/api:100163628/api:100167132/api:100144787/api:100159943/api:100159542/api:100573360/api:100144775/api:100573296/api:100…	31	17	novel.3128/Psol004063/Psol010018/novel.3085/Psol008918/Psol003149/novel.2318/Psol008059/Psol006950/Psol010728/Psol005217/novel.589/Psol009188/Psol006116/Psol009187/Psol004107/Psol003283	14	novel.2955/Psol003628/Psol003716/Psol002865/Psol005132/Psol002994/Psol000497/Psol009986/Psol005139/novel.149/Psol000494/Psol003751/Psol010781/Psol003658
api03250	Viral life cycle - HIV-1	6/1365	40/2924	0.999996	1	Psol003296/Psol001486/Psol001446/Psol002570/Psol001445/Psol008490	Psol003296/Psol001486/Psol001446/Psol002570/Psol001445/Psol008490	api:100162905/api:100166101/api:100160505/api:100165311/api:100160505/api:100162127	6	1	Psol008490	5	Psol003296/Psol001486/Psol001446/Psol002570/Psol001445
api04144	Endocytosis	40/1365	139/2924	0.999997	1	Psol003122/Psol006836/Psol008989/Psol006681/Psol007877/Psol001880/Psol009306/Psol009405/Psol007730/Psol006124/Psol009348/Psol000829/Psol010999/Psol004615/Psol005736/Psol007003/Psol001452/Psol005449/Psol002272/Psol007803/Psol003934/Psol005701/Psol006125/Psol000581/Psol011052/Psol005029/Psol003215/Psol009263/Psol005716/Psol005386/Psol011269/Psol005940/Psol007479/Psol011366/Psol008694/Psol003353/Pso…	Psol003122/Psol006836/Psol008989/Psol006681/Psol007877/Psol001880/Psol009306/Psol009405/Psol007730/Psol006124/Psol009348/Psol000829/Psol010999/Psol004615/Psol005736/Psol007003/Psol001452/Psol005449/Psol002272/Psol007803/Psol003934/Psol005701/Psol006125/Psol000581/Psol011052/Psol005029/Psol003215/Psol009263/Psol005716/Psol005386/Psol011269/Psol005940/Psol007479/Psol011366/Psol008694/Psol003353/Pso…	api:103310972/api:100168026/api:100169536/api:100162082/api:100167078/api:100159065/api:100168789/api:100160254/api:100166344/api:100166273/api:100166344/api:100160289/api:100163116/api:100168088/api:100163643/api:100160964/api:100160585/api:100163554/api:100160504/api:100166913/api:100166389/api:100161833/api:100166273/api:100160227/api:103310972/api:100166344/api:100163116/api:100159671/api:100…	40	20	Psol003122/Psol006836/Psol008989/Psol006681/Psol007877/Psol006124/Psol009348/Psol000829/Psol010999/Psol004615/Psol005449/Psol005701/Psol006125/Psol000581/Psol011052/Psol005386/Psol007479/Psol004756/Psol001664/Psol004237	20	Psol001880/Psol009306/Psol009405/Psol007730/Psol005736/Psol007003/Psol001452/Psol002272/Psol007803/Psol003934/Psol005029/Psol003215/Psol009263/Psol005716/Psol011269/Psol005940/Psol011366/Psol008694/Psol003353/Psol003673
api03050	Proteasome	4/1365	36/2924	0.999999	1	Psol005756/Psol003426/Psol004015/Psol002927	Psol005756/Psol003426/Psol004015/Psol002927	api:100162255/api:100169004/api:100166222/api:100168320	4	0		4	Psol005756/Psol003426/Psol004015/Psol002927
api04120	Ubiquitin mediated proteolysis	20/1365	92/2924	1	1	Psol005329/Psol007470/Psol004768/Psol005236/Psol001791/Psol007286/Psol007678/Psol002497/Psol001889/Psol007972/Psol005003/Psol011010/Psol004344/Psol009263/Psol003924/Psol010998/Psol007306/novel.1516/Psol004055/Psol002482	Psol005329/Psol007470/Psol004768/Psol005236/Psol001791/Psol007286/Psol007678/Psol002497/Psol001889/Psol007972/Psol005003/Psol011010/Psol004344/Psol009263/Psol003924/Psol010998/Psol007306/-/Psol004055/Psol002482	api:100165176/api:100164159/api:100164514/api:100145834/api:100145834/api:100167686/api:100161165/api:100160281/api:100164425/api:100163526/api:100167194/api:100167848/api:107883328/api:100159671/api:100167848/api:100165978/api:100160819/api:100164264/api:100163374/api:100164302	20	4	Psol011010/Psol004344/Psol003924/Psol007306	16	Psol005329/Psol007470/Psol004768/Psol005236/Psol001791/Psol007286/Psol007678/Psol002497/Psol001889/Psol007972/Psol005003/Psol009263/Psol010998/novel.1516/Psol004055/Psol002482
									2312
